# Supplementary material for: National genomic surveillance integrating standardized quantitative susceptibility testing clarifies antimicrobial resistance in Enterobacterales
Source: Nat Commun. 2023 Dec 5;14:8046. doi: 10.1038/s41467-023-43516-4 (PMC10698200; doi:10.1038/s41467-023-43516-4)
Supplement: Supplementary file 4 — Supplementary Data 1 [file 41467_2023_43516_MOESM4_ESM.xlsx]

## Sheet: Dataset 1
name	type	frequency counts
blaGES-1	others	0
blaGES-2	carbapenemase	0
blaGES-3	others	0
blaGES-4	carbapenemase	0
blaGES-5	carbapenemase	0
blaGES-6	carbapenemase	0
blaGES-7	others	0
blaGES-8	others	0
blaGES-9	others	0
blaGES-10	others	0
blaGES-11	others	0
blaGES-12	others	0
blaGES-13	others	0
blaGES-14	carbapenemase	0
blaGES-15	carbapenemase	0
blaGES-16	carbapenemase	0
blaGES-17	others	0
blaGES-18	carbapenemase	0
blaGES-19	others	0
blaGES-20	carbapenemase	0
blaGES-21	carbapenemase	0
blaGES-22	others	0
blaGES-23	others	0
blaGES-24	carbapenemase	0
blaGES-25	others	0
blaGES-26	others	0
blaGES-27	others	0
blaGES-28	others	0
blaGES-29	others	0
blaGES-30	others	0
blaGES-31	others	0
blaGES-32	others	0
blaGES-33	others	0
blaGES-34	others	0
blaGES-35	others	0
blaGES-36	others	0
blaGES-37	others	0
blaGES-38	others	0
blaGES-39	carbapenemase	0
blaGES-40	others	0
blaGES-47	carbapenemase	0
blaGES-48	carbapenemase	0
blaGES-49	carbapenemase	0
blaOXA-23	carbapenemase	0
blaOXA-24	carbapenemase	0
blaOXA-25	carbapenemase	0
blaOXA-26	carbapenemase	0
blaOXA-27	carbapenemase	0
blaOXA-48	carbapenemase	0
blaOXA-49	carbapenemase	0
blaOXA-51	carbapenemase	0
blaOXA-54	carbapenemase	0
blaOXA-55	carbapenemase	0
blaOXA-58	carbapenemase	0
blaOXA-60	carbapenemase	0
blaOXA-62	carbapenemase	0
blaOXA-64	carbapenemase	0
blaOXA-65	carbapenemase	0
blaOXA-66	carbapenemase	0
blaOXA-67	carbapenemase	0
blaOXA-68	carbapenemase	0
blaOXA-69	carbapenemase	0
blaOXA-70	carbapenemase	0
blaOXA-71	carbapenemase	0
blaOXA-72	carbapenemase	0
blaOXA-73	carbapenemase	0
blaOXA-75	carbapenemase	0
blaOXA-76	carbapenemase	0
blaOXA-77	carbapenemase	0
blaOXA-78	carbapenemase	0
blaOXA-79	carbapenemase	0
blaOXA-80	carbapenemase	0
blaOXA-82	carbapenemase	0
blaOXA-83	carbapenemase	0
blaOXA-84	carbapenemase	0
blaOXA-86	carbapenemase	0
blaOXA-87	carbapenemase	0
blaOXA-88	carbapenemase	0
blaOXA-89	carbapenemase	0
blaOXA-90	carbapenemase	0
blaOXA-91	carbapenemase	0
blaOXA-92	carbapenemase	0
blaOXA-93	carbapenemase	0
blaOXA-94	carbapenemase	0
blaOXA-95	carbapenemase	0
blaOXA-96	carbapenemase	0
blaOXA-97	carbapenemase	0
blaOXA-98	carbapenemase	0
blaOXA-99	carbapenemase	0
blaOXA-100	carbapenemase	0
blaOXA-103	carbapenemase	0
blaOXA-104	carbapenemase	0
blaOXA-106	carbapenemase	0
blaOXA-107	carbapenemase	0
blaOXA-108	carbapenemase	0
blaOXA-109	carbapenemase	0
blaOXA-110	carbapenemase	0
blaOXA-111	carbapenemase	0
blaOXA-112	carbapenemase	0
blaOXA-113	carbapenemase	0
blaOXA-115	carbapenemase	0
blaOXA-117	carbapenemase	0
blaOXA-120	carbapenemase	0
blaOXA-121	carbapenemase	0
blaOXA-122	carbapenemase	0
blaOXA-123	carbapenemase	0
blaOXA-124	carbapenemase	0
blaOXA-125	carbapenemase	0
blaOXA-126	carbapenemase	0
blaOXA-127	carbapenemase	0
blaOXA-128	carbapenemase	0
blaOXA-130	carbapenemase	0
blaOXA-131	carbapenemase	0
blaOXA-132	carbapenemase	0
blaOXA-133	carbapenemase	0
blaOXA-134	carbapenemase	0
blaOXA-138	carbapenemase	0
blaOXA-139	carbapenemase	0
blaOXA-143	carbapenemase	0
blaOXA-144	carbapenemase	0
blaOXA-146	carbapenemase	0
blaOXA-148	carbapenemase	0
blaOXA-149	carbapenemase	0
blaOXA-150	carbapenemase	0
blaOXA-151	carbapenemase	0
blaOXA-152	carbapenemase	0
blaOXA-153	carbapenemase	0
blaOXA-154	carbapenemase	0
blaOXA-155	carbapenemase	0
blaOXA-156	carbapenemase	0
blaOXA-157	carbapenemase	0
blaOXA-158	carbapenemase	0
blaOXA-159	carbapenemase	0
blaOXA-160	carbapenemase	0
blaOXA-162	carbapenemase	0
blaOXA-164	carbapenemase	0
blaOXA-165	carbapenemase	0
blaOXA-166	carbapenemase	0
blaOXA-167	carbapenemase	0
blaOXA-168	carbapenemase	0
blaOXA-169	carbapenemase	0
blaOXA-170	carbapenemase	0
blaOXA-171	carbapenemase	0
blaOXA-172	carbapenemase	0
blaOXA-173	carbapenemase	0
blaOXA-174	carbapenemase	0
blaOXA-175	carbapenemase	0
blaOXA-176	carbapenemase	0
blaOXA-177	carbapenemase	0
blaOXA-178	carbapenemase	0
blaOXA-179	carbapenemase	0
blaOXA-180	carbapenemase	0
blaOXA-181	carbapenemase	0
blaOXA-182	carbapenemase	0
blaOXA-194	carbapenemase	0
blaOXA-195	carbapenemase	0
blaOXA-196	carbapenemase	0
blaOXA-197	carbapenemase	0
blaOXA-199	carbapenemase	0
blaOXA-200	carbapenemase	0
blaOXA-201	carbapenemase	0
blaOXA-202	carbapenemase	0
blaOXA-203	carbapenemase	0
blaOXA-204	carbapenemase	0
blaOXA-206	carbapenemase	0
blaOXA-207	carbapenemase	0
blaOXA-208	carbapenemase	0
blaOXA-211	carbapenemase	0
blaOXA-212	carbapenemase	0
blaOXA-213	carbapenemase	0
blaOXA-214	carbapenemase	0
blaOXA-215	carbapenemase	0
blaOXA-216	carbapenemase	0
blaOXA-217	carbapenemase	0
blaOXA-219	carbapenemase	0
blaOXA-223	carbapenemase	0
blaOXA-225	carbapenemase	0
blaOXA-228	carbapenemase	0
blaOXA-229	carbapenemase	0
blaOXA-230	carbapenemase	0
blaOXA-231	carbapenemase	0
blaOXA-232	carbapenemase	0
blaOXA-233	carbapenemase	0
blaOXA-234	carbapenemase	0
blaOXA-235	carbapenemase	0
blaOXA-236	carbapenemase	0
blaOXA-237	carbapenemase	0
blaOXA-239	carbapenemase	0
blaOXA-241	carbapenemase	0
blaOXA-242	carbapenemase	0
blaOXA-244	carbapenemase	0
blaOXA-245	carbapenemase	0
blaOXA-247	carbapenemase	0
blaOXA-248	carbapenemase	0
blaOXA-249	carbapenemase	0
blaOXA-250	carbapenemase	0
blaOXA-253	carbapenemase	0
blaOXA-254	carbapenemase	0
blaOXA-255	carbapenemase	0
blaOXA-257	carbapenemase	0
blaOXA-259	carbapenemase	0
blaOXA-260	carbapenemase	0
blaOXA-261	carbapenemase	0
blaOXA-262	carbapenemase	0
blaOXA-263	carbapenemase	0
blaOXA-264	carbapenemase	0
blaOXA-265	carbapenemase	0
blaOXA-267	carbapenemase	0
blaOXA-268	carbapenemase	0
blaOXA-269	carbapenemase	0
blaOXA-270	carbapenemase	0
blaOXA-271	carbapenemase	0
blaOXA-272	carbapenemase	0
blaOXA-273	carbapenemase	0
blaOXA-276	carbapenemase	0
blaOXA-277	carbapenemase	0
blaOXA-278	carbapenemase	0
blaOXA-280	carbapenemase	0
blaOXA-281	carbapenemase	0
blaOXA-282	carbapenemase	0
blaOXA-283	carbapenemase	0
blaOXA-284	carbapenemase	0
blaOXA-285	carbapenemase	0
blaOXA-300	carbapenemase	0
blaOXA-301	carbapenemase	0
blaOXA-304	carbapenemase	0
blaOXA-305	carbapenemase	0
blaOXA-309	carbapenemase	0
blaOXA-312	carbapenemase	0
blaOXA-313	carbapenemase	0
blaOXA-314	carbapenemase	0
blaOXA-315	carbapenemase	0
blaOXA-316	carbapenemase	0
blaOXA-317	carbapenemase	0
blaOXA-322	carbapenemase	0
blaOXA-323	carbapenemase	0
blaOXA-324	carbapenemase	0
blaOXA-325	carbapenemase	0
blaOXA-326	carbapenemase	0
blaOXA-327	carbapenemase	0
blaOXA-328	carbapenemase	0
blaOXA-329	carbapenemase	0
blaOXA-330	carbapenemase	0
blaOXA-331	carbapenemase	0
blaOXA-332	carbapenemase	0
blaOXA-333	carbapenemase	0
blaOXA-334	carbapenemase	0
blaOXA-335	carbapenemase	0
blaOXA-336	carbapenemase	0
blaOXA-337	carbapenemase	0
blaOXA-338	carbapenemase	0
blaOXA-339	carbapenemase	0
blaOXA-340	carbapenemase	0
blaOXA-341	carbapenemase	0
blaOXA-342	carbapenemase	0
blaOXA-343	carbapenemase	0
blaOXA-344	carbapenemase	0
blaOXA-345	carbapenemase	0
blaOXA-346	carbapenemase	0
blaOXA-348	carbapenemase	0
blaOXA-349	carbapenemase	0
blaOXA-350	carbapenemase	0
blaOXA-351	carbapenemase	0
blaOXA-352	carbapenemase	0
blaOXA-353	carbapenemase	0
blaOXA-354	carbapenemase	0
blaOXA-355	carbapenemase	0
blaOXA-356	carbapenemase	0
blaOXA-357	carbapenemase	0
blaOXA-358	carbapenemase	0
blaOXA-359	carbapenemase	0
blaOXA-360	carbapenemase	0
blaOXA-361	carbapenemase	0
blaOXA-362	carbapenemase	0
blaOXA-363	carbapenemase	0
blaOXA-365	carbapenemase	0
blaOXA-366	carbapenemase	0
blaOXA-371	carbapenemase	0
blaOXA-372	carbapenemase	0
blaOXA-373	carbapenemase	0
blaOXA-374	carbapenemase	0
blaOXA-375	carbapenemase	0
blaOXA-376	carbapenemase	0
blaOXA-377	carbapenemase	0
blaOXA-378	carbapenemase	0
blaOXA-379	carbapenemase	0
blaOXA-380	carbapenemase	0
blaOXA-381	carbapenemase	0
blaOXA-382	carbapenemase	0
blaOXA-383	carbapenemase	0
blaOXA-384	carbapenemase	0
blaOXA-385	carbapenemase	0
blaOXA-386	carbapenemase	0
blaOXA-387	carbapenemase	0
blaOXA-388	carbapenemase	0
blaOXA-389	carbapenemase	0
blaOXA-390	carbapenemase	0
blaOXA-391	carbapenemase	0
blaOXA-397	carbapenemase	0
blaOXA-398	carbapenemase	0
blaOXA-400	carbapenemase	0
blaOXA-401	carbapenemase	0
blaOXA-402	carbapenemase	0
blaOXA-403	carbapenemase	0
blaOXA-404	carbapenemase	0
blaOXA-406	carbapenemase	0
blaOXA-407	carbapenemase	0
blaOXA-408	carbapenemase	0
blaOXA-409	carbapenemase	0
blaOXA-411	carbapenemase	0
blaOXA-412	carbapenemase	0
blaOXA-413	carbapenemase	0
blaOXA-414	carbapenemase	0
blaOXA-417	carbapenemase	0
blaOXA-418	carbapenemase	0
blaOXA-420	carbapenemase	0
blaOXA-421	carbapenemase	0
blaOXA-422	carbapenemase	0
blaOXA-423	carbapenemase	0
blaOXA-424	carbapenemase	0
blaOXA-425	carbapenemase	0
blaOXA-426	carbapenemase	0
blaOXA-429	carbapenemase	0
blaOXA-430	carbapenemase	0
blaOXA-431	carbapenemase	0
blaOXA-432	carbapenemase	0
blaOXA-433	carbapenemase	0
blaOXA-435	carbapenemase	0
blaOXA-437	carbapenemase	0
blaOXA-440	carbapenemase	0
blaOXA-441	carbapenemase	0
blaOXA-442	carbapenemase	0
blaOXA-444	carbapenemase	0
blaOXA-480	carbapenemase	0
blaOXA-482	carbapenemase	0
blaOXA-483	carbapenemase	0
blaOXA-496	carbapenemase	0
blaOXA-497	carbapenemase	0
blaOXA-499	carbapenemase	0
blaOXA-500	carbapenemase	0
blaOXA-501	carbapenemase	0
blaOXA-502	carbapenemase	0
blaOXA-503	carbapenemase	0
blaOXA-506	carbapenemase	0
blaOXA-507	carbapenemase	0
blaOXA-508	carbapenemase	0
blaOXA-509	carbapenemase	0
blaOXA-510	carbapenemase	0
blaOXA-511	carbapenemase	0
blaOXA-512	carbapenemase	0
blaOXA-514	carbapenemase	0
blaOXA-515	carbapenemase	0
blaOXA-516	carbapenemase	0
blaOXA-517	carbapenemase	0
blaOXA-521	carbapenemase	0
blaOXA-522	carbapenemase	0
blaOXA-523	carbapenemase	0
blaOXA-524	carbapenemase	0
blaOXA-525	carbapenemase	0
blaOXA-526	carbapenemase	0
blaOXA-527	carbapenemase	0
blaOXA-528	carbapenemase	0
blaOXA-529	carbapenemase	0
blaOXA-530	carbapenemase	0
blaOXA-531	carbapenemase	0
blaOXA-532	carbapenemase	0
blaOXA-533	carbapenemase	0
blaOXA-535	carbapenemase	0
blaOXA-536	carbapenemase	0
blaOXA-537	carbapenemase	0
blaOXA-542	carbapenemase	0
blaOXA-545	carbapenemase	0
blaOXA-554	carbapenemase	0
blaOXA-555	carbapenemase	0
blaOXA-556	carbapenemase	0
blaOXA-557	carbapenemase	0
blaOXA-558	carbapenemase	0
blaOXA-559	carbapenemase	0
blaOXA-560	carbapenemase	0
blaOXA-561	carbapenemase	0
blaOXA-562	carbapenemase	0
blaOXA-563	carbapenemase	0
blaOXA-564	carbapenemase	0
blaOXA-565	carbapenemase	0
blaOXA-575	carbapenemase	0
blaOXA-641	carbapenemase	0
blaOXA-642	carbapenemase	0
blaOXA-643	carbapenemase	0
blaOXA-644	carbapenemase	0
blaOXA-645	carbapenemase	0
blaOXA-646	carbapenemase	0
blaOXA-647	carbapenemase	0
blaOXA-648	carbapenemase	0
blaOXA-649	carbapenemase	0
blaOXA-650	carbapenemase	0
blaOXA-651	carbapenemase	0
blaOXA-652	carbapenemase	0
blaOXA-653	carbapenemase	0
blaOXA-654	carbapenemase	0
blaOXA-657	carbapenemase	0
blaOXA-662	carbapenemase	0
blaOXA-664	carbapenemase	0
blaOXA-665	carbapenemase	0
blaOXA-666	carbapenemase	0
blaOXA-678	carbapenemase	0
blaOXA-680	carbapenemase	0
blaOXA-682	carbapenemase	0
blaOXA-683	carbapenemase	0
blaOXA-684	carbapenemase	0
blaOXA-685	carbapenemase	0
blaOXA-686	carbapenemase	0
blaOXA-687	carbapenemase	0
blaOXA-688	carbapenemase	0
blaOXA-689	carbapenemase	0
blaOXA-690	carbapenemase	0
blaOXA-691	carbapenemase	0
blaOXA-692	carbapenemase	0
blaOXA-693	carbapenemase	0
blaOXA-694	carbapenemase	0
blaOXA-695	carbapenemase	0
blaOXA-696	carbapenemase	0
blaOXA-697	carbapenemase	0
blaOXA-698	carbapenemase	0
blaOXA-699	carbapenemase	0
blaOXA-700	carbapenemase	0
blaOXA-701	carbapenemase	0
blaOXA-702	carbapenemase	0
blaOXA-703	carbapenemase	0
blaOXA-704	carbapenemase	0
blaOXA-705	carbapenemase	0
blaOXA-706	carbapenemase	0
blaOXA-707	carbapenemase	0
blaOXA-708	carbapenemase	0
blaOXA-709	carbapenemase	0
blaOXA-710	carbapenemase	0
blaOXA-711	carbapenemase	0
blaOXA-712	carbapenemase	0
blaOXA-713	carbapenemase	0
blaOXA-714	carbapenemase	0
blaOXA-715	carbapenemase	0
blaOXA-716	carbapenemase	0
blaOXA-717	carbapenemase	0
blaOXA-718	carbapenemase	0
blaOXA-719	carbapenemase	0
blaOXA-720	carbapenemase	0
blaOXA-721	carbapenemase	0
blaOXA-722	carbapenemase	0
blaOXA-723	carbapenemase	0
blaOXA-729	carbapenemase	0
blaOXA-733	carbapenemase	0
blaOXA-734	carbapenemase	0
blaOXA-735	carbapenemase	0
blaOXA-738	carbapenemase	0
blaOXA-739	carbapenemase	0
blaOXA-740	carbapenemase	0
blaOXA-741	carbapenemase	0
blaOXA-742	carbapenemase	0
blaOXA-743	carbapenemase	0
blaOXA-744	carbapenemase	0
blaOXA-745	carbapenemase	0
blaOXA-746	carbapenemase	0
blaOXA-747	carbapenemase	0
blaOXA-748	carbapenemase	0
blaOXA-749	carbapenemase	0
blaOXA-750	carbapenemase	0
blaOXA-751	carbapenemase	0
blaOXA-752	carbapenemase	0
blaOXA-753	carbapenemase	0
blaOXA-754	carbapenemase	0
blaOXA-755	carbapenemase	0
blaOXA-756	carbapenemase	0
blaOXA-757	carbapenemase	0
blaOXA-758	carbapenemase	0
blaOXA-759	carbapenemase	0
blaOXA-760	carbapenemase	0
blaOXA-761	carbapenemase	0
blaOXA-762	carbapenemase	0
blaOXA-763	carbapenemase	0
blaOXA-764	carbapenemase	0
blaOXA-765	carbapenemase	0
blaOXA-766	carbapenemase	0
blaOXA-767	carbapenemase	0
blaOXA-768	carbapenemase	0
blaOXA-769	carbapenemase	0
blaOXA-770	carbapenemase	0
blaOXA-771	carbapenemase	0
blaOXA-772	carbapenemase	0
blaOXA-773	carbapenemase	0
blaOXA-774	carbapenemase	0
blaOXA-775	carbapenemase	0
blaOXA-776	carbapenemase	0
blaOXA-777	carbapenemase	0
blaOXA-778	carbapenemase	0
blaOXA-781	carbapenemase	0
blaOXA-782	carbapenemase	0
blaOXA-797	carbapenemase	0
blaOXA-798	carbapenemase	0
blaOXA-799	carbapenemase	0
blaOXA-800	carbapenemase	0
blaOXA-801	carbapenemase	0
blaOXA-802	carbapenemase	0
blaOXA-803	carbapenemase	0
blaOXA-804	carbapenemase	0
blaOXA-805	carbapenemase	0
blaOXA-806	carbapenemase	0
blaOXA-807	carbapenemase	0
blaOXA-808	carbapenemase	0
blaOXA-809	carbapenemase	0
blaOXA-810	carbapenemase	0
blaOXA-811	carbapenemase	0
blaOXA-812	carbapenemase	0
blaOXA-813	carbapenemase	0
blaOXA-814	carbapenemase	0
blaOXA-815	carbapenemase	0
blaOXA-816	carbapenemase	0
blaOXA-817	carbapenemase	0
blaOXA-818	carbapenemase	0
blaOXA-819	carbapenemase	0
blaOXA-820	carbapenemase	0
blaOXA-821	carbapenemase	0
blaOXA-822	carbapenemase	0
blaOXA-825	carbapenemase	0
blaOXA-826	carbapenemase	0
blaOXA-828	carbapenemase	0
blaOXA-829	carbapenemase	0
blaOXA-831	carbapenemase	0
blaOXA-832	carbapenemase	0
blaOXA-834	carbapenemase	0
blaOXA-895	carbapenemase	0
blaOXA-897	carbapenemase	0
blaOXA-898	carbapenemase	0
blaOXA-909	carbapenemase	0
blaOXA-910	carbapenemase	0
blaOXA-911	carbapenemase	0
blaOXA-915	carbapenemase	0
blaOXA-916	carbapenemase	0
blaOXA-927	carbapenemase	0
blaOXA-938	carbapenemase	0
blaOXA-939	carbapenemase	0
blaOXA-940	carbapenemase	0
blaOXA-941	carbapenemase	0
blaOXA-942	carbapenemase	0
blaOXA-943	carbapenemase	0
blaOXA-945	carbapenemase	0
blaOXA-946	carbapenemase	0
blaOXA-947	carbapenemase	0
blaOXA-948	carbapenemase	0
blaOXA-949	carbapenemase	0
blaOXA-952	carbapenemase	0
blaOXA-953	carbapenemase	0
blaOXA-954	carbapenemase	0
blaOXA-955	carbapenemase	0
blaOXA-960	carbapenemase	0
blaOXA-961	carbapenemase	0
blaOXA-962	carbapenemase	0
blaOXA-963	carbapenemase	0
blaOXA-964	carbapenemase	0
blaOXA-965	carbapenemase	0
blaOXA-1013	carbapenemase	0
blaOXA-1016	carbapenemase	0
blaOXA-1036	carbapenemase	0
blaOXA-D20	carbapenemase	0
blaOXA-D22	carbapenemase	0
blaOXA-P4	carbapenemase	0
blaSHV-2	ESBL	0
blaSHV-3	ESBL	0
blaSHV-4	ESBL	0
blaSHV-5	ESBL	0
blaSHV-6	ESBL	0
blaSHV-7	ESBL	0
blaSHV-8	ESBL	0
blaSHV-9		0
blaSHV-10		0
blaSHV-12	ESBL	0
blaSHV-13	ESBL	0
blaSHV-15	ESBL	0
blaSHV-16	ESBL	0
blaSHV-18	ESBL	0
blaSHV-24	ESBL	0
blaSHV-27	ESBL	0
blaSHV-30	ESBL	0
blaSHV-31	ESBL	0
blaSHV-34	ESBL	0
blaSHV-38		0
blaSHV-40	ESBL	0
blaSHV-41	ESBL	0
blaSHV-42	ESBL	0
blaSHV-45	ESBL	0
blaSHV-46	ESBL	0
blaSHV-55	ESBL	0
blaSHV-56		0
blaSHV-57	ESBL	0
blaSHV-64	ESBL	0
blaSHV-66	ESBL	0
blaSHV-70	ESBL	0
blaSHV-86	ESBL	0
blaSHV-102	ESBL	0
blaSHV-105	ESBL	0
blaSHV-106	ESBL	0
blaSHV-128	ESBL	0
blaSHV-129	ESBL	0
blaSHV-134	ESBL	0
blaSHV-141		0
blaSHV-152		0
blaSHV-153		0
blaSHV-154		0
blaSHV-160		0
blaSHV-162		0
blaSHV-163		0
blaSHV-165		0
blaSHV-183		0
blaSHV-2A	ESBL	0
blaSHV-102	ESBL	0
blaSHV-115	ESBL	0
blaSHV-128	ESBL	0
blaSHV-129	ESBL	0
blaSHV-134	ESBL	0
blaSHV-183	ESBL	0
blaSHV-28		0
blaSHV-98	ESBL	0
blaSHV-33		0
blaSHV-187		0
blaSHV-81		0
blaSHV-1		0
blaSHV-100		0
blaSHV-101		0
blaSHV-103		0
blaSHV-104	ESBL	0
blaSHV-108		0
blaSHV-109		0
blaSHV-11		0
blaSHV-110		0
blaSHV-111		0
blaSHV-116		0
blaSHV-119		0
blaSHV-120		0
blaSHV-121		0
blaSHV-122		0
blaSHV-133		0
blaSHV-135		0
blaSHV-137		0
blaSHV-14		0
blaSHV-142		0
blaSHV-143		0
blaSHV-144		0
blaSHV-145		0
blaSHV-147		0
blaSHV-148		0
blaSHV-149		0
blaSHV-150		0
blaSHV-151		0
blaSHV-155		0
blaSHV-156		0
blaSHV-157		0
blaSHV-158		0
blaSHV-159		0
blaSHV-161		0
blaSHV-164		0
blaSHV-168		0
blaSHV-172		0
blaSHV-173		0
blaSHV-178		0
blaSHV-179		0
blaSHV-180		0
blaSHV-182		0
blaSHV-185		0
blaSHV-186		0
blaSHV-188		0
blaSHV-189		0
blaSHV-190		0
blaSHV-191		0
blaSHV-192		0
blaSHV-193		0
blaSHV-194		0
blaSHV-195		0
blaSHV-196		0
blaSHV-197		0
blaSHV-198		0
blaSHV-199		0
blaSHV-25		0
blaSHV-26		0
blaSHV-200		0
blaSHV-201		0
blaSHV-202		0
blaSHV-203		0
blaSHV-204		0
blaSHV-205		0
blaSHV-206		0
blaSHV-207		0
blaSHV-208		0
blaSHV-209		0
blaSHV-210		0
blaSHV-211		0
blaSHV-212		0
blaSHV-213		0
blaSHV-214		0
blaSHV-215		0
blaSHV-216		0
blaSHV-217		0
blaSHV-218		0
blaSHV-219		0
blaSHV-220		0
blaSHV-221		0
blaSHV-222		0
blaSHV-223		0
blaSHV-224		0
blaSHV-225		0
blaSHV-226		0
blaSHV-227		0
blaSHV-228		0
blaSHV-229		0
blaSHV-32		0
blaSHV-35		0
blaSHV-36		0
blaSHV-37		0
blaSHV-38		0
blaSHV-39		0
blaSHV-40	ESBL	0
blaSHV-41	ESBL	0
blaSHV-42	ESBL	0
blaSHV-43		0
blaSHV-44		0
blaSHV-48		0
blaSHV-49		0
blaSHV-50		0
blaSHV-51		0
blaSHV-52		0
blaSHV-53		0
blaSHV-54		0
blaSHV-56		0
blaSHV-59		0
blaSHV-60		0
blaSHV-61		0
blaSHV-62		0
blaSHV-63		0
blaSHV-65		0
blaSHV-67		0
blaSHV-69		0
blaSHV-71		0
blaSHV-72		0
blaSHV-73		0
blaSHV-74		0
blaSHV-75		0
blaSHV-76		0
blaSHV-77		0
blaSHV-78		0
blaSHV-79		0
blaSHV-80		0
blaSHV-82		0
blaSHV-85		0
blaSHV-89		0
blaSHV-90		0
blaSHV-91		0
blaSHV-92		0
blaSHV-93		0
blaSHV-94		0
blaSHV-95		0
blaSHV-96		0
blaSHV-97		0
blaSHV-99	ESBL	0
blaSHV-P1		0
blaSHV-P2		0
blaSHV-P3		0
blaSHV-P7		0
blaSHV-P9		0
blaSHV-P10		0
blaSHV-P11		0
blaSHV-P13		0
blaSHV-P17		0
blaSHV-P29		0
blaSHV-P35		0
blaSHV-P44		0
blaSHV-P46		0
blaSHV-P47		0
blaSHV-P53		0
blaSHV-P54		0
blaTEM-1		0
blaTEM-2		0
blaTEM-3	ESBL	0
blaTEM-4		0
blaTEM-5	ESBL	0
blaTEM-6	ESBL	0
blaTEM-7	ESBL	0
blaTEM-8	ESBL	0
blaTEM-9	ESBL	0
blaTEM-10	ESBL	0
blaTEM-11	ESBL	0
blaTEM-12	ESBL	0
blaTEM-13		0
blaTEM-14		0
blaTEM-15	ESBL	0
blaTEM-16	ESBL	0
blaTEM-17	ESBL	0
blaTEM-18	ESBL	0
blaTEM-19	ESBL	0
blaTEM-20	ESBL	0
blaTEM-21	ESBL	0
blaTEM-22	ESBL	0
blaTEM-23		0
blaTEM-24	ESBL	0
blaTEM-25	ESBL	0
blaTEM-26	ESBL	0
blaTEM-27	ESBL	0
blaTEM-28	ESBL	0
blaTEM-29	ESBL	0
blaTEM-30		0
blaTEM-31		0
blaTEM-32		0
blaTEM-33		0
blaTEM-34		0
blaTEM-35		0
blaTEM-36		0
blaTEM-37		0
blaTEM-38		0
blaTEM-39		0
blaTEM-40		0
blaTEM-41		0
blaTEM-42		0
blaTEM-43	ESBL	0
blaTEM-44		0
blaTEM-45		0
blaTEM-46	ESBL	0
blaTEM-47	ESBL	0
blaTEM-48	ESBL	0
blaTEM-49	ESBL	0
blaTEM-50	ESBL + IRT	0
blaTEM-51		0
blaTEM-52	ESBL	0
blaTEM-53	ESBL	0
blaTEM-54		0
blaTEM-55		0
blaTEM-56	ESBL	0
blaTEM-57		0
blaTEM-58		0
blaTEM-59		0
blaTEM-60	ESBL	0
blaTEM-61	ESBL	0
blaTEM-62		0
blaTEM-63	ESBL	0
blaTEM-64		0
blaTEM-65		0
blaTEM-66	ESBL	0
blaTEM-67		0
blaTEM-68	ESBL	0
blaTEM-69		0
blaTEM-70		0
blaTEM-71	ESBL	0
blaTEM-72	ESBL	0
blaTEM-73		0
blaTEM-74		0
blaTEM-75		0
blaTEM-76		0
blaTEM-77		0
blaTEM-78		0
blaTEM-79		0
blaTEM-80		0
blaTEM-81		0
blaTEM-82		0
blaTEM-83		0
blaTEM-84		0
blaTEM-85	ESBL	0
blaTEM-86	ESBL	0
blaTEM-87	ESBL	0
blaTEM-88	ESBL	0
blaTEM-89		0
blaTEM-90		0
blaTEM-91	ESBL	0
blaTEM-92	ESBL	0
blaTEM-93	ESBL	0
blaTEM-94	ESBL	0
blaTEM-95		0
blaTEM-96		0
blaTEM-97		0
blaTEM-98		0
blaTEM-99		0
blaTEM-100		0
blaTEM-101	ESBL	0
blaTEM-102	ESBL	0
blaTEM-103		0
blaTEM-104		0
blaTEM-105		0
blaTEM-106	ESBL	0
blaTEM-107	ESBL	0
blaTEM-108		0
blaTEM-109	ESBL	0
blaTEM-110		0
blaTEM-111		0
blaTEM-112	ESBL	0
blaTEM-113	ESBL	0
blaTEM-114	ESBL	0
blaTEM-115	ESBL	0
blaTEM-116		0
blaTEM-117		0
blaTEM-118		0
blaTEM-119		0
blaTEM-120	ESBL	0
blaTEM-121	ESBL	0
blaTEM-122		0
blaTEM-123	ESBL	0
blaTEM-124	ESBL	0
blaTEM-125	ESBL	0
blaTEM-126	ESBL	0
blaTEM-127		0
blaTEM-128		0
blaTEM-129	ESBL	0
blaTEM-130	ESBL	0
blaTEM-131	ESBL	0
blaTEM-132	ESBL	0
blaTEM-133	ESBL	0
blaTEM-134	ESBL	0
blaTEM-135		0
blaTEM-136	ESBL	0
blaTEM-137	ESBL	0
blaTEM-138	ESBL	0
blaTEM-139	ESBL	0
blaTEM-140		0
blaTEM-141		0
blaTEM-142		0
blaTEM-143	ESBL	0
blaTEM-144	ESBL	0
blaTEM-145		0
blaTEM-146		0
blaTEM-147	ESBL	0
blaTEM-148		0
blaTEM-149	ESBL	0
blaTEM-150		0
blaTEM-151	ESBL	0
blaTEM-152	ESBL	0
blaTEM-153	ESBL	0
blaTEM-154	ESBL	0
blaTEM-155	ESBL	0
blaTEM-156		0
blaTEM-157	ESBL	0
blaTEM-158	ESBL	0
blaTEM-159		0
blaTEM-160		0
blaTEM-161		0
blaTEM-162		0
blaTEM-163		0
blaTEM-164	ESBL	0
blaTEM-165		0
blaTEM-166		0
blaTEM-167	ESBL	0
blaTEM-168	ESBL	0
blaTEM-169	ESBL	0
blaTEM-170		0
blaTEM-171		0
blaTEM-172		0
blaTEM-173		0
blaTEM-174		0
blaTEM-175		0
blaTEM-176		0
blaTEM-177	ESBL	0
blaTEM-178	ESBL	0
blaTEM-179		0
blaTEM-180		0
blaTEM-181		0
blaTEM-182		0
blaTEM-183		0
blaTEM-184	ESBL	0
blaTEM-185		0
blaTEM-186		0
blaTEM-187	ESBL	0
blaTEM-188	ESBL	0
blaTEM-189		0
blaTEM-190		0
blaTEM-191		0
blaTEM-192		0
blaTEM-193		0
blaTEM-194		0
blaTEM-195		0
blaTEM-196		0
blaTEM-197	ESBL	0
blaTEM-198		0
blaTEM-199		0
blaTEM-200	ESBL	0
blaTEM-201		0
blaTEM-202	ESBL	0
blaTEM-203		0
blaTEM-204	ESBL	0
blaTEM-205		0
blaTEM-206		0
blaTEM-207	ESBL	0
blaTEM-208		0
blaTEM-209		0
blaTEM-210		0
blaTEM-211	ESBL	0
blaTEM-212		0
blaTEM-213		0
blaTEM-214		0
blaTEM-215		0
blaTEM-216		0
blaTEM-217		0
blaTEM-218		0
blaTEM-219		0
blaTEM-220		0
blaTEM-221		0
blaTEM-222		0
blaTEM-223		0
blaTEM-224		0
blaTEM-225		0
blaTEM-226		0
blaTEM-227		0
blaTEM-228		0
blaTEM-229		0
blaTEM-230		0
blaTEM-231		0
blaTEM-232		0
blaTEM-233		0
blaTEM-234		0
blaTEM-235		0
blaTEM-236		0
blaTEM-237		0
blaTEM-238		0
blaTEM-239		0
blaTEM-240		0
blaTEM-241		0
blaTEM-242		0
blaTEM-243		0
blaTEM-244		0
blaTEM-P14		0
blaTEM-P114		0
blaTEM-P116	ESBL	0
blaTEM-P117	ESBL	0
blaTEM-P118	ESBL	0
blaTEM-P120	ESBL+IRT	0
blaTEM-P121		0
