# Supplementary material for: National genomic surveillance integrating standardized quantitative susceptibility testing clarifies antimicrobial resistance in Enterobacterales
Source: Nat Commun. 2023 Dec 5;14:8046. doi: 10.1038/s41467-023-43516-4 (PMC10698200; doi:10.1038/s41467-023-43516-4)
Supplement: Supplementary file 5 — Supplementary Data 2 [file 41467_2023_43516_MOESM5_ESM.xlsx]

## Sheet: Dataset 2
ID	blaTEM-1_carriage	blaCTX-M-14_carriage	blaCTX-M-15_carriage	blaCTX-M-27_carriage	ABPC/SBT_SIR
JBABADA-19-0002	0	0	0	1	R
JBABADF-19-0001	1	0	0	0	R
JBABADF-19-0002	0	0	0	1	S
JBABADF-19-0009	0	0	0	0	I
JBABADF-19-0011	0	0	1	0	I
JBABADF-19-0012	1	1	0	0	R
JBABADF-19-0014	0	1	0	0	R
JBABADF-19-0020	1	0	0	0	R
JBABADF-19-0024	1	1	0	0	R
JBABADF-19-0027	1	0	0	0	S
JBABADF-19-0032	1	1	0	0	R
JBABADF-19-0035	0	0	0	1	S
JBABADF-19-0041	0	0	0	1	S
JBABADF-19-0048	0	0	1	0	R
JBABADF-19-0050	0	0	0	1	S
JBABADF-19-0053	0	0	0	1	S
JBABADF-19-0054	0	0	0	1	S
JBABADF-19-0056	0	1	0	0	R
JBABADF-19-0057	1	0	1	0	R
JBABADF-19-0059	0	1	0	0	R
JBABADF-19-0060	0	0	0	1	S
JBABADF-19-0061	1	0	1	0	R
JBABADF-19-0081	0	0	0	1	S
JBABADF-19-0082	0	0	0	1	S
JBABADF-19-0083	0	0	0	1	I
JBABADF-19-0086	1	0	1	0	R
JBABADF-19-0090	0	0	0	1	S
JBABADF-19-0097	0	0	0	1	S
JBABADF-19-0126	0	0	0	1	R
JBABADF-19-0135	0	0	1	0	R
JBABADF-19-0177	0	0	0	0	R
JBABAEJ-19-0001	0	1	0	0	R
JBABAEJ-19-0002	1	0	0	0	R
JBABAEJ-19-0008	0	0	1	0	I
JBABAEJ-19-0015	0	0	0	1	S
JBABAEJ-19-0017	1	1	0	0	R
JBABAFF-19-0046	0	0	0	1	S
JBABAGH-19-0002	0	0	0	1	S
JBABAGH-19-0025	1	1	0	0	R
JBABAGH-19-0031	0	0	1	0	I
JBABAGH-19-0051	1	0	0	0	R
JBABAGH-19-0141	0	0	1	0	R
JBABAGH-19-0144	0	0	0	1	S
JBABAGH-19-0146	1	1	0	0	R
JBABAGH-19-0155	0	0	0	0	R
JBABAGH-19-0167	0	0	0	1	S
JBABAGH-19-0181	0	0	0	1	S
JBABAHA-19-0001	0	0	0	1	S
JBABAHA-19-0007	0	0	0	1	R
JBABAHA-19-0013	1	0	1	0	R
JBABAHA-19-0023	1	1	0	0	R
JBABAHA-19-0031	0	0	0	1	S
JBABAHA-19-0074	0	1	0	0	I
JBABAHA-19-0075	0	0	0	1	S
JBABAIF-19-0001	0	0	1	0	I
JBABAIF-19-0003	0	1	0	0	I
JBABAIF-19-0014	1	1	0	0	R
JBABAIF-19-0035	1	0	1	0	I
JBABAIF-19-0040	1	1	0	0	R
JBABAIF-19-0043	0	0	0	1	S
JBABAIF-19-0051	0	0	1	0	I
JBABAIF-19-0052	1	1	0	0	R
JBABAIF-19-0059	0	0	1	0	I
JBACAAF-19-0004	1	1	0	0	R
JBACAAF-19-0005	0	0	0	0	S
JBACAAF-19-0006	0	0	0	1	S
JBACAAF-19-0010	1	1	0	0	I
JBACAAF-19-0012	1	0	1	0	R
JBACAAF-19-0019	1	1	0	0	R
JBACAAF-19-0031	0	0	0	1	S
JBACAAF-19-0033	1	1	0	0	I
JBACAAF-19-0037	1	0	1	0	R
JBACAAF-19-0046	1	1	0	0	I
JBAEABJ-19-0049	1	1	0	0	R
JBAEABJ-19-0051	0	1	0	0	I
JBAEABJ-19-0054	0	0	1	0	I
JBAEABJ-19-0058	1	0	1	0	S
JBAEABJ-19-0060	1	0	0	1	R
JBAEACI-19-0001	1	1	0	0	R
JBAEACI-19-0003	0	0	0	1	S
JBAEACI-19-0017	1	0	1	0	R
JBAEACI-19-0024	0	0	0	1	S
JBAFAAB-19-0001	1	0	1	0	S
JBAFAAB-19-0002	0	0	0	1	S
JBAFAAB-19-0008	1	1	0	0	R
JBAFAAB-19-0013	0	0	1	0	I
JBAFAAB-19-0014	0	1	0	0	R
JBAFAAB-19-0037	0	0	0	1	I
JBAFAAB-19-0044	0	0	0	0	R
JBAGAAD-19-0002	1	0	1	0	I
JBAGAAD-19-0003	0	0	0	1	S
JBAGAAD-19-0008	0	0	1	0	S
JBAGAAD-19-0052	0	0	1	0	S
JBAGAAD-19-0056	0	0	0	1	S
JBAGAAD-19-0071	0	0	0	0	R
JBAGAAD-19-0138	0	0	0	1	S
JBAGAAJ-19-0001	1	0	1	0	I
JBAGAAJ-19-0002	0	0	0	1	S
JBAGAAJ-19-0007	1	1	0	0	I
JBAGAAJ-19-0009	0	0	1	0	R
JBAGAAJ-19-0018	0	0	1	0	S
JBAGABE-19-0001	1	0	0	0	R
JBAGABE-19-0002	0	0	0	1	S
JBAGABE-19-0012	1	1	0	0	R
JBAGABE-19-0017	1	0	1	0	R
JBAGABE-19-0018	1	1	0	0	I
JBAGABE-19-0121	1	0	0	0	I
JBAGABF-19-0001	0	0	0	1	S
JBAGABF-19-0006	0	0	1	0	I
JBAIAAD-19-0034	0	0	1	0	I
JBAIAAD-19-0035	0	0	0	1	S
JBAIAAD-19-0040	0	0	0	0	S
JBAIAAD-19-0041	1	0	0	1	I
JBAIAAD-19-0048	1	0	0	0	R
JBAIAAD-19-0049	1	1	0	0	R
JBAIAAD-19-0051	1	1	0	0	R
JBAIAAD-19-0052	0	0	1	0	S
JBAIAAD-19-0057	1	1	0	0	I
JBAIAAD-19-0058	1	0	1	0	R
JBAIAAD-19-0059	1	1	0	0	R
JBAIAAD-19-0061	1	0	0	0	R
JBAIAAD-19-0062	0	1	0	0	R
JBAIAAD-19-0072	0	0	0	1	S
JBAIAAD-19-0073	1	1	0	0	R
JBAIAAD-19-0077	0	0	0	1	S
JBAIAAD-19-0085	0	0	0	1	S
JBAIAAD-19-0087	0	1	0	0	R
JBAJAAH-19-0001	0	1	0	0	R
JBAJAAH-19-0002	0	0	0	0	S
JBAJAAH-19-0004	1	0	1	0	R
JBAJAAH-19-0007	1	1	0	0	I
JBAJAAH-19-0025	0	0	1	0	I
JBAJAAH-19-0041	0	0	0	0	R
JBAJAAH-19-0094	0	0	0	0	R
JBAJAAH-19-0138	0	0	0	1	S
JBAJAAH-19-0151	0	0	0	1	I
JBAJAAH-19-0157	1	0	0	0	R
JBAJAAH-19-0158	1	0	0	0	R
JBAJAAH-19-0236	0	1	0	0	I
JBAJAAH-19-0237	0	0	0	1	S
JBAJAAH-19-0241	0	1	0	0	R
JBAJAAH-19-0243	0	0	0	1	S
JBAJAAH-19-0246	0	0	0	1	S
JBAJAAH-19-0247	0	0	0	1	R
JBAJAAH-19-0333	0	0	0	1	I
JBAJAAH-19-0342	0	1	0	0	R
JBAJAAH-19-0404	0	0	0	1	S
JBAJAAH-19-0413	0	0	0	1	S
JBAJAAJ-19-0003	0	1	0	0	R
JBAJAAJ-19-0004	0	0	1	0	I
JBAJAAJ-19-0012	1	0	0	0	I
JBAJAAJ-19-0014	0	0	0	0	S
JBAJAAJ-19-0017	1	1	0	0	I
JBAJAAJ-19-0025	0	0	1	0	I
JBAJAAJ-19-0048	0	0	0	0	I
JBAJAAJ-19-0064	0	0	0	1	S
JBBAAAB-19-0002	0	0	1	0	S
JBBAAAB-19-0003	1	0	1	0	R
JBBAAAB-19-0007	1	0	0	1	R
JBBAAAE-19-0002	0	1	0	0	R
JBBAAAE-19-0003	1	0	1	0	I
JBBAAAE-19-0004	0	0	1	0	R
JBBBAAB-19-0002	1	1	0	0	R
JBBBAAB-19-0003	0	0	0	0	S
JBBBAAB-19-0017	1	0	1	0	I
JBBBAAB-19-0055	0	0	0	1	S
JBBBAAB-19-0065	1	0	0	0	R
JBBBAAB-19-0075	0	0	0	0	S
JBBBAAB-19-0135	0	1	0	0	S
JBBBAAH-19-0003	0	0	0	1	S
JBBBAAH-19-0004	0	0	1	0	I
JBBBAAH-19-0009	1	0	0	0	I
JBBBAAH-19-0014	1	1	0	0	R
JBBBAAH-19-0024	0	0	0	0	R
JBBBAAH-19-0072	0	1	0	0	I
JBBBAAH-19-0104	0	1	0	0	R
JBBBAAI-19-0001	1	0	1	0	I
JBBBAAI-19-0004	0	0	0	1	S
JBBBAAI-19-0005	0	0	0	1	S
JBBBAAI-19-0007	0	0	0	1	S
JBBBAAI-19-0009	0	0	1	0	R
JBBBAAI-19-0011	1	0	0	0	R
JBBBAAI-19-0013	0	0	0	1	S
JBBBAAI-19-0015	1	0	1	0	R
JBBBAAI-19-0016	0	0	0	1	S
JBBBAAI-19-0020	0	0	0	1	S
JBBBAAI-19-0023	1	0	1	0	S
JBBBAAI-19-0024	0	0	0	0	R
JBBBAAI-19-0091	1	0	0	0	R
JBBBABI-19-0001	0	1	0	0	I
JBBBABI-19-0002	0	0	1	0	I
JBBBABI-19-0003	0	0	1	0	R
JBBBABI-19-0006	1	0	1	0	R
JBBBABI-19-0009	1	0	0	1	I
JBBBABI-19-0037	0	0	1	0	I
JBBBABI-19-0090	0	1	0	0	S
JBBBABI-19-0095	1	0	0	0	I
JBBBACB-19-0002	0	0	1	0	I
JBBBACB-19-0004	1	0	0	1	I
JBBBACB-19-0011	0	0	0	1	I
JBBBACB-19-0017	1	0	0	0	R
JBBBACB-19-0026	1	0	0	1	R
JBBBACB-19-0029	0	1	0	0	R
JBBBACD-19-0001	1	1	0	0	R
JBBBACD-19-0004	0	0	0	1	S
JBBBACD-19-0007	0	0	1	0	S
JBBBACD-19-0039	1	0	1	0	S
JBBBACD-19-0049	1	1	0	0	R
JBBBACD-19-0051	1	0	0	1	R
JBBBACD-19-0052	0	1	0	0	I
JBBBACD-19-0056	0	0	1	0	I
JBBBACD-19-0078	0	0	0	1	R
JBBBADD-19-0001	0	0	0	1	S
JBBBADD-19-0002	0	1	0	0	R
JBBBADD-19-0003	0	0	0	1	S
JBBBADD-19-0005	1	1	0	0	R
JBBBAEF-19-0001	1	1	0	0	R
JBBBAEF-19-0002	0	1	0	0	S
JBBBAEF-19-0003	0	0	1	0	R
JBBBAEF-19-0006	0	0	1	0	I
JBBBAEF-19-0017	0	0	1	0	I
JBBBAEF-19-0022	0	0	1	0	S
JBBBAEF-19-0025	0	0	0	0	R
JBBBAEF-19-0035	1	1	0	0	R
JBBBAEF-19-0038	1	1	0	0	R
JBBBAEF-19-0051	0	0	1	0	R
JBBBAEF-19-0053	0	0	0	1	I
JBBBAEF-19-0058	1	1	0	0	R
JBBCABH-19-0019	0	1	0	0	R
JBBCABH-19-0021	0	0	1	0	S
JBBCABH-19-0023	1	0	0	1	I
JBBCABH-19-0054	1	0	0	0	I
JBBCABH-19-0063	1	0	0	0	I
JBBCACA-19-0001	0	0	0	0	I
JBBCACA-19-0002	0	0	0	1	S
JBBCACA-19-0003	1	0	0	0	R
JBBCACA-19-0006	1	1	0	0	R
JBBCACA-19-0019	0	0	0	1	S
JBBCACA-19-0024	1	1	0	0	I
JBBCACA-19-0035	0	0	1	0	R
JBBCACA-19-0040	1	1	0	0	R
JBBCACA-19-0051	0	0	1	0	R
JBBCACA-19-0052	0	1	0	0	R
JBBCACA-19-0053	1	0	0	1	S
JBBCACA-19-0054	1	0	1	0	R
JBBCACA-19-0058	0	0	1	0	S
JBBCACA-19-0066	0	0	0	1	I
JBBCACA-19-0068	0	0	0	1	S
JBBCACA-19-0120	0	0	0	1	S
JBBCACA-19-0143	0	0	0	1	S
JBBCADC-19-0001	0	0	0	1	I
JBBCADC-19-0003	0	1	0	0	R
JBBCADC-19-0007	0	0	0	1	S
JBBCADC-19-0011	0	0	1	0	I
JBBCADC-19-0014	0	1	0	0	R
JBBCADC-19-0016	1	0	0	1	I
JBBCADC-19-0022	0	1	0	0	R
JBBCADC-19-0026	0	0	0	1	S
JBBCADC-19-0027	0	0	0	0	R
JBBCADC-19-0029	0	0	1	0	R
JBBCADC-19-0034	0	0	0	1	S
JBBCADC-19-0051	0	0	1	0	R
JBBCADC-19-0054	1	0	0	1	I
JBBCADC-19-0055	1	0	1	0	I
JBBCADC-19-0057	0	0	0	1	S
JBBCADC-19-0063	0	0	0	0	R
JBBCAEG-19-0001	0	0	0	1	S
JBBCAEG-19-0002	1	0	1	0	I
JBBCAEG-19-0005	0	0	0	1	S
JBBCAEG-19-0007	1	0	0	1	I
JBBCAEG-19-0009	0	0	1	0	I
JBBDAAB-19-0001	0	0	0	1	S
JBBDAAB-19-0002	1	0	1	0	I
JBBDAAB-19-0003	1	1	0	0	R
JBBDAAB-19-0005	0	0	1	0	I
JBBDAAB-19-0053	0	0	0	0	R
JBBDAAB-19-0082	0	1	0	0	S
JBBDAAB-19-0225	0	0	1	0	R
JBBDAAF-19-0096	0	0	0	1	I
JBBDAAI-19-0001	1	1	0	0	R
JBBDAAI-19-0002	0	0	0	1	S
JBBDAAI-19-0006	1	1	0	0	I
JBBDAAI-19-0013	0	0	0	1	S
JBBDAAI-19-0021	0	0	0	1	S
JBBDAAI-19-0023	0	0	1	0	S
JBBDAAI-19-0025	0	0	0	1	S
JBBDAAI-19-0028	0	0	0	0	R
JBBDAAI-19-0031	0	0	0	1	S
JBBDAAI-19-0035	1	1	0	0	R
JBBDAAI-19-0036	0	1	0	0	R
JBBDAAI-19-0048	1	0	1	0	I
JBBDAAJ-19-0002	0	0	1	0	R
JBBDAAJ-19-0003	0	0	0	1	R
JBBDAAJ-19-0004	0	0	1	0	I
JBBDAAJ-19-0007	0	0	0	1	I
JBBDAAJ-19-0011	0	0	0	0	S
JBBDAAJ-19-0027	1	0	1	0	I
JBBDAAJ-19-0031	1	0	0	1	R
JBBDAAJ-19-0050	0	0	0	1	S
JBBDABA-19-0011	1	0	1	0	R
JBBDABA-19-0012	0	1	0	0	R
JBBDABA-19-0017	0	0	1	0	R
JBBDABA-19-0019	1	1	0	0	R
JBBDABA-19-0045	1	1	0	0	S
JBBDABA-19-0065	1	0	1	0	R
JBBDABA-19-0072	1	1	0	0	I
JBBDABA-19-0073	0	1	0	0	S
JBBDABE-19-0001	0	0	0	1	S
JBBDABE-19-0003	1	1	0	0	R
JBBDABE-19-0008	0	0	1	0	I
JBBDABE-19-0025	1	0	1	0	R
JBBDABE-19-0073	0	1	0	0	R
JBBDABE-19-0085	0	0	0	1	R
JBBDABE-19-0101	0	0	0	1	S
JBBDABE-19-0102	1	1	0	0	R
JBBDABE-19-0111	0	0	1	0	I
JBBDABE-19-0118	1	0	1	0	R
JBBDABE-19-0128	0	0	0	1	S
JBBDABE-19-0129	0	1	0	0	S
JBBDABE-19-0137	0	1	0	0	I
JBBDABE-19-0145	0	0	0	1	S
JBBDABE-19-0146	0	0	0	1	S
JBBDACE-19-0034	0	0	1	0	R
JBBDACG-19-0001	1	1	0	0	R
JBBDACG-19-0002	0	0	0	1	S
JBBDACG-19-0004	0	0	1	0	R
JBBDACG-19-0010	0	0	0	0	R
JBBDACG-19-0016	1	0	0	0	I
JBBDACG-19-0026	0	0	0	0	R
JBBDACG-19-0043	0	0	0	1	S
JBBDACG-19-0053	1	1	0	0	R
JBBDACG-19-0055	0	1	0	0	I
JBBDACG-19-0056	0	0	1	0	I
JBBDACG-19-0057	0	0	1	0	I
JBBDACG-19-0070	0	1	0	0	R
JBBDACI-19-0001	0	0	0	1	S
JBBDACI-19-0002	0	0	0	0	S
JBBDACI-19-0003	0	1	0	0	R
JBBDACI-19-0019	0	0	0	0	S
JBBDACI-19-0025	0	0	0	0	I
JBBDACI-19-0054	0	0	0	0	S
JBBDACI-19-0082	0	0	1	0	S
JBBDACI-19-0130	0	1	0	0	R
JBBDACI-19-0138	0	0	0	0	R
JBBDACI-19-0158	0	0	0	0	R
JBBDACI-19-0161	1	0	0	1	R
JBBDADA-19-0001	0	0	0	1	S
JBBDADA-19-0003	1	0	0	1	I
JBBDADA-19-0006	0	0	1	0	S
JBBDADA-19-0010	0	1	0	0	I
JBBDADA-19-0015	1	0	0	0	I
JBBDADA-19-0047	1	0	0	0	R
JBBDADA-19-0053	1	1	0	0	R
JBBDADA-19-0068	1	0	1	0	R
JBBDADH-19-0002	0	0	0	1	S
JBBDADH-19-0003	0	0	1	0	I
JBBDADH-19-0011	1	0	1	0	I
JBBDADH-19-0022	1	0	0	1	I
JBBDADH-19-0192	0	0	0	0	R
JBBDADH-19-0193	0	0	1	0	I
JBBDAEB-19-0001	0	0	0	1	S
JBBDAEB-19-0003	1	0	1	0	R
JBBDAEB-19-0004	1	1	0	0	I
JBBDAEB-19-0005	1	0	0	0	R
JBBDAEB-19-0008	0	0	1	0	I
JBBDAEE-19-0002	0	1	0	0	R
JBBDAEE-19-0007	0	0	1	0	R
JBBDAEE-19-0008	1	0	0	0	I
JBBDAEE-19-0020	1	0	0	1	I
JBBDAFG-19-0001	1	1	0	0	R
JBBDAFG-19-0003	1	0	1	0	I
JBBDAFG-19-0005	0	0	0	1	S
JBBDAFG-19-0011	0	0	1	0	I
JBBDAFG-19-0029	1	0	1	0	R
JBBDAFG-19-0037	1	0	0	1	R
JBBDAFG-19-0072	1	1	0	0	R
JBBDAFG-19-0102	1	0	0	0	R
JBBDAFG-19-0134	1	0	0	1	I
JBBDAFG-19-0151	0	0	0	1	S
JBBDAFG-19-0153	1	0	0	1	S
JBBDAFG-19-0156	1	0	0	0	R
JBBDAFG-19-0197	1	0	0	1	I
JBBDAFG-19-0201	0	0	0	1	S
JBBDAFG-19-0222	0	0	0	1	S
JBBDAFH-19-0001	0	0	1	0	I
JBBDAFH-19-0004	0	0	0	1	S
JBBDAFH-19-0012	1	1	0	0	R
JBBDAFH-19-0047	1	0	1	0	I
JBBDAFH-19-0051	0	0	0	1	S
JBBDAFH-19-0055	0	0	1	0	S
JBBDAFH-19-0071	1	0	0	1	R
JBBDAFH-19-0076	0	0	1	0	S
JBBDAFH-19-0111	0	0	0	0	R
JBBDAFI-19-0001	1	0	0	1	I
JBBDAFI-19-0002	0	0	0	1	S
JBBDAFI-19-0003	0	0	0	1	S
JBBDAFI-19-0008	0	0	1	0	I
JBBDAFI-19-0013	1	0	0	0	I
JBBDAFI-19-0016	0	0	0	1	S
JBBDAGD-19-0001	0	0	0	1	I
JBBDAGD-19-0002	1	0	0	1	I
JBBDAGD-19-0004	0	0	0	0	R
JBBDAGD-19-0011	0	0	1	0	R
JBBDAGD-19-0047	1	0	0	0	R
JBBDAGD-19-0065	1	0	0	1	R
JBBDAGD-19-0094	1	1	0	0	R
JBBDAGD-19-0171	0	0	0	1	S
JBBDAGD-19-0176	0	0	0	1	S
JBBDAGD-19-0189	1	0	0	0	I
JBBDAGD-19-0259	0	0	0	0	R
JBBDAGF-19-0002	0	0	0	1	S
JBBDAGF-19-0004	0	1	0	0	I
JBBDAGF-19-0007	1	0	0	0	I
JBBDAGF-19-0059	0	0	0	1	R
JBBDAGH-19-0001	0	1	0	0	R
JBBDAGH-19-0005	1	0	0	0	R
JBBDAGH-19-0007	0	0	0	1	S
JBBDAGH-19-0008	0	1	0	0	I
JBBDAGH-19-0010	0	0	1	0	S
JBBDAGH-19-0013	0	0	1	0	R
JBBDAGI-19-0001	0	0	0	1	I
JBBDAGI-19-0016	1	0	1	0	R
JBBDAGI-19-0018	0	0	0	1	S
JBBDAGI-19-0020	0	0	1	0	I
JBBDAGI-19-0036	0	0	0	1	R
JBBDAGI-19-0083	1	0	0	0	R
JBBDAHE-19-0038	0	0	0	0	R
JBBDAJA-19-0001	1	0	0	1	I
JBBDAJA-19-0002	0	1	0	0	R
JBBDAJA-19-0004	0	0	1	0	R
JBBDAJA-19-0017	1	0	1	0	I
JBBDAJA-19-0028	0	1	0	0	R
JBBDAJB-19-0001	1	1	0	0	R
JBBDAJB-19-0002	0	0	0	1	S
JBBDAJB-19-0005	0	0	1	0	I
JBBDAJB-19-0026	0	0	1	0	R
JBBDAJB-19-0043	0	0	0	0	I
JBBDAJB-19-0044	1	0	1	0	I
JBBDAJB-19-0047	1	1	0	0	R
JBBDAJB-19-0048	1	0	0	0	R
JBBDAJB-19-0049	0	0	0	1	S
JBBDAJB-19-0051	1	1	0	0	R
JBBDAJB-19-0052	1	1	0	0	R
JBBDAJB-19-0074	0	0	1	0	R
JBBDAJB-19-0087	0	0	0	0	I
JBBEABA-19-0001	0	0	0	1	S
JBBEABA-19-0002	0	0	1	0	I
JBBEABA-19-0011	1	0	1	0	R
JBBEABA-19-0018	1	1	0	0	R
JBBEABA-19-0030	0	0	1	0	I
JBBEABA-19-0034	0	0	0	1	S
JBBEABG-19-0010	1	0	0	0	R
JBBEABG-19-0012	0	0	0	0	R
JBBEABG-19-0013	1	0	0	0	R
JBBEABG-19-0022	0	0	0	1	R
JBBEABG-19-0027	0	0	0	1	R
JBBEABG-19-0038	0	0	0	1	R
JBBEABG-19-0039	1	0	0	0	R
JBBEADA-19-0001	0	1	0	0	R
JBBEADA-19-0002	0	0	1	0	I
JBBEADA-19-0004	0	0	0	1	S
JBBEADA-19-0005	1	0	0	0	R
JBBEADA-19-0007	1	1	0	0	R
JBBEADA-19-0021	0	1	0	0	R
JBBEADA-19-0027	0	0	1	0	I
JBBEADA-19-0076	0	0	0	1	S
JBBEADA-19-0085	0	0	1	0	S
JBBEADA-19-0095	0	0	1	0	R
JBBEADE-19-0001	0	0	0	1	S
JBBEADE-19-0002	0	0	1	0	S
JBBEADE-19-0006	1	0	1	0	R
JBBEADE-19-0061	1	1	0	0	I
JBBEADE-19-0214	1	0	0	1	R
JBBEADE-19-0241	0	0	1	0	R
JBBEADE-19-0246	1	0	0	1	R
JBBEADE-19-0253	0	0	1	0	R
JBBEADF-19-0002	0	0	1	0	R
JBBEADF-19-0007	1	0	0	0	I
JBBEADF-19-0008	1	0	0	1	I
JBBEADF-19-0043	1	1	0	0	R
JBBEADF-19-0051	1	0	0	1	R
JBBEADF-19-0056	0	0	0	0	I
JBBEADF-19-0073	0	0	0	1	S
JBBEADF-19-0075	0	0	0	1	S
JBBEADF-19-0076	1	1	0	0	I
JBBEADF-19-0081	1	0	1	0	R
JBBEADF-19-0082	0	0	1	0	S
JBBEADF-19-0083	0	0	1	0	I
JBBEADF-19-0100	1	0	0	1	I
JBBEADF-19-0101	0	0	0	0	R
JBBEADF-19-0102	0	0	1	0	S
JBBEADF-19-0104	0	0	0	1	S
JBBEADF-19-0106	0	0	0	1	S
JBBEADF-19-0107	0	0	0	0	I
JBBEADF-19-0108	0	0	0	0	I
JBBEADF-19-0114	0	0	0	1	I
JBBEADF-19-0115	1	1	0	0	R
JBBEADF-19-0126	1	1	0	0	I
JBBEADF-19-0130	0	0	0	1	S
JBBEADF-19-0148	0	0	0	1	S
JBBEADF-19-0149	0	0	1	0	I
JBBEADF-19-0158	1	0	1	0	R
JBBEADF-19-0174	0	0	0	1	S
JBBEADI-19-0002	1	0	1	0	R
JBBEAFB-19-0001	1	0	0	0	R
JBBEAFB-19-0002	0	0	1	0	S
JBBEAFB-19-0003	0	0	0	1	S
JBBEAFB-19-0005	1	1	0	0	R
JBBEAFB-19-0030	0	0	0	1	I
JBBFABC-19-0001	0	0	1	0	I
JBBFABC-19-0002	1	0	1	0	I
JBBFABC-19-0003	0	0	0	1	S
JBBFABC-19-0019	1	1	0	0	R
JBBFABG-19-0001	0	1	0	0	I
JBBFABG-19-0002	1	0	1	0	R
JBBFABG-19-0004	1	0	1	0	R
JBBFABG-19-0022	0	0	1	0	S
JBBFABG-19-0024	1	1	0	0	R
JBBFABG-19-0026	1	1	0	0	R
JBBFABG-19-0051	0	0	0	1	S
JBBFABG-19-0052	1	1	0	0	I
JBBFABG-19-0054	0	0	1	0	I
JBBFABG-19-0055	1	0	0	0	I
JBBFABG-19-0085	0	0	1	0	S
JBBFABG-19-0097	1	1	0	0	I
JBBGAAF-19-0001	0	0	1	0	R
JBBGAAF-19-0002	0	0	0	1	S
JBBGAAF-19-0003	1	1	0	0	R
JBBGAAF-19-0005	0	0	0	1	R
JBBGAAF-19-0012	1	0	0	0	I
JBBGAAF-19-0019	0	0	0	1	S
JBBGAAF-19-0020	0	0	0	1	S
JBBGAAF-19-0021	1	0	0	0	I
JBBGAAF-19-0023	1	1	0	0	I
JBBGAAF-19-0032	1	0	1	0	I
JBBGAAF-19-0047	1	0	0	0	R
JBBGAAF-19-0048	0	0	1	0	I
JBBGAAF-19-0080	1	0	1	0	R
JBBGABG-19-0001	1	0	0	1	I
JBBGABG-19-0004	0	0	0	1	S
JBBGABG-19-0007	1	0	1	0	I
JBBHAAC-19-0001	1	0	1	0	R
JBBHAAC-19-0002	0	0	0	0	S
JBBHAAC-19-0003	1	0	0	1	I
JBBHAAC-19-0005	0	0	0	1	S
JBBHABC-19-0001	1	1	0	0	R
JBBHABC-19-0002	1	0	0	0	I
JBBHABC-19-0003	0	0	0	1	S
JBBHABC-19-0006	0	0	0	0	S
JBBHABC-19-0012	0	0	0	1	S
JBBHABC-19-0031	1	0	0	1	R
JBBJAAG-19-0001	0	0	0	1	S
JBBJAAG-19-0003	1	0	1	0	I
JBBJAAG-19-0005	0	0	1	0	S
JBBJAAG-19-0021	1	0	0	1	I
JBBJAAG-19-0034	0	0	0	1	S
JBBJAAG-19-0041	1	1	0	0	R
JBBJAAG-19-0044	1	1	0	0	R
JBCAAAI-19-0001	0	0	0	1	S
JBCAAAI-19-0004	1	0	1	0	R
JBCAAAI-19-0005	1	0	0	1	R
JBCAAAI-19-0006	0	1	0	0	R
JBCAAAI-19-0009	0	0	0	0	R
JBCAAAI-19-0010	1	1	0	0	R
JBCAAAI-19-0109	0	0	1	0	R
JBCBAAC-19-0002	0	0	0	1	S
JBCBAAC-19-0003	1	0	0	1	I
JBCBAAC-19-0006	0	0	1	0	S
JBCBAAC-19-0045	0	0	0	1	S
JBCBAAD-19-0001	0	0	0	0	I
JBCBAAD-19-0002	1	1	0	0	R
JBCBAAD-19-0003	0	0	0	1	S
JBCBAAD-19-0020	1	0	0	0	I
JBCBAAD-19-0024	1	0	0	0	R
JBCBAAI-19-0001	0	0	1	0	I
JBCBAAI-19-0002	1	1	0	0	R
JBCBAAI-19-0003	0	0	0	1	S
JBCBAAI-19-0005	0	0	1	0	I
JBCBAAI-19-0014	1	0	1	0	R
JBCBAAI-19-0044	0	0	0	1	S
JBCBAAI-19-0051	0	0	0	1	S
JBCBAAI-19-0052	1	1	0	0	I
JBCBAAI-19-0053	0	0	1	0	S
JBCBAAI-19-0054	0	0	0	1	S
JBCBAAI-19-0080	1	0	1	0	R
JBCBAAI-19-0092	0	0	0	0	I
JBCBAAJ-19-0023	0	1	0	0	I
JBCBAAJ-19-0025	0	0	1	0	S
JBCBAAJ-19-0030	1	1	0	0	R
JBCBAAJ-19-0099	0	0	0	1	R
JBCCAAB-19-0002	0	0	0	1	I
JBCCAAB-19-0003	0	0	0	1	S
JBCCAAB-19-0011	1	1	0	0	R
JBCCAAB-19-0018	1	0	1	0	R
JBCCAAB-19-0020	0	0	1	0	S
JBCCAAB-19-0025	1	1	0	0	R
JBCCAAB-19-0041	0	0	0	1	S
JBCCAAB-19-0045	1	0	0	0	R
JBCCAAB-19-0064	0	0	0	0	R
JBCCABB-19-0001	1	1	0	0	R
JBCCABB-19-0004	0	1	0	0	I
JBCCABB-19-0020	0	0	1	0	R
JBCCABB-19-0025	1	0	0	0	R
JBCCACA-19-0001	1	1	0	0	I
JBCCACA-19-0002	0	1	0	0	R
JBCCACA-19-0009	0	0	0	0	S
JBCCACA-19-0011	1	0	1	0	I
JBCDAAB-19-0001	1	0	0	1	R
JBCDAAB-19-0002	0	1	0	0	R
JBCDAAB-19-0009	0	0	0	1	S
JBCDAAB-19-0017	1	0	0	0	I
JBCDAAB-19-0018	0	0	1	0	S
JBCDAAB-19-0031	0	0	0	0	I
JBCDAAB-19-0057	1	1	0	0	R
JBCDAAB-19-0103	1	0	0	1	S
JBCDAAB-19-0105	0	1	0	0	R
JBCDAAB-19-0108	0	0	1	0	S
JBCDAAB-19-0139	0	0	0	0	R
JBCDAAB-19-0157	0	0	0	1	S
JBCDAAB-19-0175	0	0	0	1	I
JBCDAAB-19-0187	0	1	0	0	R
JBCDAAB-19-0198	0	0	0	1	R
JBCDAAB-19-0244	0	0	1	0	R
JBCDAAC-19-0001	0	0	0	1	S
JBCDAAC-19-0002	1	0	1	0	R
JBCDAAC-19-0006	1	1	0	0	R
JBCDAAC-19-0022	0	0	0	1	S
JBCDAAC-19-0033	0	0	0	0	I
JBCDAAC-19-0040	1	0	0	0	R
JBCDAAC-19-0051	0	0	0	1	S
JBCDAAC-19-0060	0	0	1	0	I
JBCDAAC-19-0063	1	0	0	1	I
JBCDAAC-19-0068	0	0	0	1	I
JBCDAAC-19-0078	0	0	0	0	I
JBCDAAC-19-0081	1	0	1	0	I
JBCDABA-19-0002	1	0	1	0	R
JBCDABA-19-0003	0	0	0	1	S
JBCDABA-19-0014	0	0	0	0	R
JBCDABA-19-0024	0	0	1	0	R
JBCDABA-19-0025	0	0	1	0	I
JBCDABA-19-0108	1	0	0	0	R
JBCDABA-19-0126	0	0	0	1	S
JBCDABA-19-0148	0	0	0	1	S
JBCDABA-19-0226	0	1	0	0	S
JBCDABH-19-0002	0	0	1	0	R
JBCDACJ-19-0002	0	0	0	1	S
JBCDACJ-19-0005	0	0	0	0	R
JBCDACJ-19-0026	1	1	0	0	R
JBCDACJ-19-0033	1	0	1	0	I
JBCDADA-19-0001	0	1	0	0	R
JBCDADA-19-0004	0	0	1	0	I
JBCDADA-19-0006	1	0	0	0	I
JBCDADA-19-0008	0	0	0	0	R
JBCDADA-19-0051	0	1	0	0	R
JBCDADA-19-0052	1	1	0	0	R
JBCDADA-19-0069	1	0	1	0	R
JBCDADA-19-0073	0	0	0	0	S
JBCDADA-19-0089	1	0	0	0	I
JBCDADA-19-0096	0	0	0	0	I
JBCDADA-19-0129	0	0	0	0	R
JBCDAFC-19-0004	0	0	0	1	S
JBCDAFC-19-0005	1	1	0	0	R
JBCDAFC-19-0011	0	0	1	0	I
JBCDAFC-19-0013	0	0	0	1	S
JBCDAFC-19-0019	0	0	0	1	S
JBCDAFC-19-0024	1	0	1	0	R
JBCDAFC-19-0027	0	0	0	0	R
JBCDAFI-19-0002	0	0	0	1	S
JBCDAFI-19-0004	1	1	0	0	R
JBCDAFI-19-0008	0	0	1	0	R
JBCDAFI-19-0028	0	0	0	0	S
JBCDAFI-19-0036	0	0	1	0	S
JBCDAFI-19-0039	1	0	1	0	I
JBCDAFJ-19-0002	0	1	0	0	R
JBCDAFJ-19-0005	0	0	1	0	S
JBCDAFJ-19-0007	1	1	0	0	R
JBCDAFJ-19-0015	1	0	0	0	R
JBCDAFJ-19-0095	0	0	1	0	R
JBCDAGC-19-0002	1	1	0	0	R
JBCDAGC-19-0003	0	0	1	0	R
JBCDAGC-19-0007	0	0	0	1	S
JBCDAGC-19-0008	1	0	0	0	I
JBCEACC-19-0001	0	0	0	1	S
JBCEACC-19-0002	0	0	1	0	I
JBCEACC-19-0003	0	0	1	0	S
JBCEACC-19-0004	1	1	0	0	R
JBCEACC-19-0005	0	0	0	1	S
JBCEACC-19-0014	1	0	0	0	R
JBCEACC-19-0017	1	1	0	0	I
JBCFAAJ-19-0001	0	1	0	0	R
JBCFAAJ-19-0007	1	0	1	0	R
JBCFAAJ-19-0020	0	0	1	0	I
JBCFAAJ-19-0021	0	0	0	1	R
JBCFAAJ-19-0023	0	0	1	0	I
JBCFAAJ-19-0036	1	0	1	0	I
JBCFAAJ-19-0040	1	1	0	0	R
JBCGAAB-19-0002	0	0	0	1	S
JBCGAAB-19-0004	1	0	0	1	I
JBCGAAB-19-0011	1	0	1	0	I
JBCGAAB-19-0021	0	0	1	0	I
JBCGAAB-19-0038	0	0	0	0	R
JBCGAAB-19-0079	0	1	0	0	R
JBCGAAB-19-0082	0	0	0	1	S
JBCGAAB-19-0085	1	0	0	1	R
JBCGAAG-19-0001	0	0	0	0	R
JBCGAAG-19-0004	0	0	1	0	S
JBCGAAG-19-0005	1	1	0	0	R
JBCGAAG-19-0006	0	0	0	1	R
JBCGAAG-19-0013	0	0	0	1	S
JBCGAAG-19-0050	1	0	1	0	R
JBCGAAG-19-0113	0	0	1	0	R
JBCGAAG-19-0114	1	1	0	0	R
JBCGAAG-19-0144	1	1	0	0	R
JBCGAAG-19-0158	0	0	1	0	R
JBCGAAG-19-0164	1	0	0	1	I
JBCGAAG-19-0171	0	0	0	0	I
JBCGAAG-19-0175	0	0	0	1	S
JBCGAAG-19-0183	0	0	1	0	S
JBCGAAG-19-0189	0	0	1	0	I
JBCGAAG-19-0190	1	0	0	0	R
JBCGAAG-19-0201	0	0	0	1	S
JBCGAAG-19-0210	1	0	0	1	I
JBCGAAG-19-0242	1	0	1	0	I
JBCGAAG-19-0301	0	1	0	0	R
JBCGAAG-19-0302	0	0	0	1	S
JBCGAAG-19-0312	0	0	1	0	I
JBCGAAG-19-0317	1	1	0	0	I
JBCGAAG-19-0325	1	1	0	0	R
JBCGAAG-19-0328	1	0	0	0	R
JBCGAAG-19-0343	0	0	1	0	R
JBCGAAG-19-0359	1	0	0	0	R
JBCGACB-19-0001	1	0	0	0	R
JBCGACB-19-0004	0	0	0	1	S
JBCGACB-19-0005	0	0	1	0	I
JBCGACB-19-0011	1	1	0	0	R
JBCGACB-19-0026	0	0	0	1	S
JBCGACB-19-0031	1	0	0	0	R
JBCGACB-19-0101	1	1	0	0	R
JBCGACB-19-0102	0	0	1	0	R
JBCGACB-19-0104	0	0	0	1	S
JBCGACB-19-0108	0	0	0	0	R
JBCGACB-19-0111	0	0	1	0	R
JBCGACB-19-0116	1	0	1	0	R
JBCGADG-19-0001	0	0	1	0	I
JBCGADG-19-0004	0	0	0	1	S
JBCGADG-19-0005	1	0	0	0	R
JBCGADG-19-0017	1	0	0	0	R
JBCGADG-19-0029	1	0	0	1	I
JBCHAAB-19-0001	0	0	0	1	I
JBCHAAB-19-0008	0	0	1	0	I
JBCHAAB-19-0013	1	0	1	0	R
JBCHAAB-19-0015	0	0	0	0	S
JBCHAAB-19-0042	0	1	0	0	R
JBCHAAB-19-0056	1	0	0	0	R
JBCHAAE-19-0001	0	0	0	1	R
JBCHAAE-19-0008	1	1	0	0	R
JBCHAAE-19-0009	1	0	0	0	R
JBCHAAE-19-0017	1	0	0	1	R
JBCHAAE-19-0018	0	0	1	0	I
JBCHAAE-19-0019	0	0	0	0	R
JBCHACA-19-0002	0	0	1	0	I
JBCHACA-19-0003	0	0	0	1	S
JBCHACA-19-0004	0	1	0	0	S
JBCHACA-19-0006	0	0	1	0	S
JBCHACA-19-0012	0	1	0	0	R
JBCHACA-19-0014	0	1	0	0	I
JBCHACA-19-0033	1	1	0	0	R
JBCHACA-19-0081	1	0	0	1	R
JBCHACA-19-0085	1	0	1	0	I
JBCHACG-19-0001	0	0	0	1	S
JBCHACG-19-0002	0	0	0	0	R
JBCHACG-19-0003	1	0	1	0	R
JBCHACG-19-0021	1	1	0	0	R
JBCHACG-19-0024	1	0	1	0	I
JBCHACG-19-0079	0	1	0	0	R
JBCHACG-19-0171	0	0	0	1	S
JBCHACG-19-0178	1	0	0	0	R
JBCHACG-19-0202	0	0	1	0	R
JBCHACG-19-0203	0	1	0	0	R
JBCHACG-19-0214	0	0	0	1	S
JBCHACG-19-0223	1	0	0	0	R
JBCHACG-19-0255	1	0	0	0	R
JBCHACG-19-0266	0	0	0	1	S
JBCHACG-19-0282	1	1	0	0	R
JBCHACG-19-0301	0	1	0	0	R
JBCHACG-19-0302	1	0	1	0	R
JBCHACG-19-0304	0	0	1	0	I
JBCHACG-19-0313	0	1	0	0	R
JBCHACG-19-0319	1	0	0	0	R
JBCHACG-19-0331	1	1	0	0	R
JBCHACG-19-0339	0	0	1	0	R
JBCHAEA-19-0002	0	0	1	0	R
JBCHAEA-19-0006	1	0	0	1	I
JBCHAEA-19-0009	0	1	0	0	R
JBCHAEA-19-0032	1	0	1	0	R
JBCHAEA-19-0068	1	0	0	0	R
JBCHAEA-19-0101	0	0	0	1	S
JBCHAEA-19-0104	1	0	0	1	I
JBCHAEA-19-0109	0	0	1	0	I
JBCHAEA-19-0112	0	0	0	0	R
JBCHAEA-19-0133	1	1	0	0	R
JBCHAEA-19-0142	1	1	0	0	S
JBCHAEA-19-0150	0	1	0	0	I
JBCHAEA-19-0166	0	0	0	0	R
JBCHAEB-19-0001	0	0	0	1	S
JBCHAEB-19-0009	0	0	0	1	I
JBCHAEB-19-0010	0	0	1	0	S
JBCHAEB-19-0018	1	1	0	0	I
JBCHAEB-19-0027	0	1	0	0	R
JBCHAEB-19-0041	0	0	0	1	S
JBCHAEB-19-0051	1	0	1	0	I
JBCHAEB-19-0053	0	0	0	1	S
JBCHAEB-19-0059	0	0	0	1	S
JBCHAEB-19-0062	0	0	0	1	S
JBCHAEB-19-0063	0	0	0	1	S
JBCHAEB-19-0064	0	0	0	1	S
JBCHAEB-19-0067	0	0	0	1	S
JBCHAEB-19-0078	0	0	0	1	S
JBCHAEB-19-0079	0	0	0	1	I
JBCHAEB-19-0085	0	0	0	1	S
JBCHAEB-19-0086	0	0	0	1	S
JBCHAEB-19-0098	0	0	0	1	S
JBCHAFC-19-0004	0	0	0	1	S
JBCHAFC-19-0016	0	0	0	1	S
JBCHAFC-19-0026	0	0	1	0	S
JBCHAFC-19-0028	0	1	0	0	R
JBCHAFC-19-0032	0	0	0	1	S
JBCHAFC-19-0035	1	1	0	0	I
JBCHAFC-19-0047	0	0	0	1	R
JBCHAFC-19-0072	1	0	0	0	R
JBCIAAB-19-0001	0	0	1	0	S
JBCIAAH-19-0005	0	0	1	0	I
JBCIAAH-19-0014	1	1	0	0	R
JBCIAAH-19-0026	1	0	0	0	R
JBCIAAH-19-0051	0	0	0	0	I
JBCIAAH-19-0064	0	1	0	0	R
JBCIAAH-19-0085	1	0	0	0	R
JBCIAAH-19-0086	0	0	0	1	S
JBCIAAH-19-0136	1	0	0	0	R
JBCIAAH-19-0175	0	0	0	0	R
JBCIAAH-19-0201	0	1	0	0	R
JBCIAAH-19-0211	0	0	0	0	R
JBCIAAH-19-0213	0	0	1	0	I
JBCIAAH-19-0215	1	1	0	0	R
JBCIAAH-19-0216	1	0	1	0	R
JBCIAAH-19-0242	0	0	1	0	S
JBCIAAH-19-0244	0	0	1	0	I
JBCIAAH-19-0250	0	1	0	0	R
JBCIAAH-19-0266	0	0	0	0	S
JBCIAAH-19-0284	0	0	1	0	S
JBCIAAH-19-0286	0	0	0	1	S
JBCIAAH-19-0287	0	0	1	0	S
JBCIAAH-19-0301	0	0	0	1	S
JBCIAAH-19-0302	0	0	0	0	R
JBCIAAH-19-0303	0	1	0	0	I
JBCIAAH-19-0306	0	1	0	0	R
JBCIAAH-19-0308	0	0	1	0	R
JBCIAAH-19-0313	0	0	0	0	I
JBCIAAH-19-0332	0	0	0	1	S
JBCIAAH-19-0429	1	0	1	0	R
JBCIAAH-19-0501	0	0	0	1	S
JBCIAAH-19-0502	1	0	1	0	I
JBCIAAH-19-0503	0	0	1	0	R
JBCIAAH-19-0507	1	1	0	0	R
JBCIAAH-19-0516	1	1	0	0	R
JBCIAAH-19-0574	1	0	1	0	R
JBCIAAH-19-0586	1	0	0	1	I
JBCIAAH-19-0600	0	1	0	0	R
JBCIAAH-19-0603	0	0	0	0	S
JBCIAAI-19-0001	0	0	1	0	I
JBCIAAI-19-0003	1	1	0	0	R
JBCIAAI-19-0005	1	0	1	0	R
JBCIAAI-19-0012	0	0	0	1	R
JBCIAAI-19-0041	1	0	0	0	R
JBCIAAI-19-0051	0	1	0	0	R
JBCIAAI-19-0053	0	0	1	0	I
JBCIAAI-19-0054	1	1	0	0	R
JBCIAAI-19-0058	0	0	0	0	I
JBCIAAI-19-0074	1	0	0	0	R
JBCIAAI-19-0094	0	0	0	0	R
JBCIACA-19-0001	0	0	0	1	S
JBCIACA-19-0005	1	1	0	0	R
JBCIACA-19-0008	1	0	1	0	R
JBCIACA-19-0014	1	0	0	0	R
JBCIACA-19-0019	0	1	0	0	R
JBCIACA-19-0027	1	1	0	0	R
JBCIACA-19-0059	0	0	0	1	S
JBCIACA-19-0160	0	0	1	0	I
JBCIACA-19-0198	0	1	0	0	R
JBCIACA-19-0201	1	1	0	0	R
JBCIACA-19-0202	0	0	1	0	S
JBCIACA-19-0205	0	1	0	0	R
JBCIACA-19-0209	1	0	1	0	R
JBCIACA-19-0211	0	0	0	0	R
JBCIACA-19-0360	0	1	0	0	R
JBCIACE-19-0003	0	0	0	1	S
JBCIACE-19-0004	1	1	0	0	R
JBCIACE-19-0005	1	0	1	0	R
JBCIACE-19-0021	0	0	1	0	I
JBCIACE-19-0036	0	0	0	0	S
JBCIACE-19-0061	0	0	0	1	S
JBCIACE-19-0101	0	0	0	1	S
JBCIACE-19-0107	1	1	0	0	R
JBCIACE-19-0111	0	0	0	0	R
JBCIACE-19-0115	0	0	1	0	I
JBCIACE-19-0168	0	0	0	1	S
JBCIACE-19-0170	1	0	1	0	R
JBCIACE-19-0171	1	0	0	0	I
JBCIACE-19-0198	0	0	0	1	S
JBCIACE-19-0203	1	0	1	0	I
JBCIACE-19-0207	1	1	0	0	I
JBCIACE-19-0222	0	0	1	0	S
JBCIACE-19-0239	0	0	0	1	S
JBCIACE-19-0268	0	0	0	1	S
JBCIACE-19-0298	0	1	0	0	R
JBCIACE-19-0299	0	0	0	1	R
JBCIACE-19-0310	1	0	1	0	I
JBCIACE-19-0369	0	0	0	1	S
JBCIACE-19-0396	0	0	0	1	S
JBCIAEJ-19-0001	0	0	0	1	S
JBCIAEJ-19-0006	1	0	1	0	R
JBCIAEJ-19-0010	0	0	1	0	S
JBCIAEJ-19-0015	1	1	0	0	R
JBCJABE-19-0060	1	0	1	0	R
JBCJABE-19-0075	1	0	1	0	R
JBCJABE-19-0076	1	0	1	0	R
JBDAAAB-19-0002	1	1	0	0	R
JBDAAAB-19-0004	0	0	0	1	S
JBDAAAB-19-0009	0	0	1	0	S
JBDAAAB-19-0024	1	0	1	0	R
JBDAAAB-19-0025	0	0	0	1	R
JBDAAAB-19-0028	1	0	0	0	I
JBDAAAB-19-0029	1	0	1	0	R
JBDAAAB-19-0040	0	0	0	1	S
JBDAAAB-19-0053	0	0	0	1	S
JBDAAAB-19-0055	0	0	0	1	S
JBDAAAB-19-0056	0	0	0	1	S
JBDAAAB-19-0060	0	0	0	1	S
JBDAAAB-19-0062	0	0	1	0	I
JBDAAAB-19-0063	0	0	0	1	S
JBDAAAB-19-0065	0	0	1	0	S
JBDAAAB-19-0070	0	1	0	0	I
JBDAAAB-19-0073	0	1	0	0	I
JBDAAAB-19-0075	1	0	0	1	I
JBDAAAB-19-0077	0	0	0	0	R
JBDAAAB-19-0079	0	0	0	1	R
JBDAAAB-19-0082	1	1	0	0	R
JBDAAAB-19-0085	0	0	0	1	I
JBDAAAB-19-0088	0	1	0	0	R
JBDAAAB-19-0095	0	0	0	0	R
JBDAAAB-19-0096	0	0	0	1	S
JBDAAAB-19-0105	0	1	0	0	R
JBDAAAE-19-0001	0	0	0	1	S
JBDAAAE-19-0003	1	0	0	0	R
JBDAAAE-19-0005	1	1	0	0	R
JBDAAAE-19-0010	0	0	1	0	R
JBDAAAH-19-0001	1	1	0	0	R
JBDAAAH-19-0002	0	0	0	1	S
JBDAAAH-19-0003	0	0	1	0	I
JBDAAAH-19-0020	1	1	0	0	R
JBDAAAH-19-0023	0	1	0	0	I
JBDBAAJ-19-0002	0	0	0	1	S
JBDBAAJ-19-0005	1	0	0	0	R
JBDBAAJ-19-0006	0	0	1	0	I
JBDCAAC-19-0001	0	1	0	0	R
JBDCAAC-19-0002	0	0	0	1	S
JBDCAAC-19-0015	0	0	1	0	I
JBDCAAC-19-0018	1	0	0	1	R
JBDCAAC-19-0048	0	0	0	1	S
JBDCAAE-19-0001	0	0	0	1	S
JBDCAAE-19-0021	1	1	0	0	R
JBDCAAE-19-0022	1	1	0	0	I
JBDCAAE-19-0023	1	1	0	0	R
JBDCAAE-19-0024	0	0	0	1	S
JBDCAAE-19-0028	0	0	0	1	S
JBDCAAE-19-0030	0	0	0	1	S
JBDCAAE-19-0044	1	1	0	0	R
JBDCAAE-19-0049	0	0	0	1	S
JBDCAAE-19-0057	0	0	1	0	S
JBDCAAE-19-0058	0	0	0	1	S
JBDCAAE-19-0079	0	0	0	1	S
JBDCAAE-19-0085	0	0	0	1	S
JBDCAAE-19-0094	0	0	1	0	I
JBDCAAE-19-0111	0	0	0	1	S
JBDCAAE-19-0132	0	0	0	1	S
JBDCAAE-19-0156	1	0	1	0	R
JBDCAAE-19-0175	0	0	0	0	R
JBDCAAE-19-0212	1	0	1	0	R
JBDDAAF-19-0001	1	1	0	0	R
JBDDAAF-19-0003	1	0	0	1	I
JBDDAAF-19-0007	0	0	1	0	I
JBDDAAF-19-0008	0	0	1	0	R
JBDDAAF-19-0011	0	0	1	0	R
JBDDAAF-19-0012	0	0	1	0	S
JBDDAAF-19-0016	1	0	0	0	R
JBDDAAF-19-0025	0	0	0	1	R
JBDDAAF-19-0036	1	1	0	0	R
JBDDAAF-19-0050	1	0	0	0	R
JBDDAAF-19-0058	0	1	0	0	R
JBDDAAF-19-0068	1	1	0	0	R
JBDDAAF-19-0078	1	0	1	0	R
JBDDAAF-19-0085	0	0	0	1	R
JBDDAAF-19-0096	0	0	0	1	S
JBDDAAF-19-0097	0	0	0	1	S
JBDDAAF-19-0105	0	0	0	0	R
JBDDAAF-19-0123	1	0	0	1	R
JBDDAAF-19-0165	0	0	0	1	S
JBDDAAF-19-0168	0	0	0	1	I
JBDDAAF-19-0183	1	0	0	1	I
JBDDAAF-19-0258	0	0	0	0	R
JBDDAAF-19-0403	0	0	0	0	S
JBDDAAJ-19-0001	0	0	1	0	R
JBDDAAJ-19-0002	0	0	0	1	S
JBDDAAJ-19-0021	0	0	0	0	S
JBDDAAJ-19-0028	0	0	0	1	S
JBDDAAJ-19-0033	0	0	0	1	S
JBDDAAJ-19-0036	0	0	0	1	S
JBDDAAJ-19-0044	1	1	0	0	I
JBDDAAJ-19-0048	0	0	0	1	S
JBDDAAJ-19-0074	1	1	0	0	R
JBDDAAJ-19-0079	1	0	0	1	R
JBDDAAJ-19-0080	1	1	0	0	R
JBDDAAJ-19-0098	1	1	0	0	R
JBDDAAJ-19-0151	0	1	0	0	R
JBDDAAJ-19-0168	0	0	0	1	I
JBDDAAJ-19-0194	1	0	0	1	R
JBDDABB-19-0001	1	1	0	0	R
JBDDABB-19-0002	0	0	0	0	R
JBDDABB-19-0003	0	0	0	1	S
JBDDABB-19-0015	1	0	1	0	I
JBDDABB-19-0044	0	0	0	0	I
JBDDABB-19-0088	0	0	1	0	I
JBDDABD-19-0001	1	1	0	0	R
JBDDABD-19-0004	1	0	0	0	R
JBDDABD-19-0006	0	0	0	1	S
JBDDABD-19-0007	0	0	1	0	I
JBDDABD-19-0032	0	0	0	1	S
JBDDABD-19-0035	1	0	0	0	R
JBDDABD-19-0044	0	1	0	0	I
JBDDABD-19-0060	0	0	0	0	R
JBDEAAB-19-0103	0	0	0	1	R
JBDEAAB-19-0104	1	0	0	0	I
JBDEAAB-19-0149	0	0	0	0	S
JBDEAAB-19-0165	0	0	0	1	S
JBDEAAB-19-0167	1	0	0	1	S
JBDEAAB-19-0181	1	0	0	0	R
JBDEAAB-19-0218	0	0	1	0	I
JBDEAAB-19-0221	0	0	0	1	R
JBDEAAD-19-0001	1	1	0	0	R
JBDEAAD-19-0002	0	0	0	1	S
JBDEAAD-19-0003	0	0	0	1	S
JBDEAAD-19-0008	1	0	1	0	R
JBDEAAD-19-0027	0	0	1	0	I
JBDEABG-19-0001	1	1	0	0	R
JBDEABG-19-0003	0	0	0	1	S
JBDEABG-19-0014	1	0	1	0	I
JBDEABG-19-0023	0	0	1	0	R
JBDEABG-19-0027	0	0	0	1	R
JBDEABG-19-0046	0	0	0	0	R
JBDEABG-19-0159	1	0	0	1	I
JBDEABG-19-0190	0	0	0	1	S
JBDEABG-19-0251	0	0	0	1	S
JBDEABG-19-0271	0	0	1	0	I
JBDEABG-19-0371	0	0	0	1	S
JBDEACE-19-0001	1	1	0	0	R
JBDEACE-19-0002	0	0	0	1	S
JBDEACE-19-0005	1	0	0	0	R
JBDEACE-19-0016	1	1	0	0	R
JBDEACE-19-0017	1	0	1	0	I
JBDEACE-19-0018	1	1	0	0	I
JBDEACE-19-0062	0	0	0	1	S
JBDEACE-19-0064	0	0	0	1	S
JBDEACE-19-0066	0	0	0	1	S
JBDEACE-19-0068	0	0	0	1	S
JBDEACE-19-0077	0	0	0	1	S
JBDEACE-19-0078	0	0	1	0	I
JBDEACE-19-0088	0	0	0	1	S
JBDEACE-19-0096	0	0	0	1	S
JBDEACE-19-0098	0	0	0	1	S
JBDFABA-19-0001	0	0	0	1	S
JBDFABA-19-0002	0	0	0	1	S
JBDFABA-19-0004	1	1	0	0	R
JBDFABA-19-0005	0	0	1	0	R
JBDFABA-19-0011	0	0	0	1	S
JBDFABA-19-0071	0	0	0	1	S
JBDFABA-19-0076	0	0	0	0	S
JBDFABE-19-0001	1	0	0	1	I
JBDFABE-19-0005	0	0	0	1	S
JBDFABE-19-0010	0	0	1	0	S
JBDFABE-19-0020	0	0	0	1	S
JBDFABE-19-0040	0	0	0	1	S
JBDFABE-19-0042	0	0	0	1	S
JBDGAAB-19-0018	1	0	1	0	R
JBDGAAB-19-0019	1	0	1	0	R
JBDGAAB-19-0029	1	0	1	0	R
JBDGAAD-19-0002	0	0	1	0	I
JBDGAAD-19-0003	1	0	0	1	I
JBDGAAD-19-0004	1	0	0	0	R
JBDGAAD-19-0005	0	0	0	1	S
JBDGAAD-19-0006	0	0	0	1	S
JBDGAAD-19-0007	0	0	0	1	S
JBDGAAD-19-0010	0	0	0	1	S
JBDGAAD-19-0012	0	0	0	1	S
JBDGAAD-19-0013	0	0	0	1	S
JBDGAAD-19-0014	0	0	0	1	S
JBDGAAD-19-0016	0	0	1	0	S
JBDGAAD-19-0017	1	0	0	1	I
JBDGAAD-19-0019	1	0	0	1	I
JBDGAAD-19-0020	0	0	0	1	S
JBDGAAD-19-0025	0	0	0	1	S
JBDGAAD-19-0026	0	1	0	0	I
JBDGAAD-19-0032	1	0	0	1	I
JBDGAAD-19-0036	0	1	0	0	I
JBDGAAD-19-0040	0	0	0	1	S
JBDGAAD-19-0048	1	1	0	0	R
JBDGAAG-19-0001	1	0	0	0	I
JBDGAAG-19-0002	1	1	0	0	R
JBDGAAG-19-0003	0	0	1	0	I
JBDGAAG-19-0004	0	0	0	1	S
JBDGAAG-19-0006	0	0	1	0	S
JBDGAAG-19-0012	1	0	0	0	R
JBDGAAG-19-0026	0	0	0	1	S
JBDGAAG-19-0028	0	0	1	0	I
JBDGAAG-19-0038	1	0	0	0	R
JBDGAAG-19-0041	1	0	0	0	R
JBDGAAG-19-0044	0	0	0	1	S
JBDGAAG-19-0051	0	0	1	0	I
JBDGAAG-19-0054	0	0	0	1	S
JBDGAAG-19-0056	1	0	0	0	R
JBDGAAG-19-0062	1	1	0	0	R
JBDHAAI-19-0001	0	0	0	1	S
JBDHAAI-19-0003	0	0	1	0	R
JBDHAAI-19-0066	1	0	1	0	I
JBDHAAI-19-0069	1	0	1	0	R
JBDIAAB-19-0037	0	1	0	0	R
JBDIAAB-19-0056	1	1	0	0	R
JBDIAAB-19-0097	0	1	0	0	R
JBDIABB-19-0004	1	1	0	0	R
JBDIABB-19-0009	1	1	0	0	R
JBDIABB-19-0012	0	0	1	0	I
JBDIABB-19-0037	0	0	0	0	R
JBDIABB-19-0077	0	0	0	0	S
JBDIABB-19-0092	1	0	0	0	R
JBDIABB-19-0102	0	1	0	0	R
JBDIABB-19-0115	0	0	1	0	I
JBDIABB-19-0117	1	1	0	0	R
JBDIABB-19-0134	1	0	1	0	R
JBDIABB-19-0142	0	1	0	0	R
JBDIABB-19-0173	1	1	0	0	R
JBDIABB-19-0200	0	0	1	0	I
JBDIABB-19-0205	0	1	0	0	R
JBDIABB-19-0210	0	1	0	0	R
JBDJAAE-19-0001	0	0	0	1	S
JBDJAAE-19-0004	0	0	0	0	S
JBDJAAE-19-0008	0	0	0	1	S
JBDJAAE-19-0009	0	1	0	0	R
JBDJAAE-19-0019	1	0	0	1	R
JBDJAAE-19-0023	0	0	0	1	S
JBDJAAE-19-0033	1	1	0	0	R
JBDJAAE-19-0037	0	0	1	0	I
JBDJAAE-19-0039	0	0	0	0	S
JBDJAAE-19-0062	0	0	0	0	R
JBDJAAE-19-0071	0	0	0	1	S
JBDJAAE-19-0073	0	0	0	1	S
JBDJAAE-19-0079	0	0	1	0	I
JBDJAAE-19-0081	0	0	0	1	S
JBDJAAE-19-0101	0	0	1	0	R
JBDJAAE-19-0103	1	0	1	0	I
JBDJAAE-19-0109	0	0	0	1	S
JBEAAAD-19-0001	0	0	0	1	R
JBEAAAD-19-0004	0	0	0	1	S
JBEAAAD-19-0005	0	0	1	0	I
JBEAAAD-19-0010	1	1	0	0	R
JBEAAAD-19-0023	0	0	1	0	R
JBEAAAD-19-0038	0	0	1	0	S
JBEAAAD-19-0052	0	0	0	1	S
JBEAAAD-19-0055	0	0	1	0	S
JBEAAAD-19-0061	1	0	1	0	I
JBEAAAD-19-0064	1	1	0	0	R
JBEAAAD-19-0074	1	0	0	0	R
JBEAAAD-19-0100	0	0	0	1	S
JBEAAAD-19-0103	0	1	0	0	R
JBEAAAD-19-0105	0	0	0	0	R
JBEAAAD-19-0106	0	0	1	0	I
JBEAAAD-19-0112	0	1	0	0	R
JBEAAAI-19-0003	0	1	0	0	R
JBEAAAI-19-0014	1	0	0	0	I
JBEAAAI-19-0021	1	0	0	1	R
JBEAAAI-19-0036	0	0	1	0	I
JBEAAAI-19-0039	1	0	1	0	I
JBEAAAI-19-0084	0	0	0	1	S
JBEAAAI-19-0088	0	0	0	1	S
JBEAAAI-19-0091	0	0	0	1	S
JBEAAAI-19-0099	0	0	0	1	S
JBEAABH-19-0001	0	0	0	1	R
JBEAABH-19-0006	0	0	1	0	S
JBEAABH-19-0018	1	0	0	0	R
JBEAABH-19-0022	1	1	0	0	R
JBEAABH-19-0095	0	0	0	0	I
JBEAACG-19-0067	1	0	1	0	R
JBEAACH-19-0223	0	0	0	1	S
JBEAAEE-19-0004	0	0	0	1	S
JBEAAEE-19-0006	1	1	0	0	R
JBEAAEE-19-0021	0	0	1	0	I
JBEAAEE-19-0104	0	1	0	0	R
JBEAAEE-19-0119	0	0	0	1	S
JBEAAEI-19-0003	0	0	0	1	S
JBEAAEI-19-0009	0	0	0	0	S
JBEAAEI-19-0010	1	1	0	0	R
JBEAAEI-19-0013	0	0	1	0	S
JBEAAEI-19-0176	1	0	1	0	I
JBEAAEI-19-0184	0	1	0	0	R
JBEAAFA-19-0001	0	0	1	0	R
JBEAAFA-19-0002	0	1	0	0	R
JBEAAFA-19-0009	1	0	0	1	R
JBEAAFA-19-0011	0	0	0	0	R
JBEAAFA-19-0015	1	0	1	0	I
JBEAAFA-19-0128	0	0	1	0	I
JBEAAFA-19-0164	0	0	0	1	S
JBEAAFA-19-0166	0	0	0	1	S
JBEAAFA-19-0167	0	0	1	0	R
JBEAAFA-19-0177	0	1	0	0	I
JBEAAFA-19-0189	0	1	0	0	I
JBEAAFA-19-0193	1	0	0	0	R
JBEAAFA-19-0200	0	1	0	0	R
JBEAAFA-19-0201	0	0	0	1	I
JBEAAFA-19-0203	1	1	0	0	R
JBEAAFA-19-0204	0	0	0	1	S
JBEAAFA-19-0206	0	0	1	0	I
JBEAAFA-19-0208	0	0	1	0	S
JBEAAFA-19-0215	0	0	1	0	I
JBEAAFA-19-0217	0	0	0	1	S
JBEAAFA-19-0228	1	0	0	0	R
JBEAAFA-19-0232	1	0	0	1	R
JBEAAFA-19-0239	0	0	1	0	R
JBEAAFA-19-0243	1	1	0	0	S
JBEAAFA-19-0252	1	0	0	0	R
JBEAAFA-19-0276	0	0	1	0	I
JBEAAGC-19-0003	0	0	1	0	I
JBEAAGC-19-0005	0	0	1	0	I
JBEAAGC-19-0012	1	1	0	0	R
JBEAAGC-19-0016	1	0	1	0	I
JBEAAGC-19-0019	1	1	0	0	R
JBEAAGC-19-0027	0	0	0	1	S
JBEAAGC-19-0042	1	1	0	0	R
JBEAAGC-19-0050	0	0	1	0	S
JBEAAGC-19-0054	0	0	0	0	R
JBEBAAB-19-0006	0	0	0	1	S
JBEBAAB-19-0028	0	0	1	0	R
JBEBAAB-19-0051	0	1	0	0	R
JBEBAAD-19-0001	0	0	1	0	I
JBEBAAD-19-0002	0	0	0	1	S
JBEBAAD-19-0003	1	1	0	0	R
JBEBAAD-19-0021	1	0	0	0	R
JBEDACG-19-0105	0	0	1	0	I
JBEDACG-19-0109	0	0	0	1	S
JBEDACG-19-0110	0	0	0	1	S
JBEFAAC-19-0001	0	1	0	0	I
JBEFAAC-19-0002	0	0	1	0	I
JBEFAAC-19-0013	1	0	0	1	S
JBEFAAC-19-0014	0	0	0	0	I
JBEFAAC-19-0038	0	0	0	1	S
JBEFAAC-19-0047	0	0	0	1	S
JBEHAAB-19-0001	0	1	0	0	S
JBEHAAB-19-0003	0	0	0	0	R
JBEHAAB-19-0008	1	1	0	0	R
JBEHAAB-19-0014	0	0	1	0	I
JBEHAAB-19-0015	1	1	0	0	R
JBEHAAB-19-0032	0	0	0	0	I
JBEHAAB-19-0065	0	0	1	0	I
JBEHAAB-19-0089	0	0	0	0	R
JBEHAAB-19-0097	0	1	0	0	R
JBEHABI-19-0002	1	0	0	0	R
JBEHABI-19-0005	0	0	0	0	I
JBEHABI-19-0007	0	0	0	1	S
JBEHABI-19-0017	1	0	0	0	R
JBEHABI-19-0019	1	0	0	1	I
JBEHABI-19-0023	0	0	0	0	S
JBEHABI-19-0070	1	0	1	0	S
JBEHABI-19-0074	0	0	0	0	R
JBEHABI-19-0078	0	0	0	1	S
JBEHABI-19-0104	0	0	0	0	S
JBEHABI-19-0201	0	0	0	1	S
JBEHABI-19-0203	0	0	1	0	I
JBEHABI-19-0214	1	1	0	0	R
JBEHABI-19-0228	1	0	1	0	R
JBEHABI-19-0257	0	0	0	1	I
JBABADF-19-0005	0	1	0	0	R
JBAIABE-19-0002	0	0	1	0	I
JBCDADH-19-0019	0	0	0	1	R
