# Supplementary material for: National genomic surveillance integrating standardized quantitative susceptibility testing clarifies antimicrobial resistance in Enterobacterales
Source: Nat Commun. 2023 Dec 5;14:8046. doi: 10.1038/s41467-023-43516-4 (PMC10698200; doi:10.1038/s41467-023-43516-4)
Supplement: Supplementary file 6 — Supplementary Data 3 [file 41467_2023_43516_MOESM6_ESM.xlsx]

## Sheet: CPE E. coli
carbapenemase	ST	n (E. coli)	%	Num. facilities
IMP-1	131	7	50	3 facilities
IMP-1	297	2	14.2857	single facility
IMP-1	59	1	7.14286
IMP-1	70	1	7.14286
IMP-1	457	1	7.14286
IMP-1	5073	1	7.14286
IMP-1	8324	1	7.14286
IMP-1+NDM-1	38	1	100
IMP-6	131	6	75	4 facilities
IMP-6	357	1	12.5
IMP-6	3570	1	12.5
IMP-66	131	1	100
KPC-2	3520	1	100
NDM-5	167	6	27.2727	2 facilities
	405	5	22.7273	2 facilities
	48	3	13.6364	single facility
	410	2	9.09091
	101	1	4.54545
	156	1	4.54545
	617	1	4.54545
	648	1	4.54545
	119	1	4.54545
	2659	1	4.54545
NDM-5+OXA181	648	1	100
NDM-9	617	2	100	single facility
NDM-19	120	1	100
blaNDM-16b	746	1	100
OXA-181	38	1	50
	448	1	50
OXA-232	940	1	100
OXA-48	131	1	100
VIM-1	648	1	100

## Sheet: CPE K. pneumoniae
carbapenemase	ST	n (K. pneumoniae)	%	Num. facilities
IMP-1	12	10	17.2414
	15	11	20.3704	4 facilities
	3172	4	7.40741	single facility
	461	3	5.55556	single facility
	1691	3	5.55556	single facility
	11	2	3.7037
	20	2	3.7037
	415	2	3.7037
	1228	2	3.7037	single facility
	1615	2	3.7037	single facility
	23	1	1.85185
	29	1	1.85185
	37	1	1.85185
	45	1	1.85185
	70	1
	317	1	1.85185
	716	1	1.85185
	753	1	1.85185
	876	1	1.85185
	978	1	1.85185
	4274	1	1.85185
	*12	1	1.85185
	*70	1	1.85185
	n.d	4	7.40741
IMP-6	37	4	19.0476	2 strains were from a single facility
	268	3	14.2857	2 strains were from a single facility
	307	3	14.2857	single facility
	12	2	9.52381	single facility
	14	2	9.52381	single facility
	23	2	9.52381
	105	2	9.52381	single facility
	225	1	4.7619
	2384	1	4.7619
	*872	1	4.7619
IMP-19	399	11	100	single facility
KPC	11	1	50
	258	1	50
NDM-1	147	1	100
NDM-4+OXA-181	16	1	100
NDM-5	24	1	100
NDM-5+OXA-232	231	1	100
GES-4	1616	1	33.3333
	*1616	1	33.3333
	517	1	33.3333
GES-24	25	2	40	single facility
	12	1	20
	247	1	20
	1887	1	20
	*variant

## Sheet: CPE Enterobacter
carbapenemase	species	ST	n	%	Num. facilities
IMP-1	Enterobacter hormaechei subsp. steigerwaltii	133	17	18.8889	9 facilities
	Enterobacter hormaechei subsp. hoffmannii	78	11	12.2222	7 facilities
	Enterobacter hormaechei subsp. steigerwaltii	62	9	10	4 facilities
	Enterobacter hormaechei subsp. steigerwaltii	742	9	10	7 facilities
	Enterobacter hormaechei subsp. steigerwaltii	90	6	6.66667	2 facilities
	Enterobacter asburiae	252	6	6.66667	3 facilities
	Enterobacter hormaechei subsp. steigerwaltii	175	4	4.44444	4 facilities
	Enterobacter kobei	32	4	4.44444
	Enterobacter ludwigii	20	3	3.33333
	Enterobacter hormaechei subsp. steigerwaltii	204	3	3.33333	2 facilities
	Enterobacter chengduensis	666	3	3.33333	single facility
	Enterobacter asburiae	24	2	2.22222
	Enterobacter asburiae	484	2	2.22222
	Enterobacter hormaechei subsp. xiangfangensis	66	1	1.11111
	Enterobacter kobei	99	1	1.11111
	Enterobacter hormaechei subsp. steigerwaltii	116	1	1.11111
	Enterobacter hormaechei subsp. xiangfangensis	127	1	1.11111
	Enterobacter hormaechei subsp. steigerwaltii	190	1	1.11111
	Enterobacter hormaechei subsp. hormaechei	269	1	1.11111
	Enterobacter chengduensis	414	1	1.11111
	Enterobacter kobei	563	1	1.11111
	Enterobacter cloacae	837	1	1.11111
	Enterobacter hormaechei subsp. hoffmannii	*78	1	1.11111
	Enterobacter hormaechei subsp. xiangfangensis	n.d	1	1.11111
IMP-6	Enterobacter hormaechei subsp. steigerwaltii	133	3	33.3333
	Enterobacter hormaechei subsp. hoffmannii	78	2	22.2222
	Enterobacter hormaechei subsp. steigerwaltii	113	2	22.2222
	Enterobacter hormaechei subsp. xiangfangensis	66	1	11.1111
	Enterobacter asburiae	252	1	11.1111
IMP-19	Enterobacter chengduensis	414	1	100
IMP-60	Enterobacter asburiae	484	3	100
NDM-1	Enterobacter hormaechei subsp. xiangfangensis	171	1	100
IMI-1	Enterobacter cloacae	373	1	50
	Enterobacter bugandensis	901	1	50
IMI-9	Enterobacter bugandensis	29	2	100
FRI-9	Enterobacter asburiae	n.d	1	100
GES-24	Enterobacter asburiae	252	1	50
	Enterobacter asburiae	484	1	50
