# Supplementary material for: National genomic surveillance integrating standardized quantitative susceptibility testing clarifies antimicrobial resistance in Enterobacterales
Source: Nat Commun. 2023 Dec 5;14:8046. doi: 10.1038/s41467-023-43516-4 (PMC10698200; doi:10.1038/s41467-023-43516-4)
Supplement: Supplementary file 7 — Supplementary Data 4 [file 41467_2023_43516_MOESM7_ESM.xlsx]

## Sheet: Dataset 4
strain ID	No. contig corresponding to the plasmid	size	carbapenemase gene	plasmid replicon	genome species (shown in Supplementary Table 6)
JBAGAAD-19-0142	4	46401	blaIMP-1	IncN	Klebsiella pneumoniae subsp. pneumoniae
JBAGABE-19-0007	4	50208	blaIMP-1	IncN	Citrobacter freundii
JBAGABE-19-0008	5	50208	blaIMP-1	IncN	Escherichia coli
JBAGABE-19-0015	2	268215	blaIMP-1	IncHI2;IncHI2A	Mixta calida
JBAGABE-19-0080	3	50995	blaIMP-1	IncN	Enterobacter ludwigii
JBAGABE-19-0081	6	48377	blaIMP-1	IncN	Klebsiella pneumoniae subsp. pneumoniae
JBAGABE-19-0098	2	326632	blaIMP-1	IncHI2;IncHI2A	Enterobacter hormaechei subsp. steigerwaltii
JBAGABE-19-0111	5	49836	blaIMP-1	IncN	Klebsiella variicola
JBAGABE-19-0119	5	55166	blaIMP-1	IncN	Klebsiella michiganensis
JBAGABE-19-0120	2	299497	blaIMP-1	IncHI2;IncHI2A	Enterobacter hormaechei subsp. steigerwaltii
JBAGABE-19-0121	4	50208	blaIMP-1	IncN	Escherichia coli
JBAIAAD-19-0002	4	98920	blaIMP-1	IncM1	Enterobacter asburiae
JBAIAAD-19-0071	2	377452	blaIMP-1	IncHI2;IncHI2A	Enterobacter asburiae
JBAJAAJ-19-0001	3	360281	blaIMP-1	IncHI2;IncHI2A	Enterobacter hormaechei subsp. steigerwaltii
JBBBAAB-19-0053	2	124336	blaNDM-5	IncFIB(pB171);IncFII	Escherichia coli
JBBBAAB-19-0138	2	274292	blaIMP-6	IncHI2;IncHI2A	Enterobacter hormaechei subsp. steigerwaltii
JBBBAAI-19-0002	2	335956	blaIMP-1	IncHI2;IncHI2A	Enterobacter asburiae
JBBBAEF-19-0073	3	66160	blaIMP-1	IncP1	Enterobacter hormaechei subsp. steigerwaltii
JBBBAEF-19-0111	2	333310	blaIMP-1	IncHI2;IncHI2A	Citrobacter freundii
JBBCAAG-19-0001	2	359986	blaIMP-1	IncHI2;IncHI2A	Enterobacter hormaechei subsp. steigerwaltii
JBBCAAG-19-0002	2	318167	blaIMP-1	IncHI2;IncHI2A	Enterobacter hormaechei subsp. steigerwaltii
JBBCAAG-19-0007	2	189473	blaIMP-1	IncFIB(pECLA);IncFII(pECLA);IncFII(pECLA)	Enterobacter hormaechei subsp. steigerwaltii
JBBCADC-19-0142	2	316701	blaIMP-1	IncHI2;IncHI2A	Enterobacter hormaechei subsp. steigerwaltii
JBBCAEG-19-0003	2	174456	blaIMP-1	IncFIB(pECLA);IncFII(pECLA);IncFII(pECLA)	Enterobacter hormaechei subsp. steigerwaltii
JBBDAAB-19-0007	2	371340	blaIMP-1	IncHI2;IncHI2A	Enterobacter hormaechei subsp. hoffmannii
JBBDAAB-19-0011	2	295264	blaIMP-6	IncHI2;IncHI2A	Enterobacter hormaechei subsp. xiangfangensis
JBBDAAB-19-0067	2	334054	blaIMP-1	IncHI2;IncHI2A	Enterobacter hormaechei subsp. steigerwaltii
JBBDAAB-19-0170	3	214198	blaIMP-1	IncFIB(pECLA);IncFII(pECLA);IncFII(pECLA)	Enterobacter hormaechei subsp. steigerwaltii
JBBDAAE-19-0031	2	368517	blaIMP-1	IncHI2;IncHI2A	Klebsiella michiganensis
JBBDAAF-19-0002	4	76661	blaIMP-1	IncM1	Klebsiella pneumoniae subsp. pneumoniae
JBBDAAF-19-0006	3	85471	blaIMP-1	IncM1	Klebsiella pneumoniae
JBBDAAF-19-0018	2	372010	blaIMP-1	IncHI2;IncHI2A	Enterobacter hormaechei subsp. steigerwaltii
JBBDAAF-19-0020	2	76661	blaIMP-1	IncM1	Klebsiella oxytoca
JBBDAAF-19-0029	2	371997	blaIMP-1	IncHI2;IncHI2A	Enterobacter hormaechei subsp. steigerwaltii
JBBDAAF-19-0040	3	67435	blaIMP-1	IncN	Enterobacter hormaechei subsp. hoffmannii
JBBDAAF-19-0060	2	283440	blaIMP-1	IncHI2;IncHI2A	Klebsiella oxytoca
JBBDAAJ-19-0051	2	321010	blaIMP-1	IncHI2;IncHI2A	Enterobacter hormaechei subsp. steigerwaltii
JBBDAAJ-19-0055b	3	214193	blaIMP-1	IncFIB(pECLA);IncFII(pECLA);IncFII(pECLA)	Enterobacter hormaechei subsp. steigerwaltii
JBBDAAJ-19-0055b	2	330864	blaIMP-1	IncHI2;IncHI2A;pKPC-CAV1321
JBBDABA-19-0001	2	306630	blaIMP-1	IncHI2;IncHI2A	Enterobacter hormaechei subsp. hoffmannii
JBBDABA-19-0004	2	322604	blaIMP-1	IncHI2;IncHI2A	Enterobacter hormaechei subsp. steigerwaltii
JBBDABA-19-0009	4	83464	blaIMP-1	IncM1	Citrobacter freundii
JBBDABA-19-0065	4	93546	blaNDM-5	IncFII	Escherichia coli
JBBDABE-19-0091	2	280639	blaIMP-6	IncHI2;IncHI2A	Enterobacter hormaechei subsp. steigerwaltii
JBBDACE-19-0026	2	327701	blaIMP-1	IncHI2;IncHI2A	Citrobacter freundii
JBBDACE-19-0030	2	130416	blaNDM-5	IncFIA;IncFIB(AP001918);IncFII;IncFII	Escherichia coli
JBBDACI-19-0018	3	52953	blaIMP-6	IncN	Klebsiella pneumoniae subsp. pneumoniae
JBBDADH-19-0001	2	132671	blaNDM-5	IncFIB(pQil);IncFII(K)	Klebsiella pneumoniae subsp. pneumoniae
JBBDADH-19-0027	2	392918	blaIMP-1	IncHI2;IncHI2A	Enterobacter hormaechei subsp. steigerwaltii
JBBDAEE-19-0024	3	52953	blaIMP-6	IncN	Klebsiella pneumoniae
JBBDAFG-19-0030	2	99044	blaIMP-1	IncM1	Enterobacter chengduensis
JBBDAFG-19-0049	16	94175	blaIMP-1	IncM1	Klebsiella pneumoniae
JBBDAFG-19-0081	4	81133	blaIMP-1	IncM1	Klebsiella pneumoniae subsp. pneumoniae
JBBDAFG-19-0101	3	122117	blaIMP-1	IncFII(K);IncQ1;repB(R1701)	Klebsiella pneumoniae subsp. pneumoniae
JBBDAFG-19-0102	4	59119	blaIMP-1	IncN	Escherichia coli
JBBDAFG-19-0138	3	81133	blaIMP-1	IncM1	Klebsiella pneumoniae subsp. pneumoniae
JBBDAFG-19-0159	3	81133	blaIMP-1	IncM1	Klebsiella pneumoniae subsp. ozaenae
JBBDAFG-19-0261	4	76660	blaIMP-1	IncM1	Klebsiella pneumoniae
JBBDAFH-19-0097	2	360857	blaIMP-1	IncHI2;IncHI2A	Enterobacter hormaechei subsp. steigerwaltii
JBBDAFI-19-0029	2	387310	blaIMP-1	IncHI2;IncHI2A	Enterobacter hormaechei subsp. hoffmannii
JBBDAGF-19-0019	5	46161	blaNDM-5	IncX3	Escherichia coli
JBBDAGF-19-0034	2	357766	blaIMP-1	IncHI2;IncHI2A	Enterobacter hormaechei subsp. steigerwaltii
JBBDAGH-19-0013	2	137625	blaNDM-5	IncFIA;IncFIB(AP001918);IncFII;IncFII	Escherichia coli
JBBDAJA-19-0064	2	395479	blaIMP-1	IncHI2;IncHI2A	Enterobacter hormaechei subsp. hoffmannii
JBBDAJB-19-0014	2	36198	blaIMP-1	IncN	Enterobacter hormaechei subsp. steigerwaltii
JBBDAJB-19-0015	2	63840	blaIMP-1	IncN	Enterobacter hormaechei subsp. steigerwaltii
JBBDAJB-19-0020	5	61807	blaIMP-1	IncN	Enterobacter hormaechei subsp. steigerwaltii
JBBDAJB-19-0023	2	35979	blaIMP-1	IncN	Enterobacter hormaechei subsp. steigerwaltii
JBBDAJB-19-0030	3	51273	blaIMP-1	IncN	Citrobacter freundii
JBBDAJB-19-0031	2	51611	blaIMP-1	IncN	Citrobacter freundii
JBBDAJB-19-0032	2	165760	blaIMP-1	IncN;pKPC-CAV1321	Citrobacter freundii
JBBDAJB-19-0033	3	51639	blaIMP-1	IncN	Citrobacter freundii
JBBDAJB-19-0034	3	70584	blaIMP-1	IncN	Klebsiella michiganensis
JBBDAJB-19-0035	3	51239	blaIMP-1	IncN	Citrobacter freundii
JBBDAJB-19-0036	3	51239	blaIMP-1	IncN	Citrobacter freundii
JBBDAJB-19-0038	2	51612	blaIMP-1	IncN	Citrobacter freundii
JBBDAJB-19-0039	3	50661	blaIMP-1	IncN	Citrobacter freundii
JBBDAJB-19-0040	3	51239	blaIMP-1	IncN	Citrobacter freundii
JBBDAJB-19-0064	6	50906	blaIMP-1	IncN	Klebsiella michiganensis
JBBDAJB-19-0065	6	50906	blaIMP-1	IncN	Klebsiella michiganensis
JBBEAAJ-19-0007	2	316248	blaIMP-1	IncHI2;IncHI2A	Enterobacter kobei
JBBEABA-19-0004	2	367612	blaIMP-1	IncHI2;IncHI2A	Enterobacter asburiae
JBBEABA-19-0021	3	192763	blaIMP-1	IncC	Enterobacter hormaechei subsp. xiangfangensis
JBBEABA-19-0025	2	392406	blaIMP-1	IncHI2;IncHI2A	Enterobacter hormaechei subsp. steigerwaltii
JBBEABG-19-0001	2	331458	blaIMP-1	IncHI2;IncHI2A	Enterobacter kobei
JBBEABG-19-0008	4	105765	blaNDM-5	IncN;IncR;IncX1	Escherichia coli
JBBEABG-19-0012	5	86585	blaNDM-5	IncN;IncR;IncX1	Escherichia coli
JBBEABG-19-0014	2	147915	blaNDM-5	IncFIA;IncFIB(AP001918);IncFII	Escherichia coli
JBBEABG-19-0022	2	296549	blaIMP-1	IncHI2;IncHI2A	Escherichia coli
JBBEABG-19-0024	4	46161	blaNDM-5	IncX3	Klebsiella pneumoniae subsp. ozaenae
JBBEABG-19-0025	3	46161	blaNDM-5	IncX3	Escherichia coli
JBBEABG-19-0026	4	217350	blaIMP-1	IncHI2;IncHI2A	Klebsiella oxytoca
JBBEABG-19-0028	2	321769	blaIMP-1	IncHI2;IncHI2A	Enterobacter hormaechei subsp. steigerwaltii
JBBEABG-19-0038	2	296549	blaIMP-1	IncHI2;IncHI2A	Escherichia coli
JBBEADA-19-0164	2	290663	blaIMP-1	IncHI2;IncHI2A	Citrobacter portucalensis
JBBEADE-19-0280	2	297302	blaIMP-1	IncHI2;IncHI2A	Escherichia coli
JBBEADF-19-0334	2	358825	blaIMP-1	IncHI2;IncHI2A	Enterobacter cloacae
JBBEADI-19-0002	2	102599	blaNDM-5	IncFIA;IncFIB(AP001918);IncFII(pAMA1167-NDM-5);IncQ1	Escherichia coli
JBBHAAB-19-0007	3	134855	blaIMP-1	IncC	Klebsiella variicola
JBCAAAI-19-0110	2	331197	blaIMP-1	IncHI2;IncHI2A	Enterobacter kobei
JBCBAAC-19-0075	2	290547	blaIMP-1	IncHI1A(NDM-CIT);IncHI1B(pNDM-CIT)	Citrobacter freundii
JBCCAAB-19-0087	5	109588	blaIMP-1	IncFII(pECLA);IncR	Enterobacter asburiae
JBCCAAB-19-0090	3	150169	blaIMP-1	IncFIA(HI1)*	Citrobacter freundii
JBCCAAB-19-0090	4	98024	blaIMP-1	IncFIB(K);IncFII(Yp)	Citrobacter freundii
JBCCABB-19-0049	4	86161	blaIMP-1		Klebsiella pneumoniae
JBCDAAB-19-0006	2	279634	blaIMP-1	IncFIB(K);IncFII(pKP91);IncN	Klebsiella pneumoniae
JBCDAAB-19-0064	2	125014	blaIMP-6	IncFIA;IncFIB(AP001918);IncN	Escherichia coli
JBCDAAB-19-0172	2	25884	blaIMP-1		Citrobacter freundii
JBCDABA-19-0023	2	147954	blaIMP-1	IncT	Providencia rettgeri
JBCDABH-19-0007	2	32105	blaIMP-1		Citrobacter freundii
JBCDACJ-19-0182	4	80138	blaIMP-1	IncFII(pBK30683)	Klebsiella grimontii
JBCDADE-19-0014	3	53351	blaIMP-6	IncN	Klebsiella pneumoniae subsp. pneumoniae
JBCDAFJ-19-0095b	2	142142	blaNDM-5	Col156;IncFIA;IncFIB(AP001918);IncFII;IncFII	Escherichia coli
JBCEACC-19-0030	5	52450	blaIMP-6	IncN	Enterobacter asburiae
JBCGABB-19-0045	4	119365	blaNDM-5	IncFIA;IncFIB(AP001918);IncFII	Escherichia coli
JBCHAAB-19-0056	3	52003	blaIMP-6	IncN	Escherichia coli
JBCHACG-19-0271	2	97227	blaIMP-1	IncM1	Klebsiella aerogenes
JBCHACG-19-0326	3	50165	blaIMP-6	IncN	Klebsiella pneumoniae subsp. pneumoniae
JBCHACG-19-0426	4	225650	blaIMP-6	IncFIB(K);IncFIB(pQil);IncN	Klebsiella pneumoniae
JBCHACG-19-0462	4	50574	blaIMP-6	IncN	Klebsiella pneumoniae subsp. pneumoniae
JBCHAFC-19-0001	6	91014	blaIMP-1	IncM2	Escherichia coli
JBCHAFC-19-0005	4	91016	blaIMP-1	IncM2	Klebsiella variicola
JBCHAFC-19-0006	11	90926	blaIMP-1	IncM2	Escherichia coli
JBCHAFC-19-0010	3	91016	blaIMP-1	IncM2	Escherichia coli
JBCHAFC-19-0013	4	76745	blaIMP-1	IncFII(pBK30683)	Klebsiella michiganensis
JBCIAAB-19-0172	4	77946	blaIMP-1	IncL	Enterobacter hormaechei subsp. hoffmannii
JBCIAAH-19-0097	3	52003	blaIMP-6	IncN	Klebsiella pneumoniae subsp. pneumoniae
JBCIAAH-19-0136	3	139297	blaIMP-6	IncFIA;IncFII(pRSB107);IncN	Escherichia coli
JBCIAAH-19-0233	5	50305	blaIMP-6	IncN	Klebsiella pneumoniae
JBCIAAI-19-0068	7	17067	blaNDM-5	IncX3	Escherichia coli
JBCIACA-19-0215	3	47964	blaIMP-6	IncN	Klebsiella pneumoniae subsp. pneumoniae
JBCIACA-19-0354	3	53586	blaIMP-6	IncN	Klebsiella pneumoniae subsp. ozaenae
JBCIACA-19-0363	3	53586	blaIMP-6	IncN	Citrobacter freundii
JBCIACA-19-0486	4	53586	blaIMP-6	IncN	Klebsiella pneumoniae subsp. pneumoniae
JBCIACE-19-0140	2	53704	blaIMP-6	IncN	Escherichia coli
JBCIACE-19-0271	5	52003	blaIMP-6	IncN	Klebsiella pneumoniae subsp. pneumoniae
JBCJAAB-19-0005	4	52338	blaIMP-6	IncN	Klebsiella pneumoniae subsp. pneumoniae
JBDDABB-19-0101	2	193612	blaIMP-1	IncFIB(K);IncFII(K)	Klebsiella pneumoniae
JBDDABB-19-0101	3	76727	blaIMP-1	IncFII(pBK30683)	Klebsiella pneumoniae
JBDDABD-19-0067	4	58163	blaIMP-6	IncN	Klebsiella michiganensis
JBDDABD-19-0095	4	60147	blaIMP-6	Col440I;IncN	Klebsiella michiganensis
JBDGAAB-19-0018	2	101269	blaNDM-5	IncFIA;IncFIB(AP001918);IncFII(pAMA1167-NDM-5)	Escherichia coli
JBDGAAB-19-0019	2	101268	blaNDM-5	IncFIA;IncFIB(AP001918);IncFII(pAMA1167-NDM-5)	Escherichia coli
JBDGAAB-19-0029b	2	118860	blaNDM-5	IncFIA;IncFIB(AP001918);IncFII(pAMA1167-NDM-5)	Escherichia coli
JBDIAAB-19-0003	4	41676	blaIMP-1		Citrobacter portucalensis
JBDJAAE-19-0069	3	52262	blaIMP-6	IncN	Enterobacter hormaechei subsp. hoffmannii
JBEAAAD-19-0046	2	86401	blaIMP-1	IncM2	Serratia marcescens
JBEAAAD-19-0047	2	368949	blaIMP-1	IncHI2;IncHI2A	Enterobacter hormaechei subsp. steigerwaltii
JBEAAAD-19-0096	2	71942	blaIMP-1	IncFIA(HI1);IncR	Enterobacter hormaechei subsp. steigerwaltii
JBEAAAI-19-0004	2	91016	blaIMP-1	IncM2	Serratia nematodiphila
JBEAAAI-19-0005	3	92530	blaIMP-1	IncM2	Citrobacter freundii
JBEAAAI-19-0006	3	154731	blaIMP-1	IncFIB(pQil);IncFII(Yp)	Klebsiella pneumoniae subsp. pneumoniae
JBEAAAI-19-0007	3	148352	blaIMP-1	IncFIB(pQil);IncFII(Yp)	Klebsiella pneumoniae subsp. pneumoniae
JBEAAAI-19-0008	5	82206	blaIMP-1	IncM2	Klebsiella quasipneumoniae subsp. similipneumoniae
JBEAACG-19-0048	3	164212	blaIMP-1	IncFIA(HI1)*	Citrobacter freundii
JBEAACG-19-0081	2	81241	blaIMP-1	IncFIA(HI1);IncR	Enterobacter hormaechei subsp. steigerwaltii
JBEAACH-19-0013	6	52220	blaIMP-1		Klebsiella pneumoniae subsp. pneumoniae
JBEAACH-19-0274	5	29991	blaIMP-1		Citrobacter braakii
JBEAAEE-19-0001	2	83347	blaIMP-1	IncFIA(HI1);IncR	Enterobacter hormaechei subsp. steigerwaltii
JBEAAEE-19-0002	2	370574	blaIMP-1	IncHI2;IncHI2A	Enterobacter hormaechei subsp. hoffmannii
JBEAAEE-19-0022	3	78227	blaIMP-1	IncM2	Serratia marcescens
JBEAAEE-19-0042	2	354165	blaIMP-1	IncHI2;IncHI2A	Enterobacter hormaechei subsp. steigerwaltii
JBEAAEE-19-0043	2	354174	blaIMP-1	IncHI2;IncHI2A	Enterobacter hormaechei subsp. steigerwaltii
JBEAAEE-19-0043	4	78229	blaIMP-1	IncM2	Enterobacter hormaechei subsp. steigerwaltii
JBEAAEE-19-0050	2	79278	blaIMP-1	IncFIA(HI1);IncR	Enterobacter hormaechei subsp. steigerwaltii
JBEAAEE-19-0074	3	67626	blaIMP-1	pSL483	Klebsiella pneumoniae
JBEAAEE-19-0099	2	68452	blaIMP-1	pSL483	Citrobacter amalonaticus
JBEAAEE-19-0100	3	72199	blaIMP-1	IncFIA(HI1);IncR	Klebsiella pneumoniae
JBEAAEE-19-0118	3	81898	blaIMP-1	IncM2	Klebsiella pneumoniae subsp. pneumoniae
JBEAAEE-19-0140	2	71720	blaIMP-1	IncFIA(HI1);IncR	Enterobacter hormaechei subsp. steigerwaltii
JBEAAEE-19-0154	3	90364	blaIMP-1	IncM2	Klebsiella michiganensis
JBEAAEE-19-0155	4	82206	blaIMP-1	IncM2	Enterobacter hormaechei subsp. hoffmannii
JBEAAEI-19-0154	3	80751	blaIMP-1	IncM2	Metakosakonia massiliensis
JBEAAFA-19-0081	5	46257	blaIMP-1		Klebsiella pneumoniae subsp. ozaenae
JBEAAFA-19-0086	2	159181	blaIMP-1	IncFIB(pHCM2)	Enterobacter hormaechei subsp. hoffmannii
JBEAAFA-19-0128	3	46257	blaIMP-1		Escherichia coli
JBEAAFA-19-0228	4	52486	blaIMP-6	IncN	Escherichia coli
JBEAAFA-19-0275	4	46259	blaIMP-1		Klebsiella pneumoniae subsp. pneumoniae
JBEAAFA-19-0446	2	203194	blaIMP-1	IncFIB(K);IncFII(K)	Klebsiella pneumoniae
JBEAAFA-19-0447	5	46258	blaIMP-1		Escherichia coli
JBEBAAB-19-0102	2	63510	blaIMP-1	IncFIA(HI1);IncR	Enterobacter hormaechei subsp. steigerwaltii
JBEDACG-19-0107	2	161468	blaIMP-1	IncFIB(pECLA);IncFII(pECLA);IncFII(pECLA)	Enterobacter hormaechei subsp. steigerwaltii
JBEHAAB-19-0176	4	63152	blaNDM-5	ColKP3;IncX3	Escherichia coli
				* additionally detected using abricate
