# Supplementary material for: National genomic surveillance integrating standardized quantitative susceptibility testing clarifies antimicrobial resistance in Enterobacterales
Source: Nat Commun. 2023 Dec 5;14:8046. doi: 10.1038/s41467-023-43516-4 (PMC10698200; doi:10.1038/s41467-023-43516-4)
Supplement: Supplementary file 8 — Supplementary Data 5 [file 41467_2023_43516_MOESM8_ESM.xlsx]

## Sheet: Dataset 5
antimicrobial	Japan abbreviation	ASM abbreviation	NegMIC NF1J panel	NegMIC 3.31E panel
Ampicillin / Sulbactam	ABPC/SBT	SAM	4/2, 8/4,16/8,32/16
Piperacillin	PIPC	PIP	4,8,16,32,64	16,32,64
Piperacillin / Tazobactam	PIPC/TAZ	TZP	4/4,8/4,16/4,32/4,64/4
Cefotaxime	CTX	CTX		0.5,1,2,4,8,16,32,64,128
Ceftriaxone	CTRX	CRO		0.5,1,2,4,8,16,32,64
Ceftazidime	CAZ	CAZ	1,2,4,8,16	0.5,1,2,4,8,16,32,64,128
Cefepime	CFPM	FEP	1,2,4,8,16	1,2,4,8,16,32
Cefpodoxime	CPDX	CPD		0.5,1,2,4,8,16,32,64
Cefmetazole	CMZ	CMZ		0.5,1,2,4,8,16,32
Imipenem	IPM	IPM	0.5,1,2,4,8
Meropenem	MEPM	MEM	0.5,1,2,4,8	0.5,1,2,4,8,16
Doripenem	DRPM	DOR	0.5,1,2,4,8
Aztreonam	AZT	ATM	1,2,4,8,16	0.5,1,2,4,8,16,32,64
Gentamicin	GM	GEN	1,2,4,8
Tobramycin	TOB	TOB	1,2,4,8
Amikacin	AMK	AMK	4,8,16,32
Levofloxacin	LVFX	LVX	0.5,1,2,4,8
Ciprofloxacin	CPFX	CIP	0.25,0.5,1,2,4
Minocycline	MINO	MIN	1,2,4,8
Tigecycline	TGC	TGC	0.25,0.5,1,2,4
Sulfamethoxazole - Trimethoprim	ST	SXT	1/19,2/38
Fosfomycin	FOM	FOF	4,16
Chloramphenicol	CP	CHL	8,16
Colistin	CL	CST	1,2,4,8
Cefotaxime / Clavulanate	CTX/CVA			0.12/4,0.25/4,0.5/4,1/4,2/4,4/4.8/4,16/4,32/4
Ceftazidime / Clavulanate	CAZ/CVA			0.12/4,0.25/4,0.5/4,1/4,2/4,4/4.8/4,16/4,32/4
