# Supplementary material for: National genomic surveillance integrating standardized quantitative susceptibility testing clarifies antimicrobial resistance in Enterobacterales
Source: Nat Commun. 2023 Dec 5;14:8046. doi: 10.1038/s41467-023-43516-4 (PMC10698200; doi:10.1038/s41467-023-43516-4)
Supplement: Supplementary file 9 — Supplementary Data 6 [file 41467_2023_43516_MOESM9_ESM.xlsx]

## Sheet: Dataset 6
isolate ID	Mean_total_coverage	Num_contigs	Total_bases	genome_species	ABPC/SBT	PIPC	PIPC/TAZ	CMZ	CFX	CTT	CPDX	CTX	CTX/CVA	CTRX	CAZ	CAZ/CVA	CPZ/SBT	AZT	CZOP	CFPM	CFPM eye	IPM	MEPM	MEPM eye	DRPM	GM	TOB	AMK	LVFX	CPFX	MINO	TGC	FOM	ST	CL	CP	MLST_sp_scheme	MLST	blaIMP	blaKPC	blaNDM	blaOXA_carbapenemase	blaVIM	blaPOM	blaTMB	blaDIM	blaFIM	blaHMB	blaSMB
JBABADA-19-0001	56	101	4976846	Escherichia coli																																	ecoli	131	n.d.	n.d.	n.d.	n.d.	n.d.	n.d.	n.d.	n.d.	n.d.	n.d.	n.d.
JBABADA-19-0002	59	87	4971760	Escherichia coli	32/16	16	8	16	32	4	32	2	1	1	4	2	<=8/4	4	<=1	<=1	<=1	<=0.5	<=0.5	<=0.5	<=0.5	2	<=1	<=4	<=0.5	<=0.25	<=1	<=0.25	<=4	<=1/19	<=1	<=8	ecoli	357	n.d.	n.d.	n.d.	n.d.	n.d.	n.d.	n.d.	n.d.	n.d.	n.d.	n.d.
JBABADA-19-0006	88	125	5182125	Escherichia coli																																	ecoli	131	n.d.	n.d.	n.d.	n.d.	n.d.	n.d.	n.d.	n.d.	n.d.	n.d.	n.d.
JBABADA-19-0007	45	182	5074033	Escherichia coli																																	ecoli	131	n.d.	n.d.	n.d.	n.d.	n.d.	n.d.	n.d.	n.d.	n.d.	n.d.	n.d.
JBABADA-19-0009	33	224	5139191	Escherichia coli																																	ecoli	131	n.d.	n.d.	n.d.	n.d.	n.d.	n.d.	n.d.	n.d.	n.d.	n.d.	n.d.
JBABADA-19-0013	45	123	4990477	Escherichia coli	16/8	32	<=4	32	>32	32	>64	8	4	16	16	16	<=8/4	4	<=1	<=1	<=1	<=0.5	<=0.5	<=0.5	<=0.5	2	<=1	<=4	<=0.5	0.5	<=1	<=0.25	<=4	<=1/19	<=1	<=8	ecoli	131	n.d.	n.d.	n.d.	n.d.	n.d.	n.d.	n.d.	n.d.	n.d.	n.d.	n.d.
JBABADA-19-0014	47	87	5501724	Klebsiella pneumoniae subsp. pneumoniae																																	kpneumoniae	280	n.d.	n.d.	n.d.	n.d.	n.d.	n.d.	n.d.	n.d.	n.d.	n.d.	n.d.
JBABADA-19-0025	33	144	4620305	Escherichia coli																																	ecoli	n.d.	n.d.	n.d.	n.d.	n.d.	n.d.	n.d.	n.d.	n.d.	n.d.	n.d.	n.d.
JBABADA-19-0031	76	73	5323447	Klebsiella pneumoniae subsp. pneumoniae																																	kpneumoniae	432	n.d.	n.d.	n.d.	n.d.	n.d.	n.d.	n.d.	n.d.	n.d.	n.d.	n.d.
JBABADA-19-0046	74	145	5060193	Escherichia coli																																	ecoli	131	n.d.	n.d.	n.d.	n.d.	n.d.	n.d.	n.d.	n.d.	n.d.	n.d.	n.d.
JBABADF-19-0001	38	184	5185920	Escherichia coli	>32/16	>64	<=4	<=0.5	<=2	<=1	>64	>128	<=0.12	>64	4	<=0.12	32/16	>16	>16	>16	>32	<=0.5	<=0.5	<=0.5	<=0.5	>8	>8	<=4	8	>4	2	<=0.25	16	>2/38	<=1	<=8	ecoli	1193	n.d.	n.d.	n.d.	n.d.	n.d.	n.d.	n.d.	n.d.	n.d.	n.d.	n.d.
JBABADF-19-0002	37	231	5115028	Escherichia coli	8/4	>64	<=4	16	32	2	>64	>128	<=0.12	>64	16	0.25	<=8/4	>16	>16	>16	>32	<=0.5	<=0.5	<=0.5	<=0.5	<=1	2	8	>8	>4	>8	1	>16	<=1/19	<=1	>16	ecoli	131	n.d.	n.d.	n.d.	n.d.	n.d.	n.d.	n.d.	n.d.	n.d.	n.d.	n.d.
JBABADF-19-0003	79	229	5277571	Escherichia coli	32/16	>64	<=4	32	>32	16	>64	16	16	32	>16	16	16/8	8	2	<=1	<=1	<=0.5	<=0.5	<=0.5	<=0.5	<=1	<=1	<=4	>8	>4	<=1	<=0.25	<=4	<=1/19	<=1	<=8	ecoli	405	n.d.	n.d.	n.d.	n.d.	n.d.	n.d.	n.d.	n.d.	n.d.	n.d.	n.d.
JBABADF-19-0004	75	103	5497097	Klebsiella pneumoniae subsp. pneumoniae	32/16	>64	<=4	1	4	<=1	>64	>128	<=0.12	>64	16	<=0.12	<=8/4	>16	>16	>16	>32	<=0.5	<=0.5	<=0.5	<=0.5	>8	>8	<=4	8	>4	4	1	>16	>2/38	<=1	<=8	kpneumoniae	307	n.d.	n.d.	n.d.	n.d.	n.d.	n.d.	n.d.	n.d.	n.d.	n.d.	n.d.
JBABADF-19-0005	66	148	5136069	Escherichia coli	32/16	>64	<=4	4	8	<=1	>64	>128	<=0.12	>64	2	0.25	16/8	16	>16	>16	>32	<=0.5	<=0.5	<=0.5	<=0.5	<=1	<=1	<=4	>8	>4	<=1	<=0.25	<=4	<=1/19	<=1	<=8	ecoli	131	n.d.	n.d.	n.d.	n.d.	n.d.	n.d.	n.d.	n.d.	n.d.	n.d.	n.d.
JBABADF-19-0006	74	88	5326905	Klebsiella pneumoniae	32/16	>64	<=4	1	4	<=1	>64	32	<=0.12	64	<=1	<=0.12	<=8/4	<=1	8	<=1	4	<=0.5	<=0.5	<=0.5	<=0.5	>8	>8	<=4	<=0.5	2	>8	0.5	<=4	>2/38	<=1	>16	kpneumoniae	45	n.d.	n.d.	n.d.	n.d.	n.d.	n.d.	n.d.	n.d.	n.d.	n.d.	n.d.
JBABADF-19-0009	37	272	5645616	Escherichia coli	16/8	>64	<=4	1	8	<=1	>64	>128	<=0.12	>64	>16	<=0.12	16/8	>16	>16	>16	>32	<=0.5	<=0.5	<=0.5	<=0.5	>8	>8	<=4	<=0.5	<=0.25	2	<=0.25	<=4	>2/38	<=1	>16	ecoli	219	n.d.	n.d.	n.d.	n.d.	n.d.	n.d.	n.d.	n.d.	n.d.	n.d.	n.d.
JBABADF-19-0011	59	300	5364379	Escherichia coli	16/8	>64	<=4	8	32	4	>64	>128	0.25	>64	>16	0.25	16/8	>16	>16	>16	>32	<=0.5	<=0.5	<=0.5	<=0.5	>8	>8	8	>8	>4	8	1	>16	>2/38	<=1	>16	ecoli	131	n.d.	n.d.	n.d.	n.d.	n.d.	n.d.	n.d.	n.d.	n.d.	n.d.	n.d.
JBABADF-19-0012	43	225	5081641	Escherichia coli	>32/16	>64	<=4	1	4	<=1	>64	>128	<=0.12	>64	2	0.25	32/16	16	>16	>16	>32	<=0.5	<=0.5	<=0.5	<=0.5	>8	>8	<=4	>8	>4	4	<=0.25	<=4	>2/38	<=1	<=8	ecoli	131	n.d.	n.d.	n.d.	n.d.	n.d.	n.d.	n.d.	n.d.	n.d.	n.d.	n.d.
JBABADF-19-0014	44	149	4967209	Escherichia coli	>32/16	>64	<=4	2	8	<=1	>64	>128	<=0.12	>64	4	0.5	32/16	>16	>16	>16	>32	<=0.5	<=0.5	<=0.5	<=0.5	<=1	<=1	<=4	>8	>4	<=1	<=0.25	<=4	<=1/19	<=1	<=8	ecoli	131	n.d.	n.d.	n.d.	n.d.	n.d.	n.d.	n.d.	n.d.	n.d.	n.d.	n.d.
JBABADF-19-0015	56	220	5284622	Escherichia coli	32/16	16	<=4	<=0.5	<=2	<=1	>64	>128	<=0.12	>64	<=1	<=0.12	<=8/4	>16	>16	>16	>32	<=0.5	<=0.5	<=0.5	<=0.5	<=1	2	<=4	<=0.5	<=0.25	4	<=0.25	<=4	>2/38	<=1	>16	ecoli	155	n.d.	n.d.	n.d.	n.d.	n.d.	n.d.	n.d.	n.d.	n.d.	n.d.	n.d.
JBABADF-19-0016	45	214	5251973	Escherichia coli	16/8	>64	<=4	32	32	16	32	2	1	2	16	8	<=8/4	4	<=1	<=1	<=1	<=0.5	<=0.5	<=0.5	<=0.5	>8	>8	<=4	1	1	<=1	<=0.25	<=4	2/38	<=1	>16	ecoli	131	n.d.	n.d.	n.d.	n.d.	n.d.	n.d.	n.d.	n.d.	n.d.	n.d.	n.d.
JBABADF-19-0020	40	139	5003115	Escherichia coli	>32/16	64	<=4	<=0.5	16	<=1	>64	>128	0.25	>64	4	0.5	>32/16	>16	>16	>16	>32	<=0.5	<=0.5	<=0.5	<=0.5	<=1	<=1	<=4	>8	>4	2	<=0.25	<=4	<=1/19	<=1	16	ecoli	131	n.d.	n.d.	n.d.	n.d.	n.d.	n.d.	n.d.	n.d.	n.d.	n.d.	n.d.
JBABADF-19-0021	41	139	4889290	Escherichia coli	>32/16	>64	64	>32	>32	>32	>64	32	16	8	>16	16	16/8	>16	<=1	<=1	<=1	1	<=0.5	<=0.5	<=0.5	2	2	<=4	<=0.5	0.5	<=1	<=0.25	<=4	<=1/19	<=1	16	ecoli	73	n.d.	n.d.	n.d.	n.d.	n.d.	n.d.	n.d.	n.d.	n.d.	n.d.	n.d.
JBABADF-19-0023	78	92	5275903	Klebsiella pneumoniae subsp. pneumoniae	8/4	>64	<=4	2	4	<=1	>64	>128	<=0.12	>64	>16	0.25	<=8/4	>16	16	4	16	<=0.5	<=0.5	<=0.5	<=0.5	<=1	4	<=4	2	>4	8	1	16	>2/38	<=1	>16	kpneumoniae	37	n.d.	n.d.	n.d.	n.d.	n.d.	n.d.	n.d.	n.d.	n.d.	n.d.	n.d.
JBABADF-19-0024	34	401	5139785	Escherichia coli	>32/16	>64	<=4	4	16	<=1	>64	>128	<=0.12	>64	2	0.25	32/16	16	>16	>16	>32	<=0.5	<=0.5	<=0.5	<=0.5	>8	8	<=4	8	>4	>8	<=0.25	<=4	>2/38	<=1	>16	ecoli	2003	n.d.	n.d.	n.d.	n.d.	n.d.	n.d.	n.d.	n.d.	n.d.	n.d.	n.d.
JBABADF-19-0027	66	155	5045446	Escherichia coli	<=4/2	>64	<=4	<=0.5	<=2	<=1	>64	>128	<=0.12	>64	2	<=0.12	<=8/4	8	>16	>16	>32	<=0.5	<=0.5	<=0.5	<=0.5	<=1	<=1	<=4	8	>4	<=1	<=0.25	<=4	<=1/19	<=1	<=8	ecoli	1193	n.d.	n.d.	n.d.	n.d.	n.d.	n.d.	n.d.	n.d.	n.d.	n.d.	n.d.
JBABADF-19-0032	58	250	4949719	Escherichia coli	32/16	>64	<=4	2	8	<=1	>64	>128	<=0.12	>64	2	0.25	16/8	8	>16	16	32	<=0.5	<=0.5	<=0.5	<=0.5	>8	8	<=4	8	>4	<=1	<=0.25	<=4	>2/38	<=1	<=8	ecoli	10	n.d.	n.d.	n.d.	n.d.	n.d.	n.d.	n.d.	n.d.	n.d.	n.d.	n.d.
JBABADF-19-0035	57	154	5085432	Escherichia coli	<=4/2	>64	<=4	1	4	<=1	>64	>128	<=0.12	>64	8	<=0.12	<=8/4	16	>16	>16	32	<=0.5	<=0.5	<=0.5	<=0.5	<=1	2	<=4	8	>4	<=1	<=0.25	16	>2/38	<=1	<=8	ecoli	131	n.d.	n.d.	n.d.	n.d.	n.d.	n.d.	n.d.	n.d.	n.d.	n.d.	n.d.
JBABADF-19-0041	37	182	5047382	Escherichia coli	<=4/2	>64	<=4	2	4	<=1	>64	>128	<=0.12	>64	4	<=0.12	<=8/4	>16	>16	>16	>32	<=0.5	<=0.5	<=0.5	<=0.5	<=1	2	<=4	8	>4	<=1	<=0.25	<=4	<=1/19	<=1	<=8	ecoli	131	n.d.	n.d.	n.d.	n.d.	n.d.	n.d.	n.d.	n.d.	n.d.	n.d.	n.d.
JBABADF-19-0047	46	112	5367374	Klebsiella pneumoniae subsp. pneumoniae	32/16	>64	<=4	1	<=2	<=1	>64	>128	0.25	>64	4	<=0.12	16/8	16	>16	>16	>32	<=0.5	<=0.5	<=0.5	<=0.5	>8	>8	<=4	<=0.5	<=0.25	4	0.5	<=4	>2/38	<=1	>16	kpneumoniae	685	n.d.	n.d.	n.d.	n.d.	n.d.	n.d.	n.d.	n.d.	n.d.	n.d.	n.d.
JBABADF-19-0048	43	186	5341676	Escherichia coli	32/16	>64	>64	2	8	<=1	>64	>128	0.25	>64	>16	1	32/16	>16	>16	>16	>32	<=0.5	<=0.5	<=0.5	<=0.5	<=1	8	<=4	8	>4	<=1	<=0.25	<=4	>2/38	<=1	<=8	ecoli	131	n.d.	n.d.	n.d.	n.d.	n.d.	n.d.	n.d.	n.d.	n.d.	n.d.	n.d.
JBABADF-19-0049	39	147	5666343	Klebsiella pneumoniae subsp. ozaenae	>32/16	>64	<=4	<=0.5	<=2	<=1	>64	>128	<=0.12	>64	<=1	<=0.12	32/16	8	>16	>16	>32	<=0.5	<=0.5	<=0.5	<=0.5	<=1	<=1	<=4	4	4	4	1	>16	>2/38	<=1	16	kpneumoniae	107	n.d.	n.d.	n.d.	n.d.	n.d.	n.d.	n.d.	n.d.	n.d.	n.d.	n.d.
JBABADF-19-0050	48	170	5174584	Escherichia coli	<=4/2	>64	<=4	2	8	<=1	>64	>128	<=0.12	>64	8	<=0.12	<=8/4	16	>16	>16	16	<=0.5	<=0.5	<=0.5	<=0.5	<=1	2	<=4	>8	>4	<=1	<=0.25	16	<=1/19	<=1	<=8	ecoli	131	n.d.	n.d.	n.d.	n.d.	n.d.	n.d.	n.d.	n.d.	n.d.	n.d.	n.d.
JBABADF-19-0053	44	231	5171245	Escherichia coli	<=4/2	>64	<=4	4	8	<=1	>64	128	<=0.12	>64	8	<=0.12	<=8/4	16	>16	8	4	<=0.5	<=0.5	<=0.5	<=0.5	<=1	<=1	<=4	>8	>4	<=1	<=0.25	16	<=1/19	<=1	<=8	ecoli	131	n.d.	n.d.	n.d.	n.d.	n.d.	n.d.	n.d.	n.d.	n.d.	n.d.	n.d.
JBABADF-19-0054	55	198	5153493	Escherichia coli	8/4	>64	<=4	1	4	<=1	>64	>128	<=0.12	>64	8	<=0.12	<=8/4	16	>16	>16	16	<=0.5	<=0.5	<=0.5	<=0.5	<=1	<=1	<=4	>8	>4	4	<=0.25	<=4	>2/38	<=1	<=8	ecoli	131	n.d.	n.d.	n.d.	n.d.	n.d.	n.d.	n.d.	n.d.	n.d.	n.d.	n.d.
JBABADF-19-0055	83	191	4569287	Escherichia coli	>32/16	>64	>64	>32	>32	>32	>64	64	32	>64	>16	>32	>32/16	>16	4	2	4	1	<=0.5	<=0.5	<=0.5	<=1	<=1	<=4	>8	>4	<=1	<=0.25	<=4	<=1/19	<=1	<=8	ecoli	2608	n.d.	n.d.	n.d.	n.d.	n.d.	n.d.	n.d.	n.d.	n.d.	n.d.	n.d.
JBABADF-19-0056	79	148	4908294	Escherichia coli	>32/16	>64	16	1	16	<=1	>64	>128	<=0.12	>64	16	1	>32/16	>16	>16	>16	>32	<=0.5	<=0.5	<=0.5	<=0.5	<=1	<=1	<=4	>8	>4	2	<=0.25	<=4	<=1/19	<=1	<=8	ecoli	38	n.d.	n.d.	n.d.	n.d.	n.d.	n.d.	n.d.	n.d.	n.d.	n.d.	n.d.
JBABADF-19-0057	81	258	5229866	Escherichia coli	32/16	>64	8	32	>32	16	>64	>128	4	>64	>16	4	16/8	>16	>16	>16	>32	<=0.5	<=0.5	<=0.5	<=0.5	>8	>8	8	>8	>4	<=1	<=0.25	<=4	<=1/19	<=1	>16	ecoli	648	n.d.	n.d.	n.d.	n.d.	n.d.	n.d.	n.d.	n.d.	n.d.	n.d.	n.d.
JBABADF-19-0059	43	128	4797503	Escherichia coli	32/16	>64	<=4	4	16	<=1	>64	>128	<=0.12	>64	8	0.25	32/16	16	>16	>16	32	<=0.5	<=0.5	<=0.5	<=0.5	<=1	<=1	<=4	>8	>4	>8	0.5	<=4	<=1/19	<=1	>16	ecoli	5229	n.d.	n.d.	n.d.	n.d.	n.d.	n.d.	n.d.	n.d.	n.d.	n.d.	n.d.
JBABADF-19-0060	33	231	5156151	Escherichia coli	8/4	>64	<=4	1	4	<=1	>64	64	<=0.12	64	8	<=0.12	<=8/4	8	>16	8	4	<=0.5	<=0.5	<=0.5	<=0.5	<=1	<=1	<=4	>8	>4	8	<=0.25	<=4	<=1/19	<=1	<=8	ecoli	131	n.d.	n.d.	n.d.	n.d.	n.d.	n.d.	n.d.	n.d.	n.d.	n.d.	n.d.
JBABADF-19-0061	73	259	5274631	Escherichia coli	32/16	16	<=4	>32	>32	8	>64	>128	8	>64	>16	32	<=8/4	>16	>16	>16	>32	<=0.5	<=0.5	<=0.5	<=0.5	>8	>8	<=4	>8	>4	<=1	<=0.25	<=4	<=1/19	<=1	>16	ecoli	648	n.d.	n.d.	n.d.	n.d.	n.d.	n.d.	n.d.	n.d.	n.d.	n.d.	n.d.
JBABADF-19-0065	57	161	5427678	Escherichia coli	16/8	>64	<=4	8	>32	32	>64	4	2	16	8	8	<=8/4	4	<=1	<=1	<=1	<=0.5	<=0.5	<=0.5	<=0.5	<=1	<=1	<=4	<=0.5	<=0.25	<=1	<=0.25	<=4	<=1/19	<=1	<=8	ecoli	95	n.d.	n.d.	n.d.	n.d.	n.d.	n.d.	n.d.	n.d.	n.d.	n.d.	n.d.
JBABADF-19-0069	68	142	5061609	Escherichia coli	>32/16	>64	64	16	>32	8	>64	16	8	2	>16	32	16/8	8	<=1	<=1	<=1	<=0.5	<=0.5	<=0.5	<=0.5	<=1	<=1	<=4	>8	>4	<=1	<=0.25	<=4	2/38	<=1	<=8	ecoli	1193	n.d.	n.d.	n.d.	n.d.	n.d.	n.d.	n.d.	n.d.	n.d.	n.d.	n.d.
JBABADF-19-0071	46	87	5470900	Klebsiella pneumoniae subsp. pneumoniae	>32/16	>64	<=4	4	4	<=1	>64	>128	<=0.12	>64	8	0.25	32/16	>16	>16	16	>32	<=0.5	<=0.5	<=0.5	<=0.5	>8	8	<=4	>8	>4	8	1	16	>2/38	<=1	>16	kpneumoniae	147	n.d.	n.d.	n.d.	n.d.	n.d.	n.d.	n.d.	n.d.	n.d.	n.d.	n.d.
JBABADF-19-0072	68	68	5366846	Klebsiella quasipneumoniae subsp. similipneumoniae	>32/16	>64	<=4	>32	>32	32	64	8	16	4	>16	>32	<=8/4	8	<=1	<=1	<=1	<=0.5	<=0.5	<=0.5	<=0.5	<=1	<=1	<=4	4	>4	>8	1	<=4	>2/38	<=1	<=8	kpneumoniae	*638	n.d.	n.d.	n.d.	n.d.	n.d.	n.d.	n.d.	n.d.	n.d.	n.d.	n.d.
JBABADF-19-0081	49	204	5161171	Escherichia coli	<=4/2	>64	<=4	1	4	<=1	>64	>128	<=0.12	>64	16	<=0.12	<=8/4	16	>16	16	8	<=0.5	<=0.5	<=0.5	<=0.5	<=1	<=1	<=4	>8	>4	<=1	<=0.25	<=4	<=1/19	<=1	<=8	ecoli	131	n.d.	n.d.	n.d.	n.d.	n.d.	n.d.	n.d.	n.d.	n.d.	n.d.	n.d.
JBABADF-19-0082	50	169	5146901	Escherichia coli	8/4	>64	<=4	1	4	<=1	>64	>128	<=0.12	>64	4	<=0.12	<=8/4	8	>16	8	4	<=0.5	<=0.5	<=0.5	<=0.5	<=1	<=1	<=4	>8	>4	4	<=0.25	<=4	<=1/19	<=1	<=8	ecoli	131	n.d.	n.d.	n.d.	n.d.	n.d.	n.d.	n.d.	n.d.	n.d.	n.d.	n.d.
JBABADF-19-0083	46	245	5160496	Escherichia coli	16/8	>64	<=4	2	4	<=1	>64	>128	<=0.12	>64	16	<=0.12	<=8/4	16	>16	>16	32	<=0.5	<=0.5	<=0.5	<=0.5	<=1	<=1	<=4	>8	>4	4	<=0.25	<=4	<=1/19	<=1	<=8	ecoli	131	n.d.	n.d.	n.d.	n.d.	n.d.	n.d.	n.d.	n.d.	n.d.	n.d.	n.d.
JBABADF-19-0084	79	199	5788286	Klebsiella pneumoniae subsp. pneumoniae	>32/16	>64	<=4	32	>32	<=1	64	16	32	2	>16	>32	<=8/4	2	<=1	<=1	<=1	<=0.5	<=0.5	<=0.5	<=0.5	<=1	<=1	<=4	<=0.5	0.5	<=1	<=0.25	>16	2/38	<=1	<=8	kpneumoniae	461	n.d.	n.d.	n.d.	n.d.	n.d.	n.d.	n.d.	n.d.	n.d.	n.d.	n.d.
JBABADF-19-0086	67	260	5226772	Escherichia coli	32/16	>64	<=4	>32	>32	32	>64	>128	16	>64	>16	16	<=8/4	>16	>16	>16	>32	<=0.5	<=0.5	<=0.5	<=0.5	>8	>8	8	>8	>4	<=1	<=0.25	<=4	2/38	<=1	>16	ecoli	648	n.d.	n.d.	n.d.	n.d.	n.d.	n.d.	n.d.	n.d.	n.d.	n.d.	n.d.
JBABADF-19-0088	67	74	5362220	Klebsiella pneumoniae	16/8	>64	<=4	<=0.5	4	<=1	>64	>128	<=0.12	>64	8	<=0.12	16/8	16	>16	>16	>32	<=0.5	<=0.5	<=0.5	<=0.5	<=1	<=1	<=4	<=0.5	0.5	2	0.5	16	<=1/19	<=1	<=8	kpneumoniae	101	n.d.	n.d.	n.d.	n.d.	n.d.	n.d.	n.d.	n.d.	n.d.	n.d.	n.d.
JBABADF-19-0089	56	125	5464947	Klebsiella quasipneumoniae subsp. similipneumoniae	16/8	>64	<=4	1	4	<=1	>64	>128	<=0.12	>64	16	<=0.12	<=8/4	>16	>16	>16	>32	<=0.5	<=0.5	<=0.5	<=0.5	<=1	<=1	<=4	<=0.5	0.5	2	0.5	16	<=1/19	<=1	<=8	kpneumoniae	2352	n.d.	n.d.	n.d.	n.d.	n.d.	n.d.	n.d.	n.d.	n.d.	n.d.	n.d.
JBABADF-19-0090	67	142	5088235	Escherichia coli	8/4	32	<=4	4	8	<=1	>64	>128	<=0.12	>64	16	0.25	<=8/4	16	>16	>16	>32	<=0.5	<=0.5	<=0.5	<=0.5	<=1	<=1	<=4	>8	>4	>8	<=0.25	>16	<=1/19	<=1	<=8	ecoli	131	n.d.	n.d.	n.d.	n.d.	n.d.	n.d.	n.d.	n.d.	n.d.	n.d.	n.d.
JBABADF-19-0091	71	197	5253516	Escherichia coli	16/8	>64	<=4	32	>32	16	>64	64	16	64	>16	16	<=8/4	16	8	<=1	<=1	<=0.5	<=0.5	<=0.5	<=0.5	<=1	>8	<=4	>8	>4	>8	<=0.25	<=4	>2/38	<=1	>16	ecoli	648	n.d.	n.d.	n.d.	n.d.	n.d.	n.d.	n.d.	n.d.	n.d.	n.d.	n.d.
JBABADF-19-0092	46	254	4956905	Escherichia coli	32/16	>64	<=4	1	4	<=1	>64	>128	<=0.12	>64	>16	0.25	16/8	>16	>16	>16	>32	<=0.5	<=0.5	<=0.5	<=0.5	2	2	<=4	4	>4	<=1	<=0.25	<=4	<=1/19	<=1	<=8	ecoli	10	n.d.	n.d.	n.d.	n.d.	n.d.	n.d.	n.d.	n.d.	n.d.	n.d.	n.d.
JBABADF-19-0093	53	194	5629849	Klebsiella pneumoniae subsp. ozaenae	>32/16	>64	>64	32	>32	>32	>64	>128	2	>64	>16	4	>32/16	>16	>16	>16	>32	<=0.5	1	2	<=0.5	<=1	4	<=4	>8	>4	>8	1	>16	>2/38	<=1	16	kpneumoniae	15	n.d.	n.d.	n.d.	n.d.	n.d.	n.d.	n.d.	n.d.	n.d.	n.d.	n.d.
JBABADF-19-0097	46	211	4981090	Escherichia coli	8/4	>64	<=4	1	4	<=1	>64	>128	<=0.12	>64	8	<=0.12	<=8/4	8	>16	>16	4	<=0.5	<=0.5	<=0.5	<=0.5	<=1	2	<=4	>8	>4	<=1	<=0.25	<=4	<=1/19	<=1	<=8	ecoli	131	n.d.	n.d.	n.d.	n.d.	n.d.	n.d.	n.d.	n.d.	n.d.	n.d.	n.d.
JBABADF-19-0098	46	77	5302813	Klebsiella pneumoniae subsp. pneumoniae	32/16	64	<=4	2	4	<=1	>64	>128	<=0.12	>64	4	0.5	16/8	16	>16	>16	>32	<=0.5	<=0.5	<=0.5	<=0.5	<=1	4	<=4	4	4	4	2	16	>2/38	<=1	>16	kpneumoniae	1537	n.d.	n.d.	n.d.	n.d.	n.d.	n.d.	n.d.	n.d.	n.d.	n.d.	n.d.
JBABADF-19-0101	43	124	5183229	Escherichia coli																																	ecoli	131	n.d.	n.d.	n.d.	n.d.	n.d.	n.d.	n.d.	n.d.	n.d.	n.d.	n.d.
JBABADF-19-0102	68	173	5136431	Escherichia coli																																	ecoli	1193	n.d.	n.d.	n.d.	n.d.	n.d.	n.d.	n.d.	n.d.	n.d.	n.d.	n.d.
JBABADF-19-0108	67	242	5238414	Escherichia coli																																	ecoli	2003	n.d.	n.d.	n.d.	n.d.	n.d.	n.d.	n.d.	n.d.	n.d.	n.d.	n.d.
JBABADF-19-0110	52	270	5265611	Escherichia coli																																	ecoli	405	n.d.	n.d.	n.d.	n.d.	n.d.	n.d.	n.d.	n.d.	n.d.	n.d.	n.d.
JBABADF-19-0112	46	174	5298235	Escherichia coli																																	ecoli	131	n.d.	n.d.	n.d.	n.d.	n.d.	n.d.	n.d.	n.d.	n.d.	n.d.	n.d.
JBABADF-19-0114	34	449	5539641	Klebsiella pneumoniae																																	kpneumoniae	29	n.d.	n.d.	n.d.	n.d.	n.d.	n.d.	n.d.	n.d.	n.d.	n.d.	n.d.
JBABADF-19-0116	31	172	5025281	Escherichia coli	>32/16	64	32	>32	>32	>32	32	4	2	2	16	8	<=8/4	8	<=1	<=1	<=1	<=0.5	<=0.5	<=0.5	<=0.5	<=1	<=1	<=4	<=0.5	<=0.25	2	<=0.25	<=4	<=1/19	<=1	16	ecoli	73	n.d.	n.d.	n.d.	n.d.	n.d.	n.d.	n.d.	n.d.	n.d.	n.d.	n.d.
JBABADF-19-0117	56	121	5031454	Escherichia coli																																	ecoli	1193	n.d.	n.d.	n.d.	n.d.	n.d.	n.d.	n.d.	n.d.	n.d.	n.d.	n.d.
JBABADF-19-0120	71	246	5690720	Klebsiella pneumoniae subsp. ozaenae	>32/16	>64	<=4	32	>32	32	>64	>128	0.25	>64	>16	<=0.12	>32/16	>16	>16	>16	>32	1	2	2	2	<=1	4	<=4	>8	>4	>8	2	16	>2/38	<=1	>16	kpneumoniae	15	n.d.	n.d.	n.d.	n.d.	n.d.	n.d.	n.d.	n.d.	n.d.	n.d.	n.d.
JBABADF-19-0121	36	320	5145848	Escherichia coli	<=4/2	<=4	<=4	1	4	<=1	<=0.5	<=0.5	<=0.12	<=0.5	<=1	<=0.12	<=8/4	<=1	<=1	<=1	<=1	<=0.5	<=0.5	<=0.5	<=0.5	<=1	<=1	<=4	<=0.5	<=0.25	<=1	<=0.25	<=4	<=1/19	<=1	<=8	ecoli	73	n.d.	n.d.	n.d.	n.d.	n.d.	n.d.	n.d.	n.d.	n.d.	n.d.	n.d.
JBABADF-19-0122	57	78	4554123	Enterobacter asburiae	16/8	<=4	<=4	>32	>32	2	1	<=0.5	<=0.12	<=0.5	<=1	<=0.12	<=8/4	<=1	<=1	<=1	<=1	2	<=0.5	<=0.5	<=0.5	<=1	<=1	<=4	<=0.5	<=0.25	<=1	<=0.25	16	<=1/19	8	<=8	ecloacae	n.d.	n.d.	n.d.	n.d.	n.d.	n.d.	n.d.	n.d.	n.d.	n.d.	n.d.	n.d.
JBABADF-19-0125	52	127	5326025	Klebsiella pneumoniae																																	kpneumoniae	147	n.d.	n.d.	n.d.	n.d.	n.d.	n.d.	n.d.	n.d.	n.d.	n.d.	n.d.
JBABADF-19-0126	45	241	5083805	Escherichia coli	>32/16	>64	>64	>32	>32	>32	>64	>128	>32	>64	>16	>32	>32/16	>16	>16	>16	>32	1	4	4	2	<=1	<=1	<=4	>8	>4	<=1	<=0.25	<=4	<=1/19	<=1	<=8	ecoli	131	n.d.	n.d.	n.d.	n.d.	n.d.	n.d.	n.d.	n.d.	n.d.	n.d.	n.d.
JBABADF-19-0129	58	158	4926555	Enterobacter roggenkampii	8/4	<=4	<=4	>32	>32	<=1	2	<=0.5	<=0.12	<=0.5	<=1	<=0.12	<=8/4	<=1	<=1	<=1	<=1	2	<=0.5	<=0.5	<=0.5	<=1	<=1	<=4	<=0.5	<=0.25	2	0.5	<=4	<=1/19	>8	<=8	ecloacae	526	n.d.	n.d.	n.d.	n.d.	n.d.	n.d.	n.d.	n.d.	n.d.	n.d.	n.d.
JBABADF-19-0130	74	134	5448045	Klebsiella pneumoniae subsp. pneumoniae																																	kpneumoniae	15	n.d.	n.d.	n.d.	n.d.	n.d.	n.d.	n.d.	n.d.	n.d.	n.d.	n.d.
JBABADF-19-0135	66	198	5310668	Escherichia coli	>32/16	>64	>64	32	16	16	>64	>128	0.25	>64	>16	0.5	>32/16	>16	>16	>16	>32	2	4	4	2	<=1	<=1	<=4	8	>4	2	<=0.25	<=4	>2/38	<=1	<=8	ecoli	131	n.d.	n.d.	n.d.	n.d.	n.d.	n.d.	n.d.	n.d.	n.d.	n.d.	n.d.
JBABADF-19-0137	46	178	5031191	Enterobacter roggenkampii	8/4	<=4	<=4	>32	>32	<=1	<=0.5	<=0.5	<=0.12	<=0.5	<=1	<=0.12	<=8/4	<=1	<=1	<=1	<=1	<=0.5	<=0.5	<=0.5	<=0.5	<=1	<=1	<=4	<=0.5	<=0.25	<=1	0.5	16	<=1/19	>8	<=8	ecloacae	n.d.	n.d.	n.d.	n.d.	n.d.	n.d.	n.d.	n.d.	n.d.	n.d.	n.d.	n.d.
JBABADF-19-0140	39	245	5452599	Klebsiella quasipneumoniae subsp. similipneumoniae																																	kpneumoniae	2829	n.d.	n.d.	n.d.	n.d.	n.d.	n.d.	n.d.	n.d.	n.d.	n.d.	n.d.
JBABADF-19-0141	66	67	5171297	Klebsiella aerogenes	8/4	16	8	>32	>32	4	2	<=0.5	0.25	<=0.5	<=1	2	<=8/4	<=1	<=1	<=1	<=1	<=0.5	<=0.5	<=0.5	<=0.5	<=1	<=1	<=4	<=0.5	<=0.25	8	1	16	<=1/19	<=1	16	kaerogenes	n.d.	n.d.	n.d.	n.d.	n.d.	n.d.	n.d.	n.d.	n.d.	n.d.	n.d.	n.d.
JBABADF-19-0146	83	78	5090910	Klebsiella aerogenes	<=4/2	<=4	<=4	>32	>32	2	<=0.5	<=0.5	<=0.12	<=0.5	<=1	<=0.12	<=8/4	<=1	<=1	<=1	<=1	1	<=0.5	<=0.5	<=0.5	<=1	<=1	<=4	<=0.5	<=0.25	<=1	0.5	<=4	<=1/19	<=1	<=8	kaerogenes	*178	n.d.	n.d.	n.d.	n.d.	n.d.	n.d.	n.d.	n.d.	n.d.	n.d.	n.d.
JBABADF-19-0148	35	140	5118264	Klebsiella pneumoniae																																	kpneumoniae	200	n.d.	n.d.	n.d.	n.d.	n.d.	n.d.	n.d.	n.d.	n.d.	n.d.	n.d.
JBABADF-19-0149	43	136	4956777	Escherichia coli																																	ecoli	58	n.d.	n.d.	n.d.	n.d.	n.d.	n.d.	n.d.	n.d.	n.d.	n.d.	n.d.
JBABADF-19-0150	85	170	5390616	Klebsiella quasipneumoniae subsp. similipneumoniae																																	kpneumoniae	334	n.d.	n.d.	n.d.	n.d.	n.d.	n.d.	n.d.	n.d.	n.d.	n.d.	n.d.
JBABADF-19-0152	51	168	5077027	Escherichia coli																																	ecoli	1193	n.d.	n.d.	n.d.	n.d.	n.d.	n.d.	n.d.	n.d.	n.d.	n.d.	n.d.
JBABADF-19-0155	78	92	5307921	Klebsiella pneumoniae subsp. pneumoniae																																	kpneumoniae	661	n.d.	n.d.	n.d.	n.d.	n.d.	n.d.	n.d.	n.d.	n.d.	n.d.	n.d.
JBABADF-19-0156	45	186	5520365	Klebsiella pneumoniae subsp. pneumoniae																																	kpneumoniae	610	n.d.	n.d.	n.d.	n.d.	n.d.	n.d.	n.d.	n.d.	n.d.	n.d.	n.d.
JBABADF-19-0157	86	84	5076247	Klebsiella aerogenes	>32/16	64	32	>32	>32	>32	>64	32	16	32	>16	16	16/8	>16	2	2	2	<=0.5	<=0.5	<=0.5	<=0.5	<=1	<=1	<=4	<=0.5	<=0.25	>8	4	<=4	<=1/19	<=1	>16	kaerogenes	n.d.	n.d.	n.d.	n.d.	n.d.	n.d.	n.d.	n.d.	n.d.	n.d.	n.d.	n.d.
JBABADF-19-0167	56	88	5070237	Klebsiella aerogenes																																	kaerogenes	n.d.	n.d.	n.d.	n.d.	n.d.	n.d.	n.d.	n.d.	n.d.	n.d.	n.d.	n.d.
JBABADF-19-0177	36	287	4805358	Escherichia coli	>32/16	>64	<=4	2	8	<=1	>64	>128	<=0.12	>64	>16	0.25	32/16	>16	>16	>16	>32	<=0.5	<=0.5	<=0.5	<=0.5	<=1	<=1	<=4	>8	>4	>8	<=0.25	<=4	>2/38	<=1	>16	ecoli	744	n.d.	n.d.	n.d.	n.d.	n.d.	n.d.	n.d.	n.d.	n.d.	n.d.	n.d.
JBABADF-19-0179	37	162	4843971	Escherichia coli																																	ecoli	10	n.d.	n.d.	n.d.	n.d.	n.d.	n.d.	n.d.	n.d.	n.d.	n.d.	n.d.
JBABADF-19-0187	42	109	4758126	Enterobacter hormaechei subsp. hoffmannii	32/16	>64	64	>32	>32	>32	>64	128	32	>64	>16	>32	16/8	>16	16	2	<=1	<=0.5	<=0.5	<=0.5	<=0.5	<=1	<=1	<=4	>8	>4	8	2	16	>2/38	<=1	16	ecloacae	78	n.d.	n.d.	n.d.	n.d.	n.d.	n.d.	n.d.	n.d.	n.d.	n.d.	n.d.
JBABADF-19-0197	41	188	5021939	Escherichia coli																																	ecoli	131	n.d.	n.d.	n.d.	n.d.	n.d.	n.d.	n.d.	n.d.	n.d.	n.d.	n.d.
JBABADF-19-0206	61	150	4878291	Escherichia coli																																	ecoli	215	n.d.	n.d.	n.d.	n.d.	n.d.	n.d.	n.d.	n.d.	n.d.	n.d.	n.d.
JBABADF-19-0208	41	220	5215488	Escherichia coli	32/16	32	8	>32	>32	>32	32	2	1	1	4	1	<=8/4	4	<=1	<=1	<=1	<=0.5	<=0.5	<=0.5	<=0.5	>8	>8	<=4	<=0.5	<=0.25	<=1	<=0.25	<=4	>2/38	<=1	>16	ecoli	131	n.d.	n.d.	n.d.	n.d.	n.d.	n.d.	n.d.	n.d.	n.d.	n.d.	n.d.
JBABADF-19-0214	80	81	5233445	Klebsiella pneumoniae subsp. pneumoniae	16/8	64	8	>32	>32	8	4	2	1	1	<=1	0.5	<=8/4	<=1	2	<=1	2	<=0.5	<=0.5	<=0.5	<=0.5	<=1	<=1	<=4	1	<=0.25	8	4	16	2/38	<=1	>16	kpneumoniae	584	n.d.	n.d.	n.d.	n.d.	n.d.	n.d.	n.d.	n.d.	n.d.	n.d.	n.d.
JBABADF-19-0219	87	139	5125747	Escherichia coli																																	ecoli	1193	n.d.	n.d.	n.d.	n.d.	n.d.	n.d.	n.d.	n.d.	n.d.	n.d.	n.d.
JBABADF-19-0227	58	170	5099539	Escherichia coli																																	ecoli	155	n.d.	n.d.	n.d.	n.d.	n.d.	n.d.	n.d.	n.d.	n.d.	n.d.	n.d.
JBABADF-19-0245	75	154	5117995	Escherichia coli																																	ecoli	131	n.d.	n.d.	n.d.	n.d.	n.d.	n.d.	n.d.	n.d.	n.d.	n.d.	n.d.
JBABADF-19-0256	88	97	6591514	Pseudomonas aeruginosa	>32/16	>64	16								>16		>32/16	>16	>16	>16		>8	>8		>8	>8	>8	>32	>8	>4	>8	>4	>16	>2/38	<=1	>16	paeruginosa	235	blaIMP-10	n.d.	n.d.	n.d.	n.d.	n.d.	n.d.	n.d.	n.d.	n.d.	n.d.
JBABADI-19-0001	48	207	5215947	Escherichia coli																																	ecoli	131	n.d.	n.d.	n.d.	n.d.	n.d.	n.d.	n.d.	n.d.	n.d.	n.d.	n.d.
JBABADI-19-0002	48	289	5200147	Escherichia coli																																	ecoli	131	n.d.	n.d.	n.d.	n.d.	n.d.	n.d.	n.d.	n.d.	n.d.	n.d.	n.d.
JBABADI-19-0004	48	249	5007297	Escherichia coli																																	ecoli	1193	n.d.	n.d.	n.d.	n.d.	n.d.	n.d.	n.d.	n.d.	n.d.	n.d.	n.d.
JBABADI-19-0007	78	286	5250924	Escherichia coli																																	ecoli	131	n.d.	n.d.	n.d.	n.d.	n.d.	n.d.	n.d.	n.d.	n.d.	n.d.	n.d.
JBABADI-19-0021	46	291	5163030	Escherichia coli																																	ecoli	131	n.d.	n.d.	n.d.	n.d.	n.d.	n.d.	n.d.	n.d.	n.d.	n.d.	n.d.
JBABADI-19-0023	48	134	5047310	Escherichia coli																																	ecoli	131	n.d.	n.d.	n.d.	n.d.	n.d.	n.d.	n.d.	n.d.	n.d.	n.d.	n.d.
JBABADI-19-0053	36	280	5670615	Klebsiella pneumoniae subsp. pneumoniae																																	kpneumoniae	628	n.d.	n.d.	n.d.	n.d.	n.d.	n.d.	n.d.	n.d.	n.d.	n.d.	n.d.
JBABADI-19-0055	80	108	5532172	Klebsiella pneumoniae																																	kpneumoniae	469	n.d.	n.d.	n.d.	n.d.	n.d.	n.d.	n.d.	n.d.	n.d.	n.d.	n.d.
JBABADI-19-0057	54	109	4970468	Enterobacter cloacae	>32/16	>64	>64	>32	>32	>32	>64	32	32	>64	>16	>32	>32/16	>16	4	<=1	<=1	>8	>8	>16	>8	<=1	<=1	<=4	<=0.5	<=0.25	2	0.5	16	<=1/19	8	<=8	ecloacae	373	n.d.	n.d.	n.d.	n.d.	n.d.	n.d.	n.d.	n.d.	n.d.	n.d.	n.d.
JBABADI-19-0068	88	141	5161831	Klebsiella aerogenes	>32/16	>64	>64	>32	>32	>32	>64	64	>32	64	>16	32	>32/16	16	4	2	4	<=0.5	<=0.5	<=0.5	<=0.5	<=1	<=1	<=4	<=0.5	<=0.25	2	0.5	<=4	>2/38	<=1	<=8	kaerogenes	n.d.	n.d.	n.d.	n.d.	n.d.	n.d.	n.d.	n.d.	n.d.	n.d.	n.d.	n.d.
JBABADI-19-0080	78	139	5277981	Klebsiella pneumoniae subsp. pneumoniae																																	kpneumoniae	273	n.d.	n.d.	n.d.	n.d.	n.d.	n.d.	n.d.	n.d.	n.d.	n.d.	n.d.
JBABADI-19-0082	62	135	5100982	Escherichia coli	16/8	8	<=4	8	32	2	32	1	1	<=0.5	2	1	<=8/4	4	<=1	<=1	<=1	<=0.5	<=0.5	<=0.5	<=0.5	<=1	<=1	<=4	<=0.5	<=0.25	<=1	<=0.25	<=4	<=1/19	<=1	<=8	ecoli	73	n.d.	n.d.	n.d.	n.d.	n.d.	n.d.	n.d.	n.d.	n.d.	n.d.	n.d.
JBABADI-19-0083	66	51	4569226	Enterobacter hormaechei subsp. steigerwaltii	>32/16	>64	>64	>32	>32	>32	>64	>128	>32	>64	>16	>32	>32/16	>16	>16	>16	>32	>8	>8	16	>8	<=1	<=1	<=4	<=0.5	<=0.25	4	0.5	>16	<=1/19	<=1	>16	ecloacae	151	n.d.	n.d.	n.d.	n.d.	n.d.	n.d.	n.d.	n.d.	n.d.	n.d.	n.d.
JBABADI-19-0085	66	121	5039819	Escherichia coli	<=4/2	>64	<=4	1	8	<=1	8	1	<=0.12	1	<=1	0.25	<=8/4	<=1	<=1	<=1	<=1	<=0.5	<=0.5	<=0.5	<=0.5	<=1	<=1	<=4	>8	>4	>8	<=0.25	<=4	>2/38	<=1	<=8	ecoli	1193	n.d.	n.d.	n.d.	n.d.	n.d.	n.d.	n.d.	n.d.	n.d.	n.d.	n.d.
JBABADI-19-0091	61	37	4540425	Enterobacter hormaechei subsp. steigerwaltii	>32/16	>64	>64	>32	>32	>32	>64	>128	>32	>64	>16	>32	>32/16	>16	>16	>16	>32	8	>8	8	4	<=1	<=1	<=4	<=0.5	<=0.25	>8	2	>16	<=1/19	<=1	>16	ecloacae	151	n.d.	n.d.	n.d.	n.d.	n.d.	n.d.	n.d.	n.d.	n.d.	n.d.	n.d.
JBABADI-19-0093	57	193	5083789	Escherichia coli	16/8	16	<=4	4	16	2	16	<=0.5	0.25	<=0.5	<=1	0.5	<=8/4	<=1	<=1	<=1	<=1	<=0.5	<=0.5	<=0.5	<=0.5	<=1	<=1	<=4	<=0.5	<=0.25	<=1	<=0.25	<=4	<=1/19	<=1	<=8	ecoli	73	n.d.	n.d.	n.d.	n.d.	n.d.	n.d.	n.d.	n.d.	n.d.	n.d.	n.d.
JBABADI-19-0096	52	68	6084473	Klebsiella michiganensis	8/4	64	<=4	<=0.5	<=2	<=1	<=0.5	<=0.5	<=0.12	<=0.5	<=1	<=0.12	<=8/4	<=1	<=1	<=1	<=1	<=0.5	<=0.5	<=0.5	<=0.5	<=1	<=1	<=4	<=0.5	<=0.25	<=1	<=0.25	16	<=1/19	<=1	<=8	koxytoca	n.d.	n.d.	n.d.	n.d.	n.d.	n.d.	n.d.	n.d.	n.d.	n.d.	n.d.	n.d.
JBABADI-19-0108	68	153	5215856	Escherichia coli	16/8	16	<=4	8	16	<=1	16	1	0.5	<=0.5	<=1	0.25	<=8/4	<=1	<=1	<=1	<=1	<=0.5	<=0.5	<=0.5	<=0.5	<=1	<=1	<=4	<=0.5	<=0.25	<=1	<=0.25	<=4	<=1/19	<=1	<=8	ecoli	12	n.d.	n.d.	n.d.	n.d.	n.d.	n.d.	n.d.	n.d.	n.d.	n.d.	n.d.
JBABADI-19-0109	76	151	5558456	Klebsiella pneumoniae subsp. pneumoniae	8/4	32	<=4	2	4	<=1	<=0.5	<=0.5	<=0.12	<=0.5	<=1	0.25	<=8/4	<=1	<=1	<=1	<=1	<=0.5	<=0.5	<=0.5	<=0.5	<=1	<=1	<=4	<=0.5	<=0.25	2	0.5	>16	<=1/19	<=1	<=8	kpneumoniae	17	n.d.	n.d.	n.d.	n.d.	n.d.	n.d.	n.d.	n.d.	n.d.	n.d.	n.d.
JBABADI-19-0114	74	114	5427384	Klebsiella quasipneumoniae subsp. similipneumoniae	32/16	>64	<=4	1	4	<=1	>64	>128	<=0.12	>64	>16	0.5	16/8	>16	>16	>16	>32	<=0.5	<=0.5	<=0.5	<=0.5	<=1	<=1	<=4	1	1	4	1	>16	>2/38	<=1	<=8	kpneumoniae	n.d.	n.d.	n.d.	n.d.	n.d.	n.d.	n.d.	n.d.	n.d.	n.d.	n.d.	n.d.
JBABAEJ-19-0001	44	116	5037622	Escherichia coli	32/16	>64	<=4	1	4	<=1	>64	>128	<=0.12	>64	2	<=0.12	32/16	8	>16	>16	32	<=0.5	<=0.5	<=0.5	<=0.5	<=1	<=1	<=4	>8	>4	<=1	<=0.25	<=4	<=1/19	<=1	<=8	ecoli	131	n.d.	n.d.	n.d.	n.d.	n.d.	n.d.	n.d.	n.d.	n.d.	n.d.	n.d.
JBABAEJ-19-0002	89	160	5201853	Escherichia coli	32/16	>64	<=4	<=0.5	<=2	<=1	>64	>128	<=0.12	>64	>16	<=0.12	16/8	>16	>16	>16	>32	<=0.5	<=0.5	<=0.5	<=0.5	<=1	<=1	<=4	8	>4	8	<=0.25	<=4	>2/38	<=1	<=8	ecoli	1193	n.d.	n.d.	n.d.	n.d.	n.d.	n.d.	n.d.	n.d.	n.d.	n.d.	n.d.
JBABAEJ-19-0008	50	165	5304312	Escherichia coli	16/8	>64	<=4	1	8	<=1	>64	>128	<=0.12	>64	16	<=0.12	<=8/4	>16	>16	>16	>32	<=0.5	<=0.5	<=0.5	<=0.5	>8	>8	<=4	>8	>4	2	0.5	>16	<=1/19	<=1	<=8	ecoli	131	n.d.	n.d.	n.d.	n.d.	n.d.	n.d.	n.d.	n.d.	n.d.	n.d.	n.d.
JBABAEJ-19-0015	44	151	5034625	Escherichia coli	8/4	>64	<=4	1	4	<=1	>64	>128	<=0.12	>64	8	<=0.12	<=8/4	16	>16	>16	32	<=0.5	<=0.5	<=0.5	<=0.5	<=1	<=1	<=4	>8	>4	4	<=0.25	<=4	<=1/19	<=1	<=8	ecoli	131	n.d.	n.d.	n.d.	n.d.	n.d.	n.d.	n.d.	n.d.	n.d.	n.d.	n.d.
JBABAEJ-19-0017	82	128	4881688	Escherichia coli	32/16	>64	<=4	1	8	<=1	>64	128	<=0.12	>64	<=1	0.25	16/8	4	>16	4	8	<=0.5	<=0.5	<=0.5	<=0.5	<=1	<=1	<=4	<=0.5	0.5	8	<=0.25	<=4	<=1/19	<=1	<=8	ecoli	38	n.d.	n.d.	n.d.	n.d.	n.d.	n.d.	n.d.	n.d.	n.d.	n.d.	n.d.
JBABAEJ-19-0022	90	68	5182752	Klebsiella aerogenes	32/16	32	8	>32	>32	>32	>64	8	8	8	8	4	<=8/4	2	<=1	<=1	<=1	1	<=0.5	<=0.5	<=0.5	<=1	<=1	<=4	<=0.5	<=0.25	<=1	0.5	16	<=1/19	<=1	<=8	kaerogenes	n.d.	n.d.	n.d.	n.d.	n.d.	n.d.	n.d.	n.d.	n.d.	n.d.	n.d.	n.d.
JBABAFF-19-0001	49	249	4966909	Escherichia coli																																	ecoli	131	n.d.	n.d.	n.d.	n.d.	n.d.	n.d.	n.d.	n.d.	n.d.	n.d.	n.d.
JBABAFF-19-0002	48	190	5024800	Escherichia coli	16/8	8	<=4	4	16	4	16	2	0.25	<=0.5	2	0.5	<=8/4	2	<=1	<=1	<=1	<=0.5	<=0.5	<=0.5	<=0.5	<=1	<=1	<=4	<=0.5	<=0.25	<=1	<=0.25	<=4	<=1/19	<=1	<=8	ecoli	550	n.d.	n.d.	n.d.	n.d.	n.d.	n.d.	n.d.	n.d.	n.d.	n.d.	n.d.
JBABAFF-19-0003	57	203	5095203	Escherichia coli	16/8	8	<=4	4	16	<=1	16	<=0.5	<=0.12	<=0.5	<=1	0.5	<=8/4	<=1	<=1	<=1	<=1	<=0.5	<=0.5	<=0.5	<=0.5	<=1	<=1	<=4	<=0.5	<=0.25	<=1	<=0.25	<=4	<=1/19	<=1	<=8	ecoli	550	n.d.	n.d.	n.d.	n.d.	n.d.	n.d.	n.d.	n.d.	n.d.	n.d.	n.d.
JBABAFF-19-0004	48	218	5004844	Escherichia coli	16/8	8	<=4	8	16	<=1	<=0.5	<=0.5	0.25	<=0.5	<=1	0.5	<=8/4	2	<=1	<=1	<=1	<=0.5	<=0.5	<=0.5	<=0.5	<=1	<=1	<=4	<=0.5	<=0.25	<=1	<=0.25	<=4	<=1/19	<=1	<=8	ecoli	550	n.d.	n.d.	n.d.	n.d.	n.d.	n.d.	n.d.	n.d.	n.d.	n.d.	n.d.
JBABAFF-19-0008	47	155	5011894	Escherichia coli	16/8	64	<=4	8	32	16	64	8	1	4	4	2	<=8/4	2	<=1	<=1	<=1	<=0.5	<=0.5	<=0.5	<=0.5	<=1	<=1	<=4	<=0.5	<=0.25	<=1	<=0.25	<=4	<=1/19	<=1	<=8	ecoli	457	n.d.	n.d.	n.d.	n.d.	n.d.	n.d.	n.d.	n.d.	n.d.	n.d.	n.d.
JBABAFF-19-0010	54	214	5044710	Escherichia coli	16/8	<=4	<=4	4	16	<=1	16	<=0.5	0.25	<=0.5	2	0.5	<=8/4	<=1	<=1	<=1	<=1	<=0.5	<=0.5	<=0.5	<=0.5	<=1	<=1	<=4	<=0.5	<=0.25	<=1	<=0.25	<=4	<=1/19	<=1	<=8	ecoli	550	n.d.	n.d.	n.d.	n.d.	n.d.	n.d.	n.d.	n.d.	n.d.	n.d.	n.d.
JBABAFF-19-0013	45	311	5295489	Escherichia coli																																	ecoli	131	n.d.	n.d.	n.d.	n.d.	n.d.	n.d.	n.d.	n.d.	n.d.	n.d.	n.d.
JBABAFF-19-0015	52	244	5188577	Escherichia coli																																	ecoli	131	n.d.	n.d.	n.d.	n.d.	n.d.	n.d.	n.d.	n.d.	n.d.	n.d.	n.d.
JBABAFF-19-0019	45	211	5112307	Escherichia coli	16/8	>64	<=4	8	16	<=1	16	<=0.5	<=0.12	<=0.5	<=1	0.25	<=8/4	2	<=1	<=1	<=1	<=0.5	<=0.5	<=0.5	<=0.5	>8	4	<=4	<=0.5	<=0.25	<=1	<=0.25	<=4	<=1/19	<=1	<=8	ecoli	550	n.d.	n.d.	n.d.	n.d.	n.d.	n.d.	n.d.	n.d.	n.d.	n.d.	n.d.
JBABAFF-19-0020	44	224	5091439	Escherichia coli	16/8	8	<=4	8	16	<=1	16	<=0.5	0.25	<=0.5	<=1	0.25	<=8/4	2	<=1	<=1	<=1	<=0.5	<=0.5	<=0.5	<=0.5	<=1	<=1	<=4	<=0.5	<=0.25	<=1	<=0.25	<=4	<=1/19	<=1	<=8	ecoli	550	n.d.	n.d.	n.d.	n.d.	n.d.	n.d.	n.d.	n.d.	n.d.	n.d.	n.d.
JBABAFF-19-0021	44	185	5020911	Escherichia coli	16/8	8	<=4	4	8	2	16	1	0.25	<=0.5	<=1	0.25	<=8/4	<=1	<=1	<=1	<=1	<=0.5	<=0.5	<=0.5	<=0.5	<=1	<=1	<=4	<=0.5	<=0.25	<=1	<=0.25	<=4	<=1/19	<=1	<=8	ecoli	550	n.d.	n.d.	n.d.	n.d.	n.d.	n.d.	n.d.	n.d.	n.d.	n.d.	n.d.
JBABAFF-19-0024	39	303	5142476	Escherichia coli																																	ecoli	131	n.d.	n.d.	n.d.	n.d.	n.d.	n.d.	n.d.	n.d.	n.d.	n.d.	n.d.
JBABAFF-19-0028	45	178	5115248	Escherichia coli																																	ecoli	1193	n.d.	n.d.	n.d.	n.d.	n.d.	n.d.	n.d.	n.d.	n.d.	n.d.	n.d.
JBABAFF-19-0029	39	300	5283243	Escherichia coli	8/4	8	<=4	1	4	<=1	<=0.5	<=0.5	<=0.12	<=0.5	<=1	<=0.12	<=8/4	<=1	<=1	<=1	<=1	<=0.5	<=0.5	<=0.5	<=0.5	>8	>8	<=4	8	>4	<=1	<=0.25	<=4	<=1/19	<=1	<=8	ecoli	131	n.d.	n.d.	n.d.	n.d.	n.d.	n.d.	n.d.	n.d.	n.d.	n.d.	n.d.
JBABAFF-19-0030	56	193	5060332	Escherichia coli																																	ecoli	1193	n.d.	n.d.	n.d.	n.d.	n.d.	n.d.	n.d.	n.d.	n.d.	n.d.	n.d.
JBABAFF-19-0031	42	217	5118440	Escherichia coli																																	ecoli	131	n.d.	n.d.	n.d.	n.d.	n.d.	n.d.	n.d.	n.d.	n.d.	n.d.	n.d.
JBABAFF-19-0040	50	236	5012498	Escherichia coli	16/8	<=4	<=4	16	32	4	16	<=0.5	0.25	<=0.5	<=1	0.5	<=8/4	2	<=1	<=1	<=1	<=0.5	<=0.5	<=0.5	<=0.5	<=1	<=1	<=4	<=0.5	<=0.25	<=1	<=0.25	<=4	<=1/19	<=1	<=8	ecoli	550	n.d.	n.d.	n.d.	n.d.	n.d.	n.d.	n.d.	n.d.	n.d.	n.d.	n.d.
JBABAFF-19-0046	56	153	5102420	Escherichia coli	<=4/2	>64	<=4	4	4	<=1	>64	>128	<=0.12	>64	2	<=0.12	<=8/4	8	>16	>16	>32	<=0.5	<=0.5	<=0.5	<=0.5	2	2	8	8	>4	<=1	<=0.25	16	<=1/19	<=1	<=8	ecoli	*131	n.d.	n.d.	n.d.	n.d.	n.d.	n.d.	n.d.	n.d.	n.d.	n.d.	n.d.
JBABAFF-19-0049	54	134	5273502	Klebsiella pneumoniae subsp. pneumoniae																																	kpneumoniae	309	n.d.	n.d.	n.d.	n.d.	n.d.	n.d.	n.d.	n.d.	n.d.	n.d.	n.d.
JBABAFF-19-0052	49	201	5070336	Escherichia coli	16/8	<=4	<=4	4	16	<=1	16	<=0.5	<=0.12	<=0.5	<=1	0.25	<=8/4	2	<=1	<=1	<=1	<=0.5	<=0.5	<=0.5	<=0.5	<=1	<=1	<=4	<=0.5	<=0.25	<=1	<=0.25	<=4	<=1/19	<=1	<=8	ecoli	550	n.d.	n.d.	n.d.	n.d.	n.d.	n.d.	n.d.	n.d.	n.d.	n.d.	n.d.
JBABAFF-19-0055	48	223	5082193	Escherichia coli	16/8	8	<=4	4	16	2	16	<=0.5	0.25	<=0.5	<=1	0.25	<=8/4	<=1	<=1	<=1	<=1	<=0.5	<=0.5	<=0.5	<=0.5	2	4	<=4	<=0.5	<=0.25	<=1	<=0.25	<=4	<=1/19	<=1	<=8	ecoli	550	n.d.	n.d.	n.d.	n.d.	n.d.	n.d.	n.d.	n.d.	n.d.	n.d.	n.d.
JBABAFF-19-0059	45	221	5079251	Escherichia coli	16/8	<=4	<=4	4	16	<=1	16	<=0.5	0.25	<=0.5	<=1	0.25	<=8/4	<=1	<=1	<=1	<=1	<=0.5	<=0.5	<=0.5	<=0.5	<=1	<=1	<=4	<=0.5	<=0.25	<=1	<=0.25	<=4	<=1/19	<=1	<=8	ecoli	550	n.d.	n.d.	n.d.	n.d.	n.d.	n.d.	n.d.	n.d.	n.d.	n.d.	n.d.
JBABAFF-19-0063	33	326	5465451	Klebsiella pneumoniae subsp. pneumoniae																																	kpneumoniae	20	n.d.	n.d.	n.d.	n.d.	n.d.	n.d.	n.d.	n.d.	n.d.	n.d.	n.d.
JBABAFF-19-0064	53	232	5075774	Escherichia coli	16/8	8	<=4	4	16	2	16	<=0.5	0.25	<=0.5	<=1	0.5	<=8/4	<=1	<=1	<=1	<=1	<=0.5	<=0.5	<=0.5	<=0.5	<=1	<=1	<=4	<=0.5	<=0.25	<=1	<=0.25	<=4	<=1/19	<=1	<=8	ecoli	550	n.d.	n.d.	n.d.	n.d.	n.d.	n.d.	n.d.	n.d.	n.d.	n.d.	n.d.
JBABAFF-19-0065	65	155	4605985	Enterobacter asburiae	>32/16	>64	64	>32	>32	>32	>64	128	>32	>64	>16	>32	>32/16	>16	>16	4	4	>8	>8	8	8	<=1	<=1	<=4	<=0.5	<=0.25	<=1	<=0.25	<=4	<=1/19	<=1	<=8	ecloacae	807	n.d.	n.d.	n.d.	n.d.	n.d.	n.d.	n.d.	n.d.	n.d.	n.d.	n.d.
JBABAGH-19-0001	41	156	5292477	Klebsiella pneumoniae	32/16	>64	8	1	4	<=1	>64	>128	<=0.12	>64	16	<=0.12	16/8	>16	>16	>16	>32	<=0.5	<=0.5	<=0.5	<=0.5	>8	>8	<=4	<=0.5	4	4	1	16	>2/38	<=1	<=8	kpneumoniae	29	n.d.	n.d.	n.d.	n.d.	n.d.	n.d.	n.d.	n.d.	n.d.	n.d.	n.d.
JBABAGH-19-0002	42	207	4997215	Escherichia coli	8/4	>64	<=4	1	8	<=1	>64	>128	<=0.12	>64	16	0.25	<=8/4	16	>16	>16	>32	<=0.5	<=0.5	<=0.5	<=0.5	<=1	<=1	<=4	>8	>4	<=1	<=0.25	16	<=1/19	<=1	<=8	ecoli	131	n.d.	n.d.	n.d.	n.d.	n.d.	n.d.	n.d.	n.d.	n.d.	n.d.	n.d.
JBABAGH-19-0004	48	1689	5509558	Escherichia coli	16/8	>64	<=4	2	<=2	<=1	>64	>128	<=0.12	>64	4	<=0.12	<=8/4	8	>16	>16	32	<=0.5	<=0.5	<=0.5	<=0.5	>8	>8	<=4	4	>4	<=1	<=0.25	<=4	<=1/19	<=1	<=8	ecoli	131	n.d.	n.d.	n.d.	n.d.	n.d.	n.d.	n.d.	n.d.	n.d.	n.d.	n.d.
JBABAGH-19-0006	58	106	5418653	Klebsiella pneumoniae subsp. pneumoniae	16/8	>64	<=4	2	8	<=1	>64	64	<=0.12	64	<=1	0.25	<=8/4	4	16	4	8	<=0.5	<=0.5	<=0.5	<=0.5	<=1	<=1	<=4	>8	>4	4	1	<=4	>2/38	<=1	<=8	kpneumoniae	896	n.d.	n.d.	n.d.	n.d.	n.d.	n.d.	n.d.	n.d.	n.d.	n.d.	n.d.
JBABAGH-19-0011	59	473	5307883	Klebsiella pneumoniae subsp. pneumoniae	>32/16	>64	16	1	<=2	<=1	>64	>128	<=0.12	>64	>16	<=0.12	32/16	>16	>16	>16	>32	<=0.5	<=0.5	<=0.5	<=0.5	>8	>8	<=4	<=0.5	4	4	1	16	>2/38	<=1	<=8	kpneumoniae	29	n.d.	n.d.	n.d.	n.d.	n.d.	n.d.	n.d.	n.d.	n.d.	n.d.	n.d.
JBABAGH-19-0013	59	134	4955723	Escherichia coli	16/8	8	<=4	8	16	4	>64	>128	<=0.12	>64	16	0.25	<=8/4	>16	>16	>16	>32	<=0.5	<=0.5	<=0.5	<=0.5	<=1	<=1	<=4	>8	>4	<=1	<=0.25	<=4	<=1/19	<=1	<=8	ecoli	131	n.d.	n.d.	n.d.	n.d.	n.d.	n.d.	n.d.	n.d.	n.d.	n.d.	n.d.
JBABAGH-19-0015	42	192	5044795	Escherichia coli	16/8	>64	<=4	4	16	<=1	8	1	<=0.12	<=0.5	<=1	0.25	<=8/4	<=1	<=1	<=1	<=1	<=0.5	<=0.5	<=0.5	<=0.5	<=1	<=1	<=4	<=0.5	<=0.25	<=1	<=0.25	<=4	<=1/19	<=1	<=8	ecoli	550	n.d.	n.d.	n.d.	n.d.	n.d.	n.d.	n.d.	n.d.	n.d.	n.d.	n.d.
JBABAGH-19-0025	46	298	5203574	Escherichia coli	>32/16	8	<=4	2	4	<=1	>64	>128	<=0.12	>64	4	0.25	32/16	>16	>16	>16	>32	<=0.5	<=0.5	<=0.5	<=0.5	>8	>8	<=4	>8	>4	4	<=0.25	<=4	>2/38	<=1	<=8	ecoli	131	n.d.	n.d.	n.d.	n.d.	n.d.	n.d.	n.d.	n.d.	n.d.	n.d.	n.d.
JBABAGH-19-0026	30	113	5019180	Escherichia coli	16/8	<=4	<=4	8	16	2	16	<=0.5	0.5	<=0.5	<=1	1	<=8/4	2	<=1	<=1	<=1	<=0.5	<=0.5	<=0.5	<=0.5	2	2	<=4	<=0.5	<=0.25	<=1	<=0.25	<=4	<=1/19	<=1	<=8	ecoli	73	n.d.	n.d.	n.d.	n.d.	n.d.	n.d.	n.d.	n.d.	n.d.	n.d.	n.d.
JBABAGH-19-0027	34	136	5017439	Escherichia coli	16/8	>64	<=4	8	16	2	16	<=0.5	0.25	<=0.5	2	0.5	<=8/4	<=1	<=1	<=1	<=1	<=0.5	<=0.5	<=0.5	<=0.5	2	2	8	<=0.5	<=0.25	<=1	<=0.25	<=4	<=1/19	<=1	<=8	ecoli	73	n.d.	n.d.	n.d.	n.d.	n.d.	n.d.	n.d.	n.d.	n.d.	n.d.	n.d.
JBABAGH-19-0031	46	721	5372141	Escherichia coli	16/8	>64	<=4	2	4	<=1	>64	>128	<=0.12	>64	>16	0.25	16/8	>16	>16	>16	>32	<=0.5	<=0.5	<=0.5	<=0.5	>8	>8	<=4	>8	>4	<=1	<=0.25	<=4	<=1/19	<=1	<=8	ecoli	131	n.d.	n.d.	n.d.	n.d.	n.d.	n.d.	n.d.	n.d.	n.d.	n.d.	n.d.
JBABAGH-19-0033	58	213	5281060	Klebsiella pneumoniae subsp. pneumoniae	32/16	8	8	1	<=2	<=1	>64	>128	<=0.12	>64	16	<=0.12	<=8/4	>16	>16	>16	>32	<=0.5	<=0.5	<=0.5	<=0.5	>8	>8	<=4	<=0.5	4	4	1	16	>2/38	<=1	<=8	kpneumoniae	29	n.d.	n.d.	n.d.	n.d.	n.d.	n.d.	n.d.	n.d.	n.d.	n.d.	n.d.
JBABAGH-19-0035	38	247	5098032	Escherichia coli	16/8	>64	<=4	8	16	2	16	<=0.5	0.25	<=0.5	<=1	0.5	<=8/4	<=1	<=1	<=1	<=1	<=0.5	<=0.5	<=0.5	<=0.5	2	2	<=4	<=0.5	<=0.25	2	<=0.25	<=4	<=1/19	<=1	<=8	ecoli	73	n.d.	n.d.	n.d.	n.d.	n.d.	n.d.	n.d.	n.d.	n.d.	n.d.	n.d.
JBABAGH-19-0040	37	141	5543979	Klebsiella pneumoniae subsp. pneumoniae	>32/16	>64	>64	8	4	<=1	2	<=0.5	<=0.12	1	16	1	>32/16	4	2	4	4	<=0.5	<=0.5	<=0.5	<=0.5	<=1	<=1	<=4	<=0.5	<=0.25	>8	<=0.25	<=4	<=1/19	<=1	<=8	kpneumoniae	45	n.d.	n.d.	n.d.	n.d.	n.d.	n.d.	n.d.	n.d.	n.d.	n.d.	n.d.
JBABAGH-19-0045	32	459	5441225	Escherichia coli	32/16	>64	8	16	16	4	32	1	0.5	<=0.5	2	1	<=8/4	2	<=1	<=1	<=1	<=0.5	<=0.5	<=0.5	<=0.5	<=1	<=1	<=4	<=0.5	<=0.25	<=1	<=0.25	<=4	<=1/19	<=1	<=8	ecoli	200	n.d.	n.d.	n.d.	n.d.	n.d.	n.d.	n.d.	n.d.	n.d.	n.d.	n.d.
JBABAGH-19-0046	76	465	5435654	Escherichia coli	32/16	>64	<=4	16	16	8	32	1	0.5	1	2	1	<=8/4	2	<=1	<=1	<=1	<=0.5	<=0.5	<=0.5	<=0.5	<=1	<=1	<=4	<=0.5	<=0.25	<=1	<=0.25	<=4	<=1/19	<=1	<=8	ecoli	200	n.d.	n.d.	n.d.	n.d.	n.d.	n.d.	n.d.	n.d.	n.d.	n.d.	n.d.
JBABAGH-19-0051	48	141	4989643	Escherichia coli	32/16	>64	<=4	32	>32	32	>64	>128	8	>64	>16	16	16/8	>16	>16	>16	>32	<=0.5	<=0.5	<=0.5	<=0.5	>8	8	<=4	>8	>4	2	<=0.25	<=4	>2/38	<=1	<=8	ecoli	457	n.d.	n.d.	n.d.	n.d.	n.d.	n.d.	n.d.	n.d.	n.d.	n.d.	n.d.
JBABAGH-19-0057	79	164	5548585	Klebsiella pneumoniae subsp. pneumoniae	>32/16	8	>64	2	4	<=1	1	<=0.5	<=0.12	4	16	0.5	>32/16	2	<=1	2	2	<=0.5	<=0.5	<=0.5	<=0.5	<=1	<=1	<=4	<=0.5	0.5	>8	0.5	<=4	<=1/19	<=1	<=8	kpneumoniae	45	n.d.	n.d.	n.d.	n.d.	n.d.	n.d.	n.d.	n.d.	n.d.	n.d.	n.d.
JBABAGH-19-0058	55	253	5098710	Escherichia coli	16/8	<=4	<=4	4	16	2	16	<=0.5	0.25	<=0.5	<=1	0.5	<=8/4	<=1	<=1	<=1	<=1	<=0.5	<=0.5	<=0.5	<=0.5	<=1	<=1	<=4	<=0.5	<=0.25	<=1	<=0.25	<=4	<=1/19	<=1	<=8	ecoli	73	n.d.	n.d.	n.d.	n.d.	n.d.	n.d.	n.d.	n.d.	n.d.	n.d.	n.d.
JBABAGH-19-0071	83	184	5055046	Escherichia coli	<=4/2	>64	<=4	>32	>32	16	8	1	0.25	<=0.5	<=1	0.25	<=8/4	<=1	<=1	<=1	2	<=0.5	<=0.5	<=0.5	<=0.5	<=1	<=1	<=4	>8	>4	<=1	<=0.25	<=4	<=1/19	<=1	16	ecoli	964	n.d.	n.d.	n.d.	n.d.	n.d.	n.d.	n.d.	n.d.	n.d.	n.d.	n.d.
JBABAGH-19-0072	82	177	5080864	Escherichia coli	16/8	64	<=4	8	32	<=1	32	2	1	<=0.5	16	4	<=8/4	<=1	<=1	<=1	<=1	<=0.5	<=0.5	<=0.5	<=0.5	>8	4	<=4	8	>4	<=1	<=0.25	<=4	>2/38	<=1	<=8	ecoli	95	n.d.	n.d.	n.d.	n.d.	n.d.	n.d.	n.d.	n.d.	n.d.	n.d.	n.d.
JBABAGH-19-0073	89	176	5081349	Escherichia coli	16/8	>64	<=4	8	32	<=1	64	2	0.5	<=0.5	4	4	<=8/4	<=1	<=1	<=1	<=1	<=0.5	<=0.5	<=0.5	<=0.5	>8	4	<=4	8	>4	<=1	<=0.25	<=4	>2/38	<=1	<=8	ecoli	95	n.d.	n.d.	n.d.	n.d.	n.d.	n.d.	n.d.	n.d.	n.d.	n.d.	n.d.
JBABAGH-19-0074	81	179	5081160	Escherichia coli	16/8	>64	<=4	16	32	<=1	64	1	2	<=0.5	8	16	<=8/4	4	<=1	<=1	<=1	<=0.5	<=0.5	<=0.5	<=0.5	>8	4	<=4	8	>4	<=1	<=0.25	<=4	>2/38	<=1	<=8	ecoli	95	n.d.	n.d.	n.d.	n.d.	n.d.	n.d.	n.d.	n.d.	n.d.	n.d.	n.d.
JBABAGH-19-0075	57	127	5679095	Klebsiella pneumoniae subsp. ozaenae	>32/16	32	8	1	4	<=1	>64	>128	<=0.12	>64	2	0.25	>32/16	8	>16	>16	>32	<=0.5	<=0.5	<=0.5	<=0.5	<=1	<=1	<=4	<=0.5	0.5	2	0.5	<=4	>2/38	<=1	<=8	kpneumoniae	23	n.d.	n.d.	n.d.	n.d.	n.d.	n.d.	n.d.	n.d.	n.d.	n.d.	n.d.
JBABAGH-19-0085	57	153	5137986	Escherichia coli	32/16	>64	8	16	16	4	32	2	2	2	4	4	<=8/4	4	<=1	<=1	<=1	<=0.5	<=0.5	<=0.5	<=0.5	<=1	<=1	<=4	<=0.5	<=0.25	<=1	<=0.25	<=4	<=1/19	<=1	<=8	ecoli	315	n.d.	n.d.	n.d.	n.d.	n.d.	n.d.	n.d.	n.d.	n.d.	n.d.	n.d.
JBABAGH-19-0086	86	134	5479239	Klebsiella pneumoniae subsp. pneumoniae	>32/16	<=4	>64	2	8	<=1	2	<=0.5	<=0.12	2	16	1	>32/16	4	2	4	16	<=0.5	<=0.5	<=0.5	<=0.5	<=1	<=1	<=4	<=0.5	0.5	>8	<=0.25	<=4	<=1/19	<=1	<=8	kpneumoniae	45	n.d.	n.d.	n.d.	n.d.	n.d.	n.d.	n.d.	n.d.	n.d.	n.d.	n.d.
JBABAGH-19-0087	80	111	5427929	Klebsiella pneumoniae subsp. pneumoniae																																	kpneumoniae	29	n.d.	n.d.	n.d.	n.d.	n.d.	n.d.	n.d.	n.d.	n.d.	n.d.	n.d.
JBABAGH-19-0115	76	182	5054415	Escherichia coli	<=4/2	>64	<=4	>32	>32	16	8	1	0.25	<=0.5	<=1	0.25	<=8/4	<=1	<=1	<=1	2	<=0.5	<=0.5	<=0.5	<=0.5	<=1	<=1	<=4	>8	>4	<=1	<=0.25	<=4	<=1/19	<=1	16	ecoli	964	n.d.	n.d.	n.d.	n.d.	n.d.	n.d.	n.d.	n.d.	n.d.	n.d.	n.d.
JBABAGH-19-0125	69	84	5292551	Klebsiella pneumoniae subsp. pneumoniae	32/16	8	<=4	2	4	<=1	>64	>128	<=0.12	>64	>16	0.25	32/16	>16	>16	>16	>32	<=0.5	<=0.5	<=0.5	<=0.5	<=1	<=1	<=4	<=0.5	<=0.25	<=1	<=0.25	16	<=1/19	<=1	<=8	kpneumoniae	29	n.d.	n.d.	n.d.	n.d.	n.d.	n.d.	n.d.	n.d.	n.d.	n.d.	n.d.
JBABAGH-19-0129	53	398	5166045	Escherichia coli	16/8	16	<=4	8	8	4	16	<=0.5	0.25	<=0.5	<=1	1	<=8/4	<=1	<=1	<=1	<=1	<=0.5	<=0.5	<=0.5	<=0.5	<=1	<=1	<=4	<=0.5	<=0.25	<=1	<=0.25	<=4	<=1/19	<=1	<=8	ecoli	40	n.d.	n.d.	n.d.	n.d.	n.d.	n.d.	n.d.	n.d.	n.d.	n.d.	n.d.
JBABAGH-19-0138	78	178	5007228	Escherichia coli	8/4	>64	<=4	16	32	<=1	8	1	0.5	1	4	2	<=8/4	<=1	<=1	<=1	<=1	1	<=0.5	<=0.5	<=0.5	<=1	2	<=4	<=0.5	<=0.25	2	<=0.25	<=4	>2/38	<=1	<=8	ecoli	227	n.d.	n.d.	n.d.	n.d.	n.d.	n.d.	n.d.	n.d.	n.d.	n.d.	n.d.
JBABAGH-19-0139	51	184	5264827	Escherichia coli	32/16	32	8	>32	>32	32	>64	8	8	32	>16	8	16/8	8	2	2	<=1	<=0.5	<=0.5	<=0.5	<=0.5	>8	4	<=4	<=0.5	<=0.25	<=1	<=0.25	<=4	>2/38	<=1	<=8	ecoli	349	n.d.	n.d.	n.d.	n.d.	n.d.	n.d.	n.d.	n.d.	n.d.	n.d.	n.d.
JBABAGH-19-0140	39	239	5097619	Escherichia coli	16/8	8	<=4	32	>32	16	>64	8	8	16	>16	16	<=8/4	8	<=1	<=1	<=1	<=0.5	<=0.5	<=0.5	<=0.5	<=1	<=1	<=4	>8	>4	>8	<=0.25	16	>2/38	<=1	<=8	ecoli	410	n.d.	n.d.	n.d.	n.d.	n.d.	n.d.	n.d.	n.d.	n.d.	n.d.	n.d.
JBABAGH-19-0141	42	211	5285919	Escherichia coli	32/16	>64	<=4	2	8	<=1	>64	>128	<=0.12	>64	>16	0.25	16/8	>16	>16	>16	>32	<=0.5	<=0.5	<=0.5	<=0.5	<=1	>8	8	>8	>4	2	<=0.25	<=4	>2/38	<=1	<=8	ecoli	131	n.d.	n.d.	n.d.	n.d.	n.d.	n.d.	n.d.	n.d.	n.d.	n.d.	n.d.
JBABAGH-19-0143	45	126	5415962	Klebsiella pneumoniae subsp. pneumoniae	32/16	>64	<=4	1	4	<=1	>64	>128	<=0.12	>64	>16	0.25	16/8	>16	>16	>16	>32	<=0.5	<=0.5	<=0.5	<=0.5	<=1	<=1	<=4	<=0.5	0.5	8	1	16	>2/38	<=1	<=8	kpneumoniae	29	n.d.	n.d.	n.d.	n.d.	n.d.	n.d.	n.d.	n.d.	n.d.	n.d.	n.d.
JBABAGH-19-0144	58	146	5023291	Escherichia coli	<=4/2	>64	<=4	1	8	<=1	>64	>128	<=0.12	>64	8	0.25	<=8/4	8	>16	>16	>32	<=0.5	<=0.5	<=0.5	<=0.5	<=1	<=1	<=4	>8	>4	<=1	<=0.25	<=4	>2/38	<=1	<=8	ecoli	131	n.d.	n.d.	n.d.	n.d.	n.d.	n.d.	n.d.	n.d.	n.d.	n.d.	n.d.
JBABAGH-19-0146	62	151	5084903	Escherichia coli	>32/16	>64	<=4	<=0.5	<=2	<=1	>64	>128	<=0.12	>64	2	<=0.12	>32/16	>16	>16	>16	>32	<=0.5	<=0.5	<=0.5	<=0.5	<=1	<=1	<=4	8	>4	<=1	<=0.25	<=4	<=1/19	<=1	<=8	ecoli	1193	n.d.	n.d.	n.d.	n.d.	n.d.	n.d.	n.d.	n.d.	n.d.	n.d.	n.d.
JBABAGH-19-0149	60	85	5292126	Klebsiella pneumoniae subsp. pneumoniae	8/4	>64	<=4	1	<=2	<=1	>64	>128	<=0.12	>64	16	<=0.12	<=8/4	>16	>16	8	>32	<=0.5	<=0.5	<=0.5	<=0.5	<=1	<=1	<=4	<=0.5	<=0.25	2	0.5	<=4	<=1/19	<=1	<=8	kpneumoniae	29	n.d.	n.d.	n.d.	n.d.	n.d.	n.d.	n.d.	n.d.	n.d.	n.d.	n.d.
JBABAGH-19-0151	48	279	5102551	Escherichia coli	16/8	8	<=4	8	32	2	64	1	0.5	<=0.5	2	1	<=8/4	2	<=1	<=1	<=1	<=0.5	<=0.5	<=0.5	<=0.5	<=1	<=1	<=4	<=0.5	<=0.25	<=1	<=0.25	<=4	<=1/19	<=1	<=8	ecoli	73	n.d.	n.d.	n.d.	n.d.	n.d.	n.d.	n.d.	n.d.	n.d.	n.d.	n.d.
JBABAGH-19-0155	41	182	5126642	Escherichia coli	32/16	>64	<=4	1	8	<=1	>64	>128	<=0.12	>64	>16	<=0.12	32/16	>16	>16	>16	>32	<=0.5	<=0.5	<=0.5	<=0.5	2	<=1	<=4	<=0.5	<=0.25	2	0.5	>16	>2/38	<=1	<=8	ecoli	7878	n.d.	n.d.	n.d.	n.d.	n.d.	n.d.	n.d.	n.d.	n.d.	n.d.	n.d.
JBABAGH-19-0156	42	238	5160302	Escherichia coli	16/8	>64	<=4	4	16	2	16	<=0.5	0.25	<=0.5	2	1	<=8/4	2	<=1	<=1	<=1	<=0.5	<=0.5	<=0.5	<=0.5	<=1	2	<=4	>8	>4	<=1	<=0.25	<=4	<=1/19	<=1	<=8	ecoli	131	n.d.	n.d.	n.d.	n.d.	n.d.	n.d.	n.d.	n.d.	n.d.	n.d.	n.d.
JBABAGH-19-0162	41	162	5013077	Escherichia coli	16/8	<=4	<=4	4	16	<=1	8	<=0.5	0.25	<=0.5	<=1	0.5	<=8/4	2	<=1	<=1	<=1	<=0.5	<=0.5	<=0.5	<=0.5	<=1	<=1	<=4	<=0.5	<=0.25	<=1	<=0.25	<=4	<=1/19	<=1	<=8	ecoli	12	n.d.	n.d.	n.d.	n.d.	n.d.	n.d.	n.d.	n.d.	n.d.	n.d.	n.d.
JBABAGH-19-0167	39	198	5077406	Escherichia coli	<=4/2	64	<=4	1	4	<=1	>64	64	<=0.12	64	4	<=0.12	<=8/4	2	>16	2	2	<=0.5	<=0.5	<=0.5	<=0.5	<=1	<=1	<=4	8	>4	<=1	<=0.25	<=4	<=1/19	<=1	<=8	ecoli	131	n.d.	n.d.	n.d.	n.d.	n.d.	n.d.	n.d.	n.d.	n.d.	n.d.	n.d.
JBABAGH-19-0174	52	83	4941041	Escherichia coli	8/4	<=4	<=4	4	16	<=1	16	<=0.5	0.25	<=0.5	<=1	0.5	<=8/4	<=1	<=1	<=1	<=1	<=0.5	<=0.5	<=0.5	<=0.5	<=1	<=1	<=4	<=0.5	<=0.25	<=1	<=0.25	<=4	<=1/19	<=1	<=8	ecoli	555	n.d.	n.d.	n.d.	n.d.	n.d.	n.d.	n.d.	n.d.	n.d.	n.d.	n.d.
JBABAGH-19-0177	57	212	5705366	Klebsiella pneumoniae subsp. pneumoniae	32/16	>64	<=4	1	4	<=1	>64	128	<=0.12	>64	<=1	<=0.12	32/16	2	>16	4	4	<=0.5	<=0.5	<=0.5	<=0.5	>8	8	<=4	1	1	8	2	16	>2/38	<=1	<=8	kpneumoniae	290	n.d.	n.d.	n.d.	n.d.	n.d.	n.d.	n.d.	n.d.	n.d.	n.d.	n.d.
JBABAGH-19-0181	51	175	4960525	Escherichia coli	<=4/2	32	<=4	1	8	<=1	32	16	<=0.12	16	<=1	<=0.12	<=8/4	2	4	<=1	<=1	<=0.5	<=0.5	<=0.5	<=0.5	<=1	<=1	<=4	>8	>4	<=1	<=0.25	<=4	<=1/19	<=1	<=8	ecoli	131	n.d.	n.d.	n.d.	n.d.	n.d.	n.d.	n.d.	n.d.	n.d.	n.d.	n.d.
JBABAGH-19-0193	44	59	4957228	Escherichia coli	16/8	8	<=4	4	8	<=1	8	<=0.5	<=0.12	<=0.5	<=1	<=0.12	<=8/4	<=1	<=1	<=1	<=1	<=0.5	<=0.5	<=0.5	<=0.5	<=1	<=1	<=4	<=0.5	<=0.25	<=1	<=0.25	<=4	<=1/19	<=1	<=8	ecoli	12	n.d.	n.d.	n.d.	n.d.	n.d.	n.d.	n.d.	n.d.	n.d.	n.d.	n.d.
JBABAGH-19-0194	58	121	4892833	Escherichia coli																																	ecoli	131	n.d.	n.d.	n.d.	n.d.	n.d.	n.d.	n.d.	n.d.	n.d.	n.d.	n.d.
JBABAGH-19-0226	47	163	5129008	Escherichia coli	32/16	16	<=4	16	32	4	32	1	0.5	<=0.5	4	2	<=8/4	2	<=1	<=1	<=1	<=0.5	<=0.5	<=0.5	<=0.5	<=1	2	<=4	<=0.5	<=0.25	>8	<=0.25	<=4	<=1/19	<=1	<=8	ecoli	88	n.d.	n.d.	n.d.	n.d.	n.d.	n.d.	n.d.	n.d.	n.d.	n.d.	n.d.
JBABAGH-19-0227	59	157	5129115	Escherichia coli	32/16	16	<=4	16	32	4	32	1	0.5	1	4	2	<=8/4	4	<=1	<=1	<=1	<=0.5	<=0.5	<=0.5	<=0.5	<=1	4	<=4	<=0.5	<=0.25	>8	<=0.25	<=4	<=1/19	<=1	<=8	ecoli	88	n.d.	n.d.	n.d.	n.d.	n.d.	n.d.	n.d.	n.d.	n.d.	n.d.	n.d.
JBABAHA-19-0001	85	143	4987444	Escherichia coli	8/4	32	<=4	8	32	<=1	>64	>128	<=0.12	>64	16	<=0.12	<=8/4	>16	>16	>16	>32	<=0.5	<=0.5	<=0.5	<=0.5	2	2	<=4	>8	>4	<=1	<=0.25	<=4	<=1/19	<=1	16	ecoli	131	n.d.	n.d.	n.d.	n.d.	n.d.	n.d.	n.d.	n.d.	n.d.	n.d.	n.d.
JBABAHA-19-0003	79	117	5021959	Escherichia coli	32/16	<=4	16	32	>32	8	32	2	1	1	4	2	<=8/4	8	<=1	<=1	<=1	<=0.5	<=0.5	<=0.5	<=0.5	2	2	8	<=0.5	<=0.25	<=1	<=0.25	<=4	<=1/19	<=1	16	ecoli	73	n.d.	n.d.	n.d.	n.d.	n.d.	n.d.	n.d.	n.d.	n.d.	n.d.	n.d.
JBABAHA-19-0006	81	163	4277869	Proteus vulgaris	8/4	>64	<=4	2	8	<=1	2	<=0.5	<=0.12	64	<=1	<=0.12	<=8/4	<=1	<=1	<=1	<=1	2	<=0.5	<=0.5	<=0.5	<=1	<=1	<=4	<=0.5	<=0.25	8	1	<=4	<=1/19	>8	<=8	n.d.	n.d.	n.d.	n.d.	n.d.	n.d.	n.d.	n.d.	n.d.	n.d.	n.d.	n.d.	n.d.
JBABAHA-19-0007	80	165	5018464	Escherichia coli	>32/16	>64	64	16	32	8	>64	>128	<=0.12	>64	>16	0.25	>32/16	>16	>16	>16	>32	<=0.5	<=0.5	<=0.5	<=0.5	<=1	<=1	<=4	8	>4	<=1	<=0.25	<=4	<=1/19	<=1	<=8	ecoli	131	n.d.	n.d.	n.d.	n.d.	n.d.	n.d.	n.d.	n.d.	n.d.	n.d.	n.d.
JBABAHA-19-0011	84	191	4023142	Proteus mirabilis	<=4/2	>64	<=4	2	4	<=1	<=0.5	<=0.5	<=0.12	<=0.5	<=1	<=0.12	<=8/4	<=1	<=1	<=1	<=1	4	<=0.5	<=0.5	<=0.5	<=1	<=1	<=4	<=0.5	<=0.25	8	2	>16	>2/38	>8	>16	n.d.	n.d.	n.d.	n.d.	n.d.	n.d.	n.d.	n.d.	n.d.	n.d.	n.d.	n.d.	n.d.
JBABAHA-19-0013	86	168	5118572	Escherichia coli	32/16	8	<=4	2	8	<=1	>64	>128	<=0.12	>64	>16	<=0.12	32/16	>16	>16	>16	>32	<=0.5	<=0.5	<=0.5	<=0.5	<=1	2	<=4	<=0.5	<=0.25	<=1	<=0.25	<=4	>2/38	<=1	<=8	ecoli	131	n.d.	n.d.	n.d.	n.d.	n.d.	n.d.	n.d.	n.d.	n.d.	n.d.	n.d.
JBABAHA-19-0016	81	215	4755104	Enterobacter asburiae	>32/16	>64	<=4	>32	>32	>32	>64	16	16	2	8	>32	<=8/4	2	<=1	<=1	<=1	1	<=0.5	<=0.5	<=0.5	<=1	<=1	<=4	<=0.5	<=0.25	2	0.5	>16	>2/38	4	<=8	ecloacae	27	n.d.	n.d.	n.d.	n.d.	n.d.	n.d.	n.d.	n.d.	n.d.	n.d.	n.d.
JBABAHA-19-0017	62	461	5327773	Escherichia coli	>32/16	>64	16	16	32	16	>64	>128	1	>64	>16	0.5	32/16	>16	>16	>16	>32	<=0.5	<=0.5	<=0.5	<=0.5	>8	>8	>32	>8	>4	8	1	>16	>2/38	>8	>16	ecoli	2973	n.d.	n.d.	n.d.	n.d.	n.d.	n.d.	n.d.	n.d.	n.d.	n.d.	n.d.
JBABAHA-19-0018	85	195	5395911	Escherichia coli	>32/16	>64	64	32	32	8	>64	>128	1	>64	16	1	>32/16	>16	>16	>16	>32	2	2	4	1	<=1	<=1	<=4	<=0.5	0.5	<=1	0.5	<=4	<=1/19	<=1	<=8	ecoli	648	n.d.	n.d.	n.d.	n.d.	n.d.	n.d.	n.d.	n.d.	n.d.	n.d.	n.d.
JBABAHA-19-0021	85	323	4036242	Proteus mirabilis	16/8	>64	<=4	2	4	<=1	>64	>128	<=0.12	>64	<=1	<=0.12	16/8	>16	>16	>16	>32	4	<=0.5	<=0.5	<=0.5	<=1	<=1	<=4	2	4	>8	2	>16	<=1/19	>8	<=8	n.d.	n.d.	n.d.	n.d.	n.d.	n.d.	n.d.	n.d.	n.d.	n.d.	n.d.	n.d.	n.d.
JBABAHA-19-0023	67	179	5078201	Escherichia coli	>32/16	<=4	<=4	1	8	<=1	>64	>128	<=0.12	>64	<=1	<=0.12	32/16	8	>16	>16	>32	<=0.5	<=0.5	<=0.5	<=0.5	<=1	2	<=4	>8	>4	<=1	<=0.25	<=4	<=1/19	<=1	<=8	ecoli	131	n.d.	n.d.	n.d.	n.d.	n.d.	n.d.	n.d.	n.d.	n.d.	n.d.	n.d.
JBABAHA-19-0024	87	56	3830859	Morganella morganii subsp. morganii	16/8	16	<=4	4	4	<=1	16	<=0.5	1	<=0.5	<=1	4	<=8/4	<=1	<=1	<=1	<=1	4	<=0.5	<=0.5	<=0.5	<=1	<=1	<=4	<=0.5	<=0.25	4	2	>16	<=1/19	>8	<=8	n.d.	n.d.	n.d.	n.d.	n.d.	n.d.	n.d.	n.d.	n.d.	n.d.	n.d.	n.d.	n.d.
JBABAHA-19-0025	88	79	4925354	Enterobacter asburiae	>32/16	>64	<=4	>32	>32	>32	>64	2	8	4	16	16	16/8	2	<=1	<=1	<=1	2	<=0.5	<=0.5	<=0.5	<=1	<=1	<=4	<=0.5	<=0.25	4	0.5	16	<=1/19	8	<=8	ecloacae	n.d.	n.d.	n.d.	n.d.	n.d.	n.d.	n.d.	n.d.	n.d.	n.d.	n.d.	n.d.
JBABAHA-19-0031	86	204	5322453	Escherichia coli	<=4/2	>64	<=4	1	4	<=1	>64	>128	<=0.12	>64	8	<=0.12	<=8/4	16	>16	>16	>32	<=0.5	<=0.5	<=0.5	<=0.5	2	<=1	<=4	>8	>4	<=1	<=0.25	<=4	<=1/19	<=1	<=8	ecoli	131	n.d.	n.d.	n.d.	n.d.	n.d.	n.d.	n.d.	n.d.	n.d.	n.d.	n.d.
JBABAHA-19-0047	85	325	5258306	Escherichia coli	16/8	>64	<=4	1	4	<=1	32	16	<=0.12	32	>16	<=0.12	<=8/4	>16	2	<=1	<=1	<=0.5	<=0.5	<=0.5	<=0.5	<=1	2	<=4	>8	>4	8	<=0.25	>16	>2/38	<=1	>16	ecoli	131	n.d.	n.d.	n.d.	n.d.	n.d.	n.d.	n.d.	n.d.	n.d.	n.d.	n.d.
JBABAHA-19-0054	72	280	3919439	Proteus mirabilis	<=4/2	<=4	<=4	2	<=2	<=1	<=0.5	<=0.5	<=0.12	<=0.5	<=1	<=0.12	<=8/4	<=1	<=1	<=1	<=1	<=0.5	<=0.5	<=0.5	<=0.5	2	2	16	<=0.5	<=0.25	>8	2	<=4	>2/38	>8	<=8	n.d.	n.d.	n.d.	n.d.	n.d.	n.d.	n.d.	n.d.	n.d.	n.d.	n.d.	n.d.	n.d.
JBABAHA-19-0065	84	254	3879161	Proteus vulgaris	<=4/2	<=4	<=4	2	4	<=1	1	<=0.5	<=0.12	64	<=1	<=0.12	<=8/4	<=1	<=1	<=1	<=1	2	<=0.5	<=0.5	<=0.5	2	<=1	<=4	<=0.5	<=0.25	4	2	<=4	<=1/19	>8	<=8	n.d.	n.d.	n.d.	n.d.	n.d.	n.d.	n.d.	n.d.	n.d.	n.d.	n.d.	n.d.	n.d.
JBABAHA-19-0067	78	105	5465677	Klebsiella pneumoniae subsp. pneumoniae	32/16	>64	<=4	4	8	<=1	>64	>128	<=0.12	>64	2	0.25	16/8	8	>16	16	32	<=0.5	<=0.5	<=0.5	<=0.5	>8	4	<=4	8	>4	>8	2	<=4	>2/38	<=1	>16	kpneumoniae	n.d.	n.d.	n.d.	n.d.	n.d.	n.d.	n.d.	n.d.	n.d.	n.d.	n.d.	n.d.
JBABAHA-19-0072	82	111	5190918	Escherichia coli	16/8	16	<=4	16	32	4	>64	8	4	8	8	8	<=8/4	2	<=1	<=1	<=1	<=0.5	<=0.5	<=0.5	<=0.5	<=1	<=1	<=4	<=0.5	<=0.25	<=1	<=0.25	<=4	<=1/19	<=1	<=8	ecoli	95	n.d.	n.d.	n.d.	n.d.	n.d.	n.d.	n.d.	n.d.	n.d.	n.d.	n.d.
JBABAHA-19-0074	81	181	5160662	Escherichia coli	16/8	>64	<=4	1	8	<=1	>64	>128	<=0.12	>64	<=1	<=0.12	<=8/4	4	>16	>16	>32	<=0.5	<=0.5	<=0.5	<=0.5	<=1	<=1	<=4	>8	>4	<=1	<=0.25	<=4	<=1/19	<=1	<=8	ecoli	648	n.d.	n.d.	n.d.	n.d.	n.d.	n.d.	n.d.	n.d.	n.d.	n.d.	n.d.
JBABAHA-19-0075	85	149	5005923	Escherichia coli	8/4	>64	<=4	1	4	<=1	>64	>128	<=0.12	>64	8	<=0.12	<=8/4	>16	>16	>16	4	<=0.5	<=0.5	<=0.5	<=0.5	<=1	2	<=4	8	>4	<=1	<=0.25	<=4	<=1/19	<=1	<=8	ecoli	131	n.d.	n.d.	n.d.	n.d.	n.d.	n.d.	n.d.	n.d.	n.d.	n.d.	n.d.
JBABAIF-19-0001	57	211	5250537	Escherichia coli	16/8	<=4	<=4	2	8	<=1	>64	>128	<=0.12	>64	16	0.25	<=8/4	>16	>16	>16	>32	<=0.5	<=0.5	<=0.5	<=0.5	>8	>8	8	>8	>4	<=1	<=0.25	<=4	<=1/19	<=1	<=8	ecoli	131	n.d.	n.d.	n.d.	n.d.	n.d.	n.d.	n.d.	n.d.	n.d.	n.d.	n.d.
JBABAIF-19-0002	83	62	3839746	Morganella morganii subsp. morganii	8/4	>64	<=4	2	<=2	<=1	32	4	4	1	<=1	4	<=8/4	<=1	<=1	<=1	<=1	2	<=0.5	<=0.5	<=0.5	<=1	<=1	<=4	<=0.5	<=0.25	4	1	>16	<=1/19	>8	<=8	n.d.	n.d.	n.d.	n.d.	n.d.	n.d.	n.d.	n.d.	n.d.	n.d.	n.d.	n.d.	n.d.
JBABAIF-19-0003	50	244	5139667	Escherichia coli	16/8	<=4	<=4	<=0.5	<=2	<=1	>64	>128	<=0.12	>64	<=1	<=0.12	16/8	8	>16	>16	>32	<=0.5	<=0.5	<=0.5	<=0.5	<=1	<=1	<=4	8	>4	<=1	<=0.25	<=4	<=1/19	<=1	<=8	ecoli	131	n.d.	n.d.	n.d.	n.d.	n.d.	n.d.	n.d.	n.d.	n.d.	n.d.	n.d.
JBABAIF-19-0010	84	427	4202019	Morganella morganii subsp. morganii	16/8	>64	<=4	4	<=2	2	16	<=0.5	4	<=0.5	<=1	32	<=8/4	<=1	<=1	<=1	<=1	1	<=0.5	<=0.5	<=0.5	<=1	<=1	<=4	<=0.5	<=0.25	4	1	>16	<=1/19	>8	<=8	n.d.	n.d.	n.d.	n.d.	n.d.	n.d.	n.d.	n.d.	n.d.	n.d.	n.d.	n.d.	n.d.
JBABAIF-19-0014	73	303	5183557	Escherichia coli	32/16	<=4	<=4	4	8	<=1	>64	>128	0.5	>64	2	0.5	<=8/4	<=1	>16	4	16	<=0.5	<=0.5	<=0.5	<=0.5	>8	8	<=4	2	4	>8	<=0.25	<=4	<=1/19	<=1	<=8	ecoli	2003	n.d.	n.d.	n.d.	n.d.	n.d.	n.d.	n.d.	n.d.	n.d.	n.d.	n.d.
JBABAIF-19-0027	85	208	4265147	Providencia rettgeri	16/8	>64	<=4	1	4	<=1	<=0.5	<=0.5	0.25	<=0.5	<=1	4	<=8/4	<=1	<=1	<=1	<=1	1	<=0.5	<=0.5	<=0.5	<=1	<=1	<=4	8	4	<=1	0.5	<=4	2/38	>8	<=8	n.d.	n.d.	n.d.	n.d.	n.d.	n.d.	n.d.	n.d.	n.d.	n.d.	n.d.	n.d.	n.d.
JBABAIF-19-0028	84	54	4663874	Enterobacter hormaechei subsp. xiangfangensis	>32/16	64	>64	>32	>32	>32	>64	>128	>32	>64	>16	>32	>32/16	>16	>16	16	16	<=0.5	<=0.5	<=0.5	<=0.5	<=1	<=1	<=4	<=0.5	<=0.25	<=1	0.5	<=4	<=1/19	<=1	<=8	ecloacae	n.d.	n.d.	n.d.	n.d.	n.d.	n.d.	n.d.	n.d.	n.d.	n.d.	n.d.	n.d.
JBABAIF-19-0031	98	26	3690756	Morganella morganii subsp. morganii	32/16	<=4	<=4	4	8	4	>64	8	8	2	>16	16	<=8/4	<=1	4	<=1	<=1	2	<=0.5	<=0.5	<=0.5	<=1	2	<=4	<=0.5	<=0.25	4	2	>16	<=1/19	>8	<=8	n.d.	n.d.	n.d.	n.d.	n.d.	n.d.	n.d.	n.d.	n.d.	n.d.	n.d.	n.d.	n.d.
JBABAIF-19-0033	89	36	3816190	Morganella morganii subsp. morganii	8/4	>64	<=4	4	8	<=1	<=0.5	<=0.5	<=0.12	<=0.5	<=1	0.5	<=8/4	<=1	<=1	<=1	<=1	1	<=0.5	<=0.5	<=0.5	<=1	<=1	<=4	<=0.5	<=0.25	2	1	>16	<=1/19	>8	<=8	n.d.	n.d.	n.d.	n.d.	n.d.	n.d.	n.d.	n.d.	n.d.	n.d.	n.d.	n.d.	n.d.
JBABAIF-19-0035	65	148	5128419	Escherichia coli	16/8	>64	<=4	2	8	<=1	>64	>128	<=0.12	>64	>16	<=0.12	<=8/4	>16	>16	>16	>32	<=0.5	<=0.5	<=0.5	<=0.5	<=1	>8	32	>8	>4	<=1	<=0.25	<=4	<=1/19	<=1	<=8	ecoli	131	n.d.	n.d.	n.d.	n.d.	n.d.	n.d.	n.d.	n.d.	n.d.	n.d.	n.d.
JBABAIF-19-0040	56	217	5197149	Escherichia coli	32/16	>64	<=4	32	>32	16	>64	>128	16	>64	>16	16	32/16	16	>16	16	32	<=0.5	<=0.5	<=0.5	<=0.5	>8	8	<=4	8	>4	>8	<=0.25	<=4	<=1/19	<=1	16	ecoli	2003	n.d.	n.d.	n.d.	n.d.	n.d.	n.d.	n.d.	n.d.	n.d.	n.d.	n.d.
JBABAIF-19-0043	59	170	5026062	Escherichia coli	<=4/2	>64	<=4	<=0.5	<=2	<=1	>64	>128	<=0.12	>64	8	<=0.12	<=8/4	16	>16	>16	>32	<=0.5	<=0.5	<=0.5	<=0.5	<=1	<=1	<=4	4	>4	<=1	<=0.25	<=4	<=1/19	<=1	<=8	ecoli	131	n.d.	n.d.	n.d.	n.d.	n.d.	n.d.	n.d.	n.d.	n.d.	n.d.	n.d.
JBABAIF-19-0051	58	149	5224221	Escherichia coli	16/8	>64	<=4	<=0.5	<=2	<=1	>64	>128	<=0.12	>64	2	<=0.12	<=8/4	8	>16	8	16	<=0.5	<=0.5	<=0.5	<=0.5	2	>8	32	8	>4	<=1	<=0.25	<=4	>2/38	<=1	<=8	ecoli	131	n.d.	n.d.	n.d.	n.d.	n.d.	n.d.	n.d.	n.d.	n.d.	n.d.	n.d.
JBABAIF-19-0052	57	228	4975016	Escherichia coli	32/16	>64	<=4	1	<=2	<=1	>64	64	<=0.12	>64	<=1	<=0.12	16/8	<=1	>16	4	4	<=0.5	<=0.5	<=0.5	<=0.5	<=1	<=1	<=4	<=0.5	<=0.25	8	<=0.25	<=4	<=1/19	<=1	<=8	ecoli	n.d.	n.d.	n.d.	n.d.	n.d.	n.d.	n.d.	n.d.	n.d.	n.d.	n.d.	n.d.
JBABAIF-19-0059	73	192	4998475	Escherichia coli	16/8	>64	<=4	1	8	<=1	>64	>128	<=0.12	>64	>16	0.25	16/8	>16	>16	>16	>32	<=0.5	<=0.5	<=0.5	<=0.5	<=1	<=1	<=4	1	2	<=1	<=0.25	<=4	<=1/19	<=1	<=8	ecoli	131	n.d.	n.d.	n.d.	n.d.	n.d.	n.d.	n.d.	n.d.	n.d.	n.d.	n.d.
JBABAIF-19-0060	64	114	4261641	Proteus mirabilis	16/8	>64	<=4	4	8	<=1	>64	>128	<=0.12	>64	<=1	<=0.12	<=8/4	16	>16	>16	>32	2	<=0.5	<=0.5	<=0.5	8	4	8	1	4	8	1	<=4	<=1/19	>8	<=8	n.d.	n.d.	n.d.	n.d.	n.d.	n.d.	n.d.	n.d.	n.d.	n.d.	n.d.	n.d.	n.d.
JBABAIF-19-0061	81	124	5520376	Klebsiella pneumoniae subsp. pneumoniae	32/16	>64	<=4	2	<=2	<=1	>64	>128	<=0.12	>64	>16	<=0.12	16/8	>16	>16	>16	>32	<=0.5	<=0.5	<=0.5	<=0.5	>8	>8	<=4	2	>4	2	1	<=4	>2/38	<=1	<=8	kpneumoniae	307	n.d.	n.d.	n.d.	n.d.	n.d.	n.d.	n.d.	n.d.	n.d.	n.d.	n.d.
JBABAIF-19-0075	44	345	5460888	Escherichia coli	16/8	>64	<=4	4	16	<=1	>64	>128	<=0.12	>64	16	0.25	<=8/4	>16	>16	>16	>32	<=0.5	<=0.5	<=0.5	<=0.5	>8	>8	<=4	>8	>4	2	0.5	<=4	<=1/19	<=1	16	ecoli	131	n.d.	n.d.	n.d.	n.d.	n.d.	n.d.	n.d.	n.d.	n.d.	n.d.	n.d.
JBABAIF-19-0076	70	43	5101189	Klebsiella aerogenes	>32/16	64	64	>32	>32	>32	>64	128	>32	>64	>16	>32	32/16	>16	8	4	8	4	2	2	2	<=1	<=1	<=4	<=0.5	<=0.25	4	0.5	16	<=1/19	<=1	<=8	kaerogenes	n.d.	n.d.	n.d.	n.d.	n.d.	n.d.	n.d.	n.d.	n.d.	n.d.	n.d.	n.d.
JBACAAB-19-0001	56	146	5033169	Escherichia coli																																	ecoli	38	n.d.	n.d.	n.d.	n.d.	n.d.	n.d.	n.d.	n.d.	n.d.	n.d.	n.d.
JBACAAB-19-0003	45	142	5003529	Escherichia coli																																	ecoli	131	n.d.	n.d.	n.d.	n.d.	n.d.	n.d.	n.d.	n.d.	n.d.	n.d.	n.d.
JBACAAB-19-0005	54	200	5088405	Escherichia coli																																	ecoli	405	n.d.	n.d.	n.d.	n.d.	n.d.	n.d.	n.d.	n.d.	n.d.	n.d.	n.d.
JBACAAB-19-0007	52	200	5215048	Escherichia coli																																	ecoli	131	n.d.	n.d.	n.d.	n.d.	n.d.	n.d.	n.d.	n.d.	n.d.	n.d.	n.d.
JBACAAB-19-0009	78	110	4993544	Escherichia coli	16/8	8	<=4	8	16	2	16	<=0.5	0.25	<=0.5	<=1	0.5	<=8/4	<=1	<=1	<=1	<=1	<=0.5	<=0.5	<=0.5	<=0.5	<=1	<=1	<=4	<=0.5	<=0.25	<=1	<=0.25	<=4	<=1/19	<=1	<=8	ecoli	73	n.d.	n.d.	n.d.	n.d.	n.d.	n.d.	n.d.	n.d.	n.d.	n.d.	n.d.
JBACAAB-19-0010	68	110	5572890	Klebsiella pneumoniae subsp. pneumoniae																																	kpneumoniae	39	n.d.	n.d.	n.d.	n.d.	n.d.	n.d.	n.d.	n.d.	n.d.	n.d.	n.d.
JBACAAB-19-0013	52	136	5284653	Escherichia coli																																	ecoli	131	n.d.	n.d.	n.d.	n.d.	n.d.	n.d.	n.d.	n.d.	n.d.	n.d.	n.d.
JBACAAB-19-0018	78	82	5422816	Klebsiella pneumoniae subsp. pneumoniae																																	kpneumoniae	218	n.d.	n.d.	n.d.	n.d.	n.d.	n.d.	n.d.	n.d.	n.d.	n.d.	n.d.
JBACAAB-19-0020	55	91	5179181	Escherichia coli																																	ecoli	1406	n.d.	n.d.	n.d.	n.d.	n.d.	n.d.	n.d.	n.d.	n.d.	n.d.	n.d.
JBACAAB-19-0021	58	126	4726004	Escherichia coli	32/16	16	8	32	32	16	64	4	0.5	2	2	0.5	<=8/4	<=1	<=1	<=1	<=1	<=0.5	<=0.5	<=0.5	<=0.5	<=1	<=1	<=4	4	>4	2	0.5	<=4	<=1/19	<=1	<=8	ecoli	155	n.d.	n.d.	n.d.	n.d.	n.d.	n.d.	n.d.	n.d.	n.d.	n.d.	n.d.
JBACAAB-19-0030	82	298	5279061	Escherichia coli	32/16	>64	<=4	16	32	4	64	2	0.5	2	4	4	<=8/4	<=1	<=1	<=1	<=1	<=0.5	<=0.5	<=0.5	<=0.5	<=1	<=1	<=4	<=0.5	<=0.25	<=1	<=0.25	<=4	<=1/19	<=1	<=8	ecoli	n.d.	n.d.	n.d.	n.d.	n.d.	n.d.	n.d.	n.d.	n.d.	n.d.	n.d.	n.d.
JBACAAF-19-0001	34	156	5899143	Klebsiella variicola	8/4	>64	<=4	1	<=2	<=1	>64	>128	<=0.12	>64	8	<=0.12	<=8/4	16	>16	>16	32	<=0.5	<=0.5	<=0.5	<=0.5	<=1	<=1	<=4	<=0.5	<=0.25	4	1	<=4	>2/38	<=1	<=8	kpneumoniae	1503	n.d.	n.d.	n.d.	n.d.	n.d.	n.d.	n.d.	n.d.	n.d.	n.d.	n.d.
JBACAAF-19-0002	45	100	5340191	Klebsiella pneumoniae subsp. pneumoniae	16/8	>64	<=4	1	4	<=1	>64	>128	<=0.12	>64	16	<=0.12	<=8/4	>16	>16	>16	>32	<=0.5	<=0.5	<=0.5	<=0.5	<=1	<=1	<=4	<=0.5	0.5	2	1	<=4	>2/38	<=1	<=8	kpneumoniae	4	n.d.	n.d.	n.d.	n.d.	n.d.	n.d.	n.d.	n.d.	n.d.	n.d.	n.d.
JBACAAF-19-0003	35	241	5774386	Klebsiella pneumoniae subsp. pneumoniae	8/4	>64	<=4	<=0.5	<=2	<=1	>64	64	<=0.12	64	>16	<=0.12	<=8/4	>16	2	<=1	4	<=0.5	<=0.5	<=0.5	<=0.5	<=1	<=1	<=4	<=0.5	<=0.25	2	0.5	16	<=1/19		<=8	kpneumoniae	12	n.d.	n.d.	n.d.	n.d.	n.d.	n.d.	n.d.	n.d.	n.d.	n.d.	n.d.
JBACAAF-19-0004	58	171	5180781	Escherichia coli	32/16	>64	<=4	<=0.5	<=2	<=1	>64	>128	<=0.12	>64	<=1	<=0.12	32/16	2	>16	16	>32	<=0.5	<=0.5	<=0.5	<=0.5	<=1	<=1	<=4	8	>4	<=1	<=0.25	<=4	<=1/19	<=1	<=8	ecoli	1193	n.d.	n.d.	n.d.	n.d.	n.d.	n.d.	n.d.	n.d.	n.d.	n.d.	n.d.
JBACAAF-19-0005	60	132	5074691	Escherichia coli	<=4/2	>64	<=4	1	4	<=1	>64	>128	<=0.12	>64	16	<=0.12	<=8/4	>16	>16	>16	>32	<=0.5	<=0.5	<=0.5	<=0.5	<=1	<=1	<=4	8	>4	<=1	<=0.25	<=4	<=1/19	<=1	<=8	ecoli	1193	n.d.	n.d.	n.d.	n.d.	n.d.	n.d.	n.d.	n.d.	n.d.	n.d.	n.d.
JBACAAF-19-0006	44	158	5009445	Escherichia coli	<=4/2	>64	<=4	2	8	<=1	>64	>128	<=0.12	>64	4	<=0.12	<=8/4	4	>16	8	16	<=0.5	<=0.5	<=0.5	<=0.5	<=1	<=1	<=4	>8	>4	<=1	<=0.25	<=4	>2/38	<=1	<=8	ecoli	131	n.d.	n.d.	n.d.	n.d.	n.d.	n.d.	n.d.	n.d.	n.d.	n.d.	n.d.
JBACAAF-19-0010	39	238	4999212	Escherichia coli	16/8	>64	<=4	1	4	<=1	>64	>128	<=0.12	>64	<=1	<=0.12	<=8/4	2	>16	16	>32	<=0.5	<=0.5	<=0.5	<=0.5	<=1	<=1	<=4	<=0.5	1	<=1	<=0.25	<=4	<=1/19	<=1	<=8	ecoli	131	n.d.	n.d.	n.d.	n.d.	n.d.	n.d.	n.d.	n.d.	n.d.	n.d.	n.d.
JBACAAF-19-0012	51	169	5098623	Escherichia coli	32/16	>64	<=4	2	8	<=1	>64	>128	<=0.12	>64	>16	0.25	16/8	>16	>16	>16	>32	<=0.5	<=0.5	<=0.5	<=0.5	<=1	<=1	<=4	>8	>4	<=1	<=0.25	<=4	<=1/19	<=1	<=8	ecoli	131	n.d.	n.d.	n.d.	n.d.	n.d.	n.d.	n.d.	n.d.	n.d.	n.d.	n.d.
JBACAAF-19-0019	40	174	5124086	Escherichia coli	>32/16	>64	<=4	<=0.5	<=2	<=1	>64	>128	<=0.12	>64	<=1	<=0.12	16/8	4	>16	4	16	<=0.5	<=0.5	<=0.5	<=0.5	<=1	<=1	<=4	<=0.5	<=0.25	<=1	<=0.25	<=4	>2/38	2	<=8	ecoli	95	n.d.	n.d.	n.d.	n.d.	n.d.	n.d.	n.d.	n.d.	n.d.	n.d.	n.d.
JBACAAF-19-0031	33	220	5141062	Escherichia coli	<=4/2	>64	<=4	<=0.5	8	<=1	>64	>128	<=0.12	>64	8	0.25	<=8/4	8	>16	8	8	<=0.5	<=0.5	<=0.5	<=0.5	2	2	<=4	4	>4	<=1	<=0.25	<=4	<=1/19	<=1	<=8	ecoli	131	n.d.	n.d.	n.d.	n.d.	n.d.	n.d.	n.d.	n.d.	n.d.	n.d.	n.d.
JBACAAF-19-0033	49	213	4810148	Escherichia coli	16/8	>64	<=4	<=0.5	<=2	<=1	>64	>128	<=0.12	>64	<=1	<=0.12	<=8/4	2	>16	16	16	<=0.5	<=0.5	<=0.5	<=0.5	>8	>8	<=4	>8	>4	4	<=0.25	<=4	>2/38	<=1	>16	ecoli	10	n.d.	n.d.	n.d.	n.d.	n.d.	n.d.	n.d.	n.d.	n.d.	n.d.	n.d.
JBACAAF-19-0037	46	183	5072424	Escherichia coli	32/16	>64	<=4	1	4	<=1	>64	>128	<=0.12	>64	>16	<=0.12	16/8	>16	>16	>16	>32	<=0.5	<=0.5	<=0.5	<=0.5	>8	>8	<=4	<=0.5	1	<=1	<=0.25	>16	>2/38	<=1	>16	ecoli	131	n.d.	n.d.	n.d.	n.d.	n.d.	n.d.	n.d.	n.d.	n.d.	n.d.	n.d.
JBACAAF-19-0044	42	394	5181266	Escherichia coli	32/16	>64	<=4	16	16	16	16	<=0.5	0.5	<=0.5	2	2	<=8/4	2	<=1	<=1	<=1	<=0.5	<=0.5	<=0.5	<=0.5	<=1	<=1	<=4	<=0.5	<=0.25	<=1	<=0.25	<=4	<=1/19	<=1	<=8	ecoli	40	n.d.	n.d.	n.d.	n.d.	n.d.	n.d.	n.d.	n.d.	n.d.	n.d.	n.d.
JBACAAF-19-0046	42	170	5268659	Escherichia coli	16/8	>64	<=4	1	4	<=1	>64	>128	<=0.12	>64	<=1	<=0.12	<=8/4	2	>16	4	16	<=0.5	<=0.5	<=0.5	<=0.5	<=1	<=1	<=4	>8	>4	8	<=0.25	<=4	>2/38	<=1	<=8	ecoli	131	n.d.	n.d.	n.d.	n.d.	n.d.	n.d.	n.d.	n.d.	n.d.	n.d.	n.d.
JBACAAF-19-0051	39	208	5030629	Escherichia coli																																	ecoli	131	n.d.	n.d.	n.d.	n.d.	n.d.	n.d.	n.d.	n.d.	n.d.	n.d.	n.d.
JBACAAF-19-0053	43	147	5080562	Escherichia coli																																	ecoli	131	n.d.	n.d.	n.d.	n.d.	n.d.	n.d.	n.d.	n.d.	n.d.	n.d.	n.d.
JBACAAF-19-0055	48	371	5213063	Escherichia coli																																	ecoli	2001	n.d.	n.d.	n.d.	n.d.	n.d.	n.d.	n.d.	n.d.	n.d.	n.d.	n.d.
JBACAAF-19-0059	54	369	5167898	Escherichia coli																																	ecoli	1193	n.d.	n.d.	n.d.	n.d.	n.d.	n.d.	n.d.	n.d.	n.d.	n.d.	n.d.
JBACAAF-19-0075	61	277	5200562	Escherichia coli																																	ecoli	131	n.d.	n.d.	n.d.	n.d.	n.d.	n.d.	n.d.	n.d.	n.d.	n.d.	n.d.
JBACAAF-19-0083	55	103	4774982	Escherichia coli																																	ecoli	10	n.d.	n.d.	n.d.	n.d.	n.d.	n.d.	n.d.	n.d.	n.d.	n.d.	n.d.
JBACAAF-19-0097	37	174	4976325	Escherichia coli																																	ecoli	38	n.d.	n.d.	n.d.	n.d.	n.d.	n.d.	n.d.	n.d.	n.d.	n.d.	n.d.
JBADAAG-19-0001	40	366	5097485	Escherichia coli																																	ecoli	131	n.d.	n.d.	n.d.	n.d.	n.d.	n.d.	n.d.	n.d.	n.d.	n.d.	n.d.
JBADAAG-19-0002	47	136	5098889	Escherichia coli																																	ecoli	131	n.d.	n.d.	n.d.	n.d.	n.d.	n.d.	n.d.	n.d.	n.d.	n.d.	n.d.
JBADAAG-19-0004	85	240	5472525	Escherichia coli																																	ecoli	1177	n.d.	n.d.	n.d.	n.d.	n.d.	n.d.	n.d.	n.d.	n.d.	n.d.	n.d.
JBADAAG-19-0005	49	213	5333628	Escherichia coli	16/8	8	<=4	32	>32	<=1	8	2	2	<=0.5	4	8	<=8/4	<=1	<=1	<=1	<=1	1	<=0.5	<=0.5	<=0.5	<=1	<=1	<=4	<=0.5	<=0.25	<=1	<=0.25	<=4	<=1/19	<=1	<=8	ecoli	69	n.d.	n.d.	n.d.	n.d.	n.d.	n.d.	n.d.	n.d.	n.d.	n.d.	n.d.
JBADAAG-19-0006	54	76	5029673	Escherichia coli	8/4	<=4	<=4	2	4	<=1	2	<=0.5	<=0.12	<=0.5	<=1	<=0.12	<=8/4	<=1	<=1	<=1	<=1	<=0.5	<=0.5	<=0.5	<=0.5	<=1	<=1	<=4	<=0.5	<=0.25	<=1	<=0.25	<=4	<=1/19	<=1	<=8	ecoli	555	n.d.	n.d.	n.d.	n.d.	n.d.	n.d.	n.d.	n.d.	n.d.	n.d.	n.d.
JBADAAG-19-0007	40	92	4814758	Escherichia coli	<=4/2	<=4	<=4	4	4	<=1	<=0.5	<=0.5	<=0.12	<=0.5	<=1	<=0.12	<=8/4	<=1	<=1	<=1	<=1	<=0.5	<=0.5	<=0.5	<=0.5	<=1	<=1	<=4	>8	>4	<=1	<=0.25	16	<=1/19	<=1	<=8	ecoli	131	n.d.	n.d.	n.d.	n.d.	n.d.	n.d.	n.d.	n.d.	n.d.	n.d.	n.d.
JBADAAG-19-0008	39	248	5133407	Escherichia coli																																	ecoli	453	n.d.	n.d.	n.d.	n.d.	n.d.	n.d.	n.d.	n.d.	n.d.	n.d.	n.d.
JBADAAG-19-0011	37	139	5136588	Escherichia coli	8/4	<=4	<=4	2	8	<=1	<=0.5	<=0.5	<=0.12	<=0.5	<=1	0.25	<=8/4	<=1	<=1	<=1	<=1	<=0.5	<=0.5	<=0.5	<=0.5	<=1	<=1	<=4	<=0.5	<=0.25	<=1	<=0.25	<=4	<=1/19	<=1	<=8	ecoli	95	n.d.	n.d.	n.d.	n.d.	n.d.	n.d.	n.d.	n.d.	n.d.	n.d.	n.d.
JBADAAG-19-0015	62	107	5147763	Escherichia coli	8/4	<=4	<=4	2	8	<=1	4	<=0.5	<=0.12	<=0.5	<=1	0.25	<=8/4	<=1	<=1	<=1	<=1	<=0.5	<=0.5	<=0.5	<=0.5	<=1	<=1	<=4	<=0.5	<=0.25	<=1	<=0.25	<=4	<=1/19	<=1	<=8	ecoli	73	n.d.	n.d.	n.d.	n.d.	n.d.	n.d.	n.d.	n.d.	n.d.	n.d.	n.d.
JBADAAG-19-0016	48	177	5180491	Escherichia coli																																	ecoli	131	n.d.	n.d.	n.d.	n.d.	n.d.	n.d.	n.d.	n.d.	n.d.	n.d.	n.d.
JBADAAG-19-0018	41	194	5666159	Klebsiella pneumoniae subsp. pneumoniae																																	kpneumoniae	*15	n.d.	n.d.	n.d.	n.d.	n.d.	n.d.	n.d.	n.d.	n.d.	n.d.	n.d.
JBADAAG-19-0025	63	169	5086310	Escherichia coli																																	ecoli	131	n.d.	n.d.	n.d.	n.d.	n.d.	n.d.	n.d.	n.d.	n.d.	n.d.	n.d.
JBADAAG-19-0030	35	305	5084644	Escherichia coli																																	ecoli	131	n.d.	n.d.	n.d.	n.d.	n.d.	n.d.	n.d.	n.d.	n.d.	n.d.	n.d.
JBADAAG-19-0032	51	153	5073062	Escherichia coli	8/4	<=4	<=4	4	16	<=1	8	<=0.5	<=0.12	<=0.5	<=1	0.25	<=8/4	<=1	<=1	<=1	<=1	<=0.5	<=0.5	<=0.5	<=0.5	<=1	<=1	<=4	<=0.5	<=0.25	<=1	<=0.25	<=4	<=1/19	<=1	<=8	ecoli	95	n.d.	n.d.	n.d.	n.d.	n.d.	n.d.	n.d.	n.d.	n.d.	n.d.	n.d.
JBADAAG-19-0034	53	66	4974843	Escherichia coli	16/8	<=4	<=4	4	16	<=1	16	<=0.5	0.25	<=0.5	<=1	0.5	<=8/4	<=1	<=1	<=1	<=1	<=0.5	<=0.5	<=0.5	<=0.5	<=1	<=1	<=4	<=0.5	<=0.25	<=1	<=0.25	<=4	<=1/19	<=1	<=8	ecoli	12	n.d.	n.d.	n.d.	n.d.	n.d.	n.d.	n.d.	n.d.	n.d.	n.d.	n.d.
JBAEABJ-19-0005	56	185	4999088	Escherichia coli	16/8	16	<=4	8	32	<=1	16	<=0.5	0.25	<=0.5	<=1	0.5	<=8/4	<=1	<=1	<=1	<=1	<=0.5	<=0.5	<=0.5	<=0.5	<=1	<=1	<=4	<=0.5	<=0.25	<=1	<=0.25	<=4	<=1/19	<=1	<=8	ecoli	550	n.d.	n.d.	n.d.	n.d.	n.d.	n.d.	n.d.	n.d.	n.d.	n.d.	n.d.
JBAEABJ-19-0006	64	102	5037647	Klebsiella pneumoniae	32/16	>64	32	<=0.5	<=2	4	>64	64	<=0.12	64	2	<=0.12	<=8/4	2	16	4	8	<=0.5	<=0.5	<=0.5	<=0.5	>8	8	<=4	<=0.5	<=0.25	>8	0.5	<=4	>2/38	<=1	<=8	kpneumoniae	469	n.d.	n.d.	n.d.	n.d.	n.d.	n.d.	n.d.	n.d.	n.d.	n.d.	n.d.
JBAEABJ-19-0013	69	114	4940473	Escherichia coli	8/4	<=4	<=4	2	4	<=1	4	<=0.5	<=0.12	<=0.5	<=1	<=0.12	<=8/4	<=1	<=1	<=1	<=1	1	<=0.5	<=0.5	<=0.5	<=1	<=1	<=4	<=0.5	<=0.25	<=1	<=0.25	<=4	<=1/19	<=1	<=8	ecoli	73	n.d.	n.d.	n.d.	n.d.	n.d.	n.d.	n.d.	n.d.	n.d.	n.d.	n.d.
JBAEABJ-19-0015	60	248	5039924	Escherichia coli	32/16	>64	<=4	16	>32	16	>64	4	2	16	>16	8	<=8/4	16	<=1	<=1	<=1	<=0.5	<=0.5	<=0.5	<=0.5	>8	4	<=4	>8	>4	<=1	<=0.25	<=4	<=1/19	<=1	>16	ecoli	448	n.d.	n.d.	n.d.	n.d.	n.d.	n.d.	n.d.	n.d.	n.d.	n.d.	n.d.
JBAEABJ-19-0018	60	229	5300573	Escherichia coli	>32/16	>64	<=4	4	8	<=1	8	<=0.5	<=0.12	<=0.5	<=1	0.25	<=8/4	<=1	<=1	<=1	<=1	<=0.5	<=0.5	<=0.5	<=0.5	<=1	<=1	<=4	<=0.5	0.5	<=1	<=0.25	<=4	<=1/19	<=1	<=8	ecoli	95	n.d.	n.d.	n.d.	n.d.	n.d.	n.d.	n.d.	n.d.	n.d.	n.d.	n.d.
JBAEABJ-19-0019	57	86	5091081	Escherichia coli	16/8	16	<=4	8	8	<=1	8	<=0.5	<=0.12	1	<=1	0.25	<=8/4	<=1	<=1	<=1	<=1	<=0.5	<=0.5	<=0.5	<=0.5	<=1	2	<=4	<=0.5	<=0.25	<=1	<=0.25	<=4	<=1/19	<=1	<=8	ecoli	12	n.d.	n.d.	n.d.	n.d.	n.d.	n.d.	n.d.	n.d.	n.d.	n.d.	n.d.
JBAEABJ-19-0022	54	194	5215743	Escherichia coli	16/8	8	<=4	4	8	2	8	<=0.5	<=0.12	<=0.5	<=1	0.5	<=8/4	<=1	<=1	<=1	<=1	<=0.5	<=0.5	<=0.5	<=0.5	<=1	<=1	<=4	<=0.5	<=0.25	<=1	<=0.25	16	<=1/19	<=1	<=8	ecoli	95	n.d.	n.d.	n.d.	n.d.	n.d.	n.d.	n.d.	n.d.	n.d.	n.d.	n.d.
JBAEABJ-19-0023	70	102	5516992	Klebsiella pneumoniae subsp. pneumoniae	>32/16	>64	8	1	<=2	<=1	>64	>128	<=0.12	>64	>16	<=0.12	32/16	>16	>16	>16	>32	<=0.5	<=0.5	<=0.5	<=0.5	>8	>8	8	<=0.5	4	<=1	0.5	<=4	>2/38	<=1	<=8	kpneumoniae	22	n.d.	n.d.	n.d.	n.d.	n.d.	n.d.	n.d.	n.d.	n.d.	n.d.	n.d.
JBAEABJ-19-0027	57	144	4966924	Escherichia coli	16/8	16	<=4	4	16	<=1	16	<=0.5	0.25	<=0.5	<=1	0.5	<=8/4	<=1	<=1	<=1	<=1	<=0.5	<=0.5	<=0.5	<=0.5	2	<=1	8	<=0.5	<=0.25	<=1	<=0.25	<=4	<=1/19	<=1	<=8	ecoli	73	n.d.	n.d.	n.d.	n.d.	n.d.	n.d.	n.d.	n.d.	n.d.	n.d.	n.d.
JBAEABJ-19-0030	57	143	5154508	Escherichia coli	32/16	>64	<=4	16	>32	8	64	8	4	16	8	8	<=8/4	4	<=1	<=1	<=1	<=0.5	<=0.5	<=0.5	<=0.5	>8	8	<=4	8	>4	<=1	<=0.25	<=4	<=1/19	<=1	<=8	ecoli	1193	n.d.	n.d.	n.d.	n.d.	n.d.	n.d.	n.d.	n.d.	n.d.	n.d.	n.d.
JBAEABJ-19-0031	65	219	5262887	Escherichia coli	32/16	16	<=4	16	>32	<=1	16	1	1	<=0.5	2	4	<=8/4	<=1	<=1	<=1	<=1	2	<=0.5	<=0.5	<=0.5	2	2	8	<=0.5	<=0.25	<=1	<=0.25	<=4	<=1/19	<=1	<=8	ecoli	95	n.d.	n.d.	n.d.	n.d.	n.d.	n.d.	n.d.	n.d.	n.d.	n.d.	n.d.
JBAEABJ-19-0035	54	122	4995540	Escherichia coli	8/4	>64	<=4	1	4	<=1	1	<=0.5	<=0.12	<=0.5	<=1	<=0.12	<=8/4	<=1	<=1	<=1	<=1	<=0.5	<=0.5	<=0.5	<=0.5	4	8	16	8	>4	<=1	<=0.25	<=4	<=1/19	<=1	<=8	ecoli	1193	n.d.	n.d.	n.d.	n.d.	n.d.	n.d.	n.d.	n.d.	n.d.	n.d.	n.d.
JBAEABJ-19-0037	46	160	5082841	Escherichia coli	32/16	16	8	16	32	4	32	1	0.5	<=0.5	2	1	<=8/4	2	<=1	<=1	<=1	<=0.5	<=0.5	<=0.5	<=0.5	<=1	<=1	<=4	<=0.5	<=0.25	<=1	<=0.25	<=4	<=1/19	<=1	<=8	ecoli	73	n.d.	n.d.	n.d.	n.d.	n.d.	n.d.	n.d.	n.d.	n.d.	n.d.	n.d.
JBAEABJ-19-0038	51	151	5092545	Escherichia coli	32/16	32	8	16	32	4	32	1	0.5	<=0.5	<=1	1	<=8/4	2	<=1	<=1	<=1	<=0.5	<=0.5	<=0.5	<=0.5	<=1	<=1	<=4	<=0.5	<=0.25	<=1	<=0.25	<=4	<=1/19	<=1	<=8	ecoli	73	n.d.	n.d.	n.d.	n.d.	n.d.	n.d.	n.d.	n.d.	n.d.	n.d.	n.d.
JBAEABJ-19-0040	53	75	4992697	Escherichia coli	16/8	16	<=4	4	8	<=1	16	<=0.5	0.25	1	<=1	0.5	<=8/4	<=1	<=1	<=1	<=1	<=0.5	<=0.5	<=0.5	<=0.5	2	2	<=4	<=0.5	<=0.25	<=1	<=0.25	<=4	<=1/19	<=1	<=8	ecoli	12	n.d.	n.d.	n.d.	n.d.	n.d.	n.d.	n.d.	n.d.	n.d.	n.d.	n.d.
JBAEABJ-19-0044	66	120	5046766	Escherichia coli	32/16	32	16	>32	>32	8	64	4	2	2	4	2	<=8/4	8	<=1	<=1	<=1	<=0.5	<=0.5	<=0.5	<=0.5	<=1	<=1	<=4	<=0.5	<=0.25	<=1	<=0.25	<=4	<=1/19	<=1	<=8	ecoli	73	n.d.	n.d.	n.d.	n.d.	n.d.	n.d.	n.d.	n.d.	n.d.	n.d.	n.d.
JBAEABJ-19-0046	58	77	5326813	Klebsiella pneumoniae subsp. pneumoniae	<=4/2	<=4	<=4	1	4	<=1	<=0.5	<=0.5	<=0.12	<=0.5	<=1	<=0.12	<=8/4	<=1	<=1	<=1	<=1	<=0.5	<=0.5	<=0.5	<=0.5	>8	4	<=4	<=0.5	0.5	8	2	16	>2/38	<=1	<=8	kpneumoniae	723	n.d.	n.d.	n.d.	n.d.	n.d.	n.d.	n.d.	n.d.	n.d.	n.d.	n.d.
JBAEABJ-19-0047	53	147	5215364	Escherichia coli	16/8	32	<=4	8	32	<=1	16	2	1	<=0.5	4	8	<=8/4	<=1	<=1	<=1	<=1	2	<=0.5	<=0.5	<=0.5	<=1	4	<=4	<=0.5	<=0.25	<=1	<=0.25	<=4	<=1/19	<=1	<=8	ecoli	95	n.d.	n.d.	n.d.	n.d.	n.d.	n.d.	n.d.	n.d.	n.d.	n.d.	n.d.
JBAEABJ-19-0048	54	154	5042450	Escherichia coli	32/16	32	8	32	32	4	32	1	0.5	1	2	1	<=8/4	2	<=1	<=1	<=1	<=0.5	<=0.5	<=0.5	<=0.5	2	2	8	<=0.5	<=0.25	2	<=0.25	<=4	<=1/19	<=1	<=8	ecoli	73	n.d.	n.d.	n.d.	n.d.	n.d.	n.d.	n.d.	n.d.	n.d.	n.d.	n.d.
JBAEABJ-19-0049	43	310	5255329	Escherichia coli	>32/16	>64	16	4	8	<=1	>64	>128	<=0.12	>64	2	<=0.12	>32/16	>16	>16	>16	>32	<=0.5	<=0.5	<=0.5	<=0.5	<=1	<=1	<=4	>8	>4	2	<=0.25	<=4	>2/38	<=1	16	ecoli	405	n.d.	n.d.	n.d.	n.d.	n.d.	n.d.	n.d.	n.d.	n.d.	n.d.	n.d.
JBAEABJ-19-0051	76	191	5371418	Escherichia coli	16/8	>64	<=4	<=0.5	4	<=1	>64	>128	<=0.12	>64	<=1	<=0.12	16/8	4	>16	>16	32	<=0.5	<=0.5	<=0.5	<=0.5	>8	8	<=4	<=0.5	1	<=1	<=0.25	<=4	<=1/19	<=1	<=8	ecoli	38	n.d.	n.d.	n.d.	n.d.	n.d.	n.d.	n.d.	n.d.	n.d.	n.d.	n.d.
JBAEABJ-19-0053	58	111	5120083	Escherichia coli	16/8	<=4	<=4	4	16	<=1	8	<=0.5	0.25	<=0.5	<=1	0.5	<=8/4	<=1	<=1	<=1	<=1	<=0.5	<=0.5	<=0.5	<=0.5	<=1	<=1	<=4	<=0.5	<=0.25	<=1	<=0.25	<=4	<=1/19	<=1	<=8	ecoli	73	n.d.	n.d.	n.d.	n.d.	n.d.	n.d.	n.d.	n.d.	n.d.	n.d.	n.d.
JBAEABJ-19-0054	79	193	5305277	Escherichia coli	16/8	>64	<=4	1	<=2	<=1	>64	>128	<=0.12	>64	>16	<=0.12	<=8/4	>16	>16	>16	>32	<=0.5	<=0.5	<=0.5	<=0.5	>8	>8	<=4	8	>4	<=1	<=0.25	<=4	>2/38	<=1	<=8	ecoli	131	n.d.	n.d.	n.d.	n.d.	n.d.	n.d.	n.d.	n.d.	n.d.	n.d.	n.d.
JBAEABJ-19-0058	76	144	5115602	Escherichia coli	8/4	>64	<=4	1	<=2	<=1	>64	>128	<=0.12	>64	16	<=0.12	<=8/4	>16	>16	>16	>32	<=0.5	<=0.5	<=0.5	<=0.5	>8	8	<=4	8	>4	2	<=0.25	<=4	>2/38	<=1	<=8	ecoli	131	n.d.	n.d.	n.d.	n.d.	n.d.	n.d.	n.d.	n.d.	n.d.	n.d.	n.d.
JBAEABJ-19-0059	68	261	5141862	Escherichia coli	8/4	<=4	<=4	4	8	<=1	8	<=0.5	<=0.12	<=0.5	<=1	0.25	<=8/4	<=1	<=1	<=1	<=1	<=0.5	<=0.5	<=0.5	<=0.5	<=1	2	<=4	<=0.5	<=0.25	<=1	<=0.25	<=4	<=1/19	<=1	<=8	ecoli	12	n.d.	n.d.	n.d.	n.d.	n.d.	n.d.	n.d.	n.d.	n.d.	n.d.	n.d.
JBAEABJ-19-0060	57	313	5246367	Escherichia coli	>32/16	>64	<=4	1	4	<=1	>64	>128	<=0.12	>64	>16	<=0.12	32/16	>16	>16	>16	>32	<=0.5	<=0.5	<=0.5	<=0.5	<=1	<=1	<=4	>8	>4	<=1	<=0.25	16	<=1/19	<=1	<=8	ecoli	131	n.d.	n.d.	n.d.	n.d.	n.d.	n.d.	n.d.	n.d.	n.d.	n.d.	n.d.
JBAEABJ-19-0068	85	171	5197064	Escherichia coli	8/4	8	<=4	2	8	<=1	4	<=0.5	<=0.12	<=0.5	<=1	<=0.12	<=8/4	<=1	<=1	<=1	<=1	<=0.5	<=0.5	<=0.5	<=0.5	<=1	<=1	<=4	<=0.5	<=0.25	<=1	<=0.25	<=4	<=1/19	<=1	<=8	ecoli	127	n.d.	n.d.	n.d.	n.d.	n.d.	n.d.	n.d.	n.d.	n.d.	n.d.	n.d.
JBAEABJ-19-0077	82	131	5120744	Escherichia coli	8/4	<=4	<=4	2	8	<=1	4	<=0.5	<=0.12	<=0.5	<=1	0.25	<=8/4	<=1	<=1	<=1	<=1	<=0.5	<=0.5	<=0.5	<=0.5	<=1	<=1	<=4	<=0.5	<=0.25	<=1	<=0.25	<=4	<=1/19	<=1	<=8	ecoli	95	n.d.	n.d.	n.d.	n.d.	n.d.	n.d.	n.d.	n.d.	n.d.	n.d.	n.d.
JBAEABJ-19-0080	81	150	5137677	Escherichia coli	8/4	<=4	<=4	2	8	<=1	4	<=0.5	<=0.12	<=0.5	<=1	<=0.12	<=8/4	<=1	<=1	<=1	<=1	<=0.5	<=0.5	<=0.5	<=0.5	<=1	<=1	<=4	<=0.5	<=0.25	<=1	<=0.25	<=4	<=1/19	<=1	<=8	ecoli	95	n.d.	n.d.	n.d.	n.d.	n.d.	n.d.	n.d.	n.d.	n.d.	n.d.	n.d.
JBAEABJ-19-0086	50	152	5099449	Escherichia coli	<=4/2	<=4	<=4	<=0.5	<=2	<=1	<=0.5	<=0.5	<=0.12	<=0.5	<=1	<=0.12	<=8/4	<=1	<=1	<=1	<=1	<=0.5	<=0.5	<=0.5	<=0.5	2	2	8	<=0.5	<=0.25	<=1	<=0.25	<=4	<=1/19	8	<=8	ecoli	101	n.d.	n.d.	n.d.	n.d.	n.d.	n.d.	n.d.	n.d.	n.d.	n.d.	n.d.
JBAEABJ-19-0089	43	136	5061291	Escherichia coli	32/16	>64	<=4	32	>32	8	>64	8	8	4	>16	32	<=8/4	8	2	<=1	<=1	<=0.5	<=0.5	<=0.5	<=0.5	<=1	<=1	<=4	<=0.5	0.5	<=1	<=0.25	<=4	<=1/19	<=1	<=8	ecoli	38	n.d.	n.d.	n.d.	n.d.	n.d.	n.d.	n.d.	n.d.	n.d.	n.d.	n.d.
JBAEABJ-19-0095	45	122	5092681	Escherichia coli	32/16	8	<=4	32	>32	8	32	2	0.5	<=0.5	4	0.5	<=8/4	4	<=1	<=1	<=1	<=0.5	<=0.5	<=0.5	<=0.5	<=1	<=1	<=4	>8	>4	<=1	<=0.25	<=4	<=1/19	<=1	<=8	ecoli	131	n.d.	n.d.	n.d.	n.d.	n.d.	n.d.	n.d.	n.d.	n.d.	n.d.	n.d.
JBAEABJ-19-0097	44	112	5176642	Escherichia coli	8/4	<=4	<=4	4	8	<=1	8	<=0.5	<=0.12	<=0.5	<=1	<=0.12	<=8/4	<=1	<=1	<=1	<=1	<=0.5	<=0.5	<=0.5	<=0.5	<=1	<=1	<=4	<=0.5	<=0.25	<=1	<=0.25	<=4	<=1/19	<=1	<=8	ecoli	12	n.d.	n.d.	n.d.	n.d.	n.d.	n.d.	n.d.	n.d.	n.d.	n.d.	n.d.
JBAEABJ-19-0098	49	242	5260187	Escherichia coli	32/16	>64	<=4	32	>32	16	>64	16	8	16	16	16	16/8	8	2	<=1	<=1	<=0.5	<=0.5	<=0.5	<=0.5	<=1	2	<=4	>8	>4	<=1	<=0.25	<=4	<=1/19	<=1	<=8	ecoli	405	n.d.	n.d.	n.d.	n.d.	n.d.	n.d.	n.d.	n.d.	n.d.	n.d.	n.d.
JBAEABJ-19-0100	66	110	5031367	Klebsiella pneumoniae subsp. pneumoniae	8/4	>64	<=4	<=0.5	<=2	<=1	8	4	<=0.12	4	<=1	<=0.12	<=8/4	<=1	2	<=1	<=1	<=0.5	<=0.5	<=0.5	<=0.5	<=1	4	<=4	<=0.5	<=0.25	8	0.5	<=4	>2/38	<=1	<=8	kpneumoniae	469	n.d.	n.d.	n.d.	n.d.	n.d.	n.d.	n.d.	n.d.	n.d.	n.d.	n.d.
JBAEABJ-19-0102	47	155	5048134	Escherichia coli																																	ecoli	131	n.d.	n.d.	n.d.	n.d.	n.d.	n.d.	n.d.	n.d.	n.d.	n.d.	n.d.
JBAEABJ-19-0115	81	217	5251903	Escherichia coli	<=4/2	<=4	<=4	<=0.5	<=2	<=1	<=0.5	<=0.5	<=0.12	<=0.5	<=1	<=0.12	<=8/4	<=1	<=1	<=1	<=1	<=0.5	<=0.5	<=0.5	<=0.5	<=1	<=1	<=4	<=0.5	<=0.25	<=1	<=0.25	<=4	<=1/19	<=1	<=8	ecoli	95	n.d.	n.d.	n.d.	n.d.	n.d.	n.d.	n.d.	n.d.	n.d.	n.d.	n.d.
JBAEABJ-19-0116	52	238	5243565	Escherichia coli	8/4	8	<=4	2	8	<=1	8	<=0.5	<=0.12	<=0.5	<=1	<=0.12	<=8/4	<=1	<=1	<=1	<=1	<=0.5	<=0.5	<=0.5	<=0.5	<=1	<=1	<=4	<=0.5	<=0.25	<=1	<=0.25	<=4	<=1/19	<=1	<=8	ecoli	127	n.d.	n.d.	n.d.	n.d.	n.d.	n.d.	n.d.	n.d.	n.d.	n.d.	n.d.
JBAEACI-19-0001	52	175	5090495	Escherichia coli	32/16	16	<=4	4	16	<=1	>64	>128	<=0.12	>64	2	0.25	32/16	16	>16	>16	>32	<=0.5	<=0.5	<=0.5	<=0.5	2	2	<=4	4	>4	>8	<=0.25	<=4	>2/38	<=1	16	ecoli	131	n.d.	n.d.	n.d.	n.d.	n.d.	n.d.	n.d.	n.d.	n.d.	n.d.	n.d.
JBAEACI-19-0002	47	140	5046961	Escherichia coli	32/16	>64	8	8	32	2	64	1	0.5	<=0.5	2	1	<=8/4	2	<=1	<=1	<=1	<=0.5	<=0.5	<=0.5	<=0.5	<=1	2	<=4	<=0.5	<=0.25	<=1	<=0.25	<=4	<=1/19	<=1	<=8	ecoli	73	n.d.	n.d.	n.d.	n.d.	n.d.	n.d.	n.d.	n.d.	n.d.	n.d.	n.d.
JBAEACI-19-0003	36	165	5099152	Escherichia coli	<=4/2	8	<=4	1	4	<=1	>64	>128	<=0.12	>64	4	<=0.12	<=8/4	16	>16	>16	8	<=0.5	<=0.5	<=0.5	<=0.5	<=1	<=1	<=4	>8	>4	<=1	<=0.25	<=4	<=1/19	<=1	<=8	ecoli	131	n.d.	n.d.	n.d.	n.d.	n.d.	n.d.	n.d.	n.d.	n.d.	n.d.	n.d.
JBAEACI-19-0008	59	124	5046793	Escherichia coli	16/8	>64	<=4	8	32	4	16	1	0.5	<=0.5	2	2	<=8/4	2	<=1	<=1	<=1	<=0.5	<=0.5	<=0.5	<=0.5	<=1	<=1	<=4	<=0.5	<=0.25	<=1	<=0.25	<=4	<=1/19	<=1	<=8	ecoli	73	n.d.	n.d.	n.d.	n.d.	n.d.	n.d.	n.d.	n.d.	n.d.	n.d.	n.d.
JBAEACI-19-0010	80	98	5380885	Klebsiella quasipneumoniae subsp. similipneumoniae	>32/16	>64	<=4	32	>32	8	>64	>128	8	>64	4	>32	<=8/4	4	>16	>16	>32	1	<=0.5	<=0.5	<=0.5	<=1	<=1	<=4	<=0.5	0.5	>8	0.5	<=4	<=1/19	<=1	<=8	kpneumoniae	1308	n.d.	n.d.	n.d.	n.d.	n.d.	n.d.	n.d.	n.d.	n.d.	n.d.	n.d.
JBAEACI-19-0015	59	89	5376912	Klebsiella pneumoniae subsp. pneumoniae	>32/16	>64	<=4	1	<=2	<=1	>64	>128	<=0.12	>64	4	<=0.12	>32/16	16	>16	>16	>32	<=0.5	<=0.5	<=0.5	<=0.5	>8	2	<=4	<=0.5	0.5	4	1	16	>2/38	<=1	<=8	kpneumoniae	723	n.d.	n.d.	n.d.	n.d.	n.d.	n.d.	n.d.	n.d.	n.d.	n.d.	n.d.
JBAEACI-19-0017	56	204	5260350	Escherichia coli	>32/16	>64	>64	2	8	<=1	>64	>128	0.25	>64	>16	0.5	16/8	>16	>16	>16	>32	<=0.5	<=0.5	<=0.5	<=0.5	>8	>8	32	>8	>4	<=1	<=0.25	16	<=1/19	<=1	<=8	ecoli	131	n.d.	n.d.	n.d.	n.d.	n.d.	n.d.	n.d.	n.d.	n.d.	n.d.	n.d.
JBAEACI-19-0018	56	152	5523419	Klebsiella pneumoniae subsp. pneumoniae	32/16	>64	<=4	1	4	<=1	>64	>128	<=0.12	>64	16	<=0.12	<=8/4	>16	>16	>16	>32	<=0.5	<=0.5	<=0.5	<=0.5	<=1	8	<=4	<=0.5	4	4	1	<=4	>2/38	<=1	<=8	kpneumoniae	280	n.d.	n.d.	n.d.	n.d.	n.d.	n.d.	n.d.	n.d.	n.d.	n.d.	n.d.
JBAEACI-19-0024	93	111	4973684	Escherichia coli	8/4	>64	<=4	<=0.5	<=2	<=1	>64	>128	<=0.12	>64	8	<=0.12	<=8/4	16	>16	>16	32	<=0.5	<=0.5	<=0.5	<=0.5	<=1	<=1	<=4	4	>4	<=1	<=0.25	<=4	<=1/19	<=1	<=8	ecoli	*705	n.d.	n.d.	n.d.	n.d.	n.d.	n.d.	n.d.	n.d.	n.d.	n.d.	n.d.
JBAEACI-19-0025	70	235	5222297	Escherichia coli	>32/16	>64	<=4	>32	>32	16	64	4	4	1	16	16	<=8/4	2	<=1	<=1	<=1	<=0.5	<=0.5	<=0.5	<=0.5	<=1	<=1	<=4	<=0.5	0.5	<=1	<=0.25	<=4	>2/38	<=1	<=8	ecoli	131	n.d.	n.d.	n.d.	n.d.	n.d.	n.d.	n.d.	n.d.	n.d.	n.d.	n.d.
JBAEACI-19-0026	37	111	5197352	Escherichia coli	8/4	<=4	<=4	2	8	<=1	8	<=0.5	<=0.12	<=0.5	<=1	0.25	<=8/4	<=1	<=1	<=1	<=1	<=0.5	<=0.5	<=0.5	<=0.5	<=1	<=1	<=4	<=0.5	<=0.25	<=1	<=0.25	<=4	<=1/19	<=1	<=8	ecoli	95	n.d.	n.d.	n.d.	n.d.	n.d.	n.d.	n.d.	n.d.	n.d.	n.d.	n.d.
JBAEACI-19-0028	81	86	5326681	Klebsiella pneumoniae subsp. pneumoniae																																	kpneumoniae	3393	n.d.	n.d.	n.d.	n.d.	n.d.	n.d.	n.d.	n.d.	n.d.	n.d.	n.d.
JBAEACI-19-0036	84	129	5206266	Escherichia coli																																	ecoli	681	n.d.	n.d.	n.d.	n.d.	n.d.	n.d.	n.d.	n.d.	n.d.	n.d.	n.d.
JBAEACI-19-0037	40	128	5100730	Escherichia coli																																	ecoli	131	n.d.	n.d.	n.d.	n.d.	n.d.	n.d.	n.d.	n.d.	n.d.	n.d.	n.d.
JBAEACI-19-0038	74	71	5244349	Klebsiella aerogenes	>32/16	8	<=4	>32	>32	>32	>64	32	>32	32	4	16	<=8/4	2	<=1	<=1	<=1	4	<=0.5	<=0.5	<=0.5	2	<=1	<=4	<=0.5	<=0.25	<=1	0.5	16	>2/38	<=1	<=8	kaerogenes	4	n.d.	n.d.	n.d.	n.d.	n.d.	n.d.	n.d.	n.d.	n.d.	n.d.	n.d.
JBAEACI-19-0041	87	130	5893856	Klebsiella oxytoca	32/16	>64	<=4	>32	>32	4	>64	>128	0.5	>64	2	0.5	32/16	>16	>16	>16	>32	<=0.5	<=0.5	<=0.5	<=0.5	<=1	<=1	<=4	<=0.5	<=0.25	8	1	<=4	<=1/19	<=1	>16	koxytoca	n.d.	n.d.	n.d.	n.d.	n.d.	n.d.	n.d.	n.d.	n.d.	n.d.	n.d.	n.d.
JBAFAAB-19-0001	60	460	5535247	Escherichia coli	8/4	>64	<=4	1	4	<=1	>64	>128	<=0.12	>64	8	<=0.12	<=8/4	>16	>16	>16	>32	<=0.5	<=0.5	<=0.5	<=0.5	>8	8	<=4	8	>4	<=1	<=0.25	<=4	2/38	<=1	>16	ecoli	38	n.d.	n.d.	n.d.	n.d.	n.d.	n.d.	n.d.	n.d.	n.d.	n.d.	n.d.
JBAFAAB-19-0002	61	166	5134986	Escherichia coli	<=4/2	>64	<=4	2	8	<=1	>64	>128	<=0.12	>64	8	<=0.12	<=8/4	>16	>16	>16	>32	<=0.5	<=0.5	<=0.5	<=0.5	<=1	<=1	8	8	>4	<=1	<=0.25	<=4	<=1/19	<=1	<=8	ecoli	131	n.d.	n.d.	n.d.	n.d.	n.d.	n.d.	n.d.	n.d.	n.d.	n.d.	n.d.
JBAFAAB-19-0007	60	162	5146483	Escherichia coli	>32/16	>64	>64	16	>32	8	32	32	0.5	4	2	0.5	<=8/4	<=1	8	>16	>32	<=0.5	<=0.5	<=0.5	<=0.5	<=1	2	<=4	>8	>4	4	0.5	<=4	>2/38	<=1	>16	ecoli	131	n.d.	n.d.	n.d.	n.d.	n.d.	n.d.	n.d.	n.d.	n.d.	n.d.	n.d.
JBAFAAB-19-0008	65	155	5100696	Escherichia coli	32/16	>64	<=4	1	4	<=1	>64	>128	<=0.12	>64	<=1	<=0.12	16/8	8	>16	>16	>32	<=0.5	<=0.5	<=0.5	<=0.5	>8	>8	8	4	>4	<=1	<=0.25	<=4	>2/38	<=1	<=8	ecoli	38	n.d.	n.d.	n.d.	n.d.	n.d.	n.d.	n.d.	n.d.	n.d.	n.d.	n.d.
JBAFAAB-19-0010	61	96	5418932	Klebsiella pneumoniae	32/16	>64	8	4	16	<=1	>64	>128	0.25	>64	>16	0.5	>32/16	>16	>16	>16	>32	<=0.5	1	<=0.5	<=0.5	<=1	<=1	<=4	<=0.5	<=0.25	8	2	16	2/38	<=1	16	kpneumoniae	4007	n.d.	n.d.	n.d.	n.d.	n.d.	n.d.	n.d.	n.d.	n.d.	n.d.	n.d.
JBAFAAB-19-0013	63	143	5124226	Escherichia coli	16/8	>64	<=4	2	4	<=1	>64	>128	<=0.12	>64	>16	0.25	16/8	>16	>16	>16	>32	<=0.5	<=0.5	<=0.5	<=0.5	>8	>8	<=4	>8	>4	<=1	<=0.25	<=4	<=1/19	<=1	<=8	ecoli	131	n.d.	n.d.	n.d.	n.d.	n.d.	n.d.	n.d.	n.d.	n.d.	n.d.	n.d.
JBAFAAB-19-0014	68	182	5021627	Escherichia coli	>32/16	>64	>64	8	16	<=1	>64	>128	1	>64	8	1	>32/16	>16	>16	>16	>32	<=0.5	<=0.5	<=0.5	<=0.5	<=1	<=1	<=4	8	>4	<=1	<=0.25	<=4	<=1/19	<=1	<=8	ecoli	38	n.d.	n.d.	n.d.	n.d.	n.d.	n.d.	n.d.	n.d.	n.d.	n.d.	n.d.
JBAFAAB-19-0015	66	122	5073860	Escherichia coli	<=4/2	<=4	<=4	<=0.5	<=2	<=1	<=0.5	<=0.5	<=0.12	<=0.5	<=1	<=0.12	<=8/4	<=1	<=1	<=1	<=1	<=0.5	<=0.5	<=0.5	<=0.5	<=1	<=1	<=4	<=0.5	<=0.25	<=1	<=0.25	<=4	<=1/19	<=1	<=8	ecoli	73	n.d.	n.d.	n.d.	n.d.	n.d.	n.d.	n.d.	n.d.	n.d.	n.d.	n.d.
JBAFAAB-19-0016	58	57	4504361	Enterobacter hormaechei subsp. xiangfangensis	>32/16	>64	>64	>32	>32	>32	>64	>128	>32	>64	>16	>32	>32/16	>16	>16	>16	32	1	<=0.5	<=0.5	<=0.5	<=1	<=1	<=4	<=0.5	<=0.25	2	0.5	16	<=1/19	<=1	<=8	ecloacae	182	n.d.	n.d.	n.d.	n.d.	n.d.	n.d.	n.d.	n.d.	n.d.	n.d.	n.d.
JBAFAAB-19-0017	60	99	5712853	Klebsiella oxytoca	32/16	32	<=4	8	>32	<=1	4	1	0.25	1	<=1	0.5	<=8/4	4	<=1	<=1	<=1	<=0.5	<=0.5	<=0.5	<=0.5	<=1	<=1	<=4	<=0.5	<=0.25	>8	4	16	<=1/19	<=1	16	koxytoca	n.d.	n.d.	n.d.	n.d.	n.d.	n.d.	n.d.	n.d.	n.d.	n.d.	n.d.	n.d.
JBAFAAB-19-0018	46	143	5211715	Klebsiella aerogenes	>32/16	>64	32	>32	>32	>32	>64	64	>32	64	8	16	16/8	8	4	<=1	2	1	<=0.5	<=0.5	<=0.5	<=1	<=1	<=4	<=0.5	<=0.25	>8	2	16	<=1/19	<=1	16	kaerogenes	*151	n.d.	n.d.	n.d.	n.d.	n.d.	n.d.	n.d.	n.d.	n.d.	n.d.	n.d.
JBAFAAB-19-0019	78	93	4105112	Morganella morganii subsp. morganii	>32/16	8	<=4	4	8	2	>64	32	16	8	<=1	32	<=8/4	16	>16	<=1	<=1	4	<=0.5	<=0.5	<=0.5	<=1	<=1	<=4	<=0.5	<=0.25	>8	2	>16	<=1/19	>8	<=8	n.d.	n.d.	n.d.	n.d.	n.d.	n.d.	n.d.	n.d.	n.d.	n.d.	n.d.	n.d.	n.d.
JBAFAAB-19-0020	67	71	5305816	Serratia marcescens	>32/16	32	16	16	16	8	64	4	16	8	<=1	1	<=8/4	<=1	<=1	<=1	<=1	1	<=0.5	<=0.5	<=0.5	<=1	2	<=4	1	4	<=1	1	16	<=1/19	<=1	<=8	n.d.	n.d.	n.d.	n.d.	n.d.	n.d.	n.d.	n.d.	n.d.	n.d.	n.d.	n.d.	n.d.
JBAFAAB-19-0021	83	38	5325807	Serratia liquefaciens	<=4/2	32	32	8	16	<=1	1	<=0.5	0.25	<=0.5	16	0.25	16/8	2	2	<=1	<=1	<=0.5	<=0.5	<=0.5	<=0.5	<=1	<=1	<=4	<=0.5	<=0.25	2	0.5	<=4	<=1/19	>8	<=8	n.d.	n.d.	n.d.	n.d.	n.d.	n.d.	n.d.	n.d.	n.d.	n.d.	n.d.	n.d.	n.d.
JBAFAAB-19-0022	75	77	5148715	Klebsiella aerogenes	>32/16	64	32	>32	>32	>32	64	8	8	4	16	4	16/8	8	4	<=1	<=1	1	<=0.5	<=0.5	<=0.5	<=1	<=1	<=4	<=0.5	<=0.25	<=1	0.5	16	<=1/19	<=1	<=8	kaerogenes	14	n.d.	n.d.	n.d.	n.d.	n.d.	n.d.	n.d.	n.d.	n.d.	n.d.	n.d.
JBAFAAB-19-0023	67	68	5443687	Serratia liquefaciens	<=4/2	<=4	<=4	32	>32	<=1	8	1	1	<=0.5	<=1	1	<=8/4	<=1	<=1	<=1	<=1	<=0.5	<=0.5	<=0.5	<=0.5	<=1	<=1	<=4	<=0.5	<=0.25	2	0.5	16	<=1/19	>8	>16	n.d.	n.d.	n.d.	n.d.	n.d.	n.d.	n.d.	n.d.	n.d.	n.d.	n.d.	n.d.	n.d.
JBAFAAB-19-0024	69	61	5286828	Klebsiella aerogenes	>32/16	>64	64	>32	>32	>32	>64	16	16	32	>16	32	32/16	8	<=1	<=1	<=1	1	<=0.5	<=0.5	<=0.5	<=1	<=1	<=4	<=0.5	<=0.25	>8	0.5	>16	>2/38	<=1	<=8	kaerogenes	*151	n.d.	n.d.	n.d.	n.d.	n.d.	n.d.	n.d.	n.d.	n.d.	n.d.	n.d.
JBAFAAB-19-0035	66	36	4900214	Klebsiella aerogenes	>32/16	>64	64	>32	>32	>32	>64	32	32	>64	>16	>32	32/16	16	<=1	<=1	<=1	1	<=0.5	<=0.5	<=0.5	<=1	<=1	<=4	<=0.5	<=0.25	2	0.5	<=4	<=1/19	<=1	16	kaerogenes	9	n.d.	n.d.	n.d.	n.d.	n.d.	n.d.	n.d.	n.d.	n.d.	n.d.	n.d.
JBAFAAB-19-0036	69	83	5223286	Klebsiella aerogenes	32/16	32	16	>32	>32	>32	>64	16	8	16	>16	16	<=8/4	8	<=1	<=1	<=1	1	<=0.5	<=0.5	<=0.5	<=1	<=1	<=4	<=0.5	<=0.25	2	0.5	16	<=1/19	<=1	<=8	kaerogenes	n.d.	n.d.	n.d.	n.d.	n.d.	n.d.	n.d.	n.d.	n.d.	n.d.	n.d.	n.d.
JBAFAAB-19-0037	64	185	5137377	Escherichia coli	16/8	>64	<=4	1	8	<=1	>64	>128	<=0.12	>64	>16	<=0.12	<=8/4	>16	>16	>16	>32	<=0.5	<=0.5	<=0.5	<=0.5	<=1	<=1	<=4	>8	>4	2	<=0.25	<=4	>2/38	<=1	<=8	ecoli	131	n.d.	n.d.	n.d.	n.d.	n.d.	n.d.	n.d.	n.d.	n.d.	n.d.	n.d.
JBAFAAB-19-0038	85	42	3734082	Morganella morganii subsp. morganii	32/16	<=4	<=4	8	8	2	32	4	4	1	2	16	<=8/4	16	>16	<=1	<=1	4	<=0.5	<=0.5	<=0.5	<=1	<=1	<=4	<=0.5	<=0.25	2	2	>16	<=1/19	>8	<=8	n.d.	n.d.	n.d.	n.d.	n.d.	n.d.	n.d.	n.d.	n.d.	n.d.	n.d.	n.d.	n.d.
JBAFAAB-19-0040	68	56	5326745	Klebsiella quasipneumoniae subsp. similipneumoniae	32/16	>64	<=4	<=0.5	<=2	<=1	>64	>128	<=0.12	>64	<=1	<=0.12	16/8	16	>16	>16	>32	<=0.5	<=0.5	<=0.5	<=0.5	>8	>8	<=4	<=0.5	<=0.25	2	0.5	16	<=1/19	<=1	<=8	kpneumoniae	1319	n.d.	n.d.	n.d.	n.d.	n.d.	n.d.	n.d.	n.d.	n.d.	n.d.	n.d.
JBAFAAB-19-0044	77	142	4905830	Escherichia coli	>32/16	>64	8	2	4	<=1	>64	>128	<=0.12	>64	4	0.25	>32/16	>16	>16	>16	>32	<=0.5	<=0.5	<=0.5	<=0.5	2	2	<=4	<=0.5	<=0.25	<=1	<=0.25	<=4	<=1/19	<=1	<=8	ecoli	2722	n.d.	n.d.	n.d.	n.d.	n.d.	n.d.	n.d.	n.d.	n.d.	n.d.	n.d.
JBAFAAB-19-0051	79	79	5231905	Klebsiella aerogenes	>32/16	>64	>64	>32	>32	>32	>64	64	>32	>64	>16	>32	32/16	>16	8	8	8	1	<=0.5	<=0.5	<=0.5	<=1	<=1	<=4	<=0.5	<=0.25	2	0.5	16	<=1/19	<=1	<=8	kaerogenes	92	n.d.	n.d.	n.d.	n.d.	n.d.	n.d.	n.d.	n.d.	n.d.	n.d.	n.d.
JBAFAAB-19-0052	50	155	5796947	Serratia marcescens	32/16	<=4	<=4	16	32	2	2	<=0.5	1	<=0.5	<=1	<=0.12	<=8/4	<=1	<=1	<=1	<=1	<=0.5	<=0.5	<=0.5	<=0.5	<=1	2	<=4	<=0.5	<=0.25	2	1	>16	<=1/19	>8	<=8	n.d.	n.d.	n.d.	n.d.	n.d.	n.d.	n.d.	n.d.	n.d.	n.d.	n.d.	n.d.	n.d.
JBAFAAB-19-0053	87	71	5166492	Klebsiella aerogenes	32/16	64	32	>32	>32	>32	>64	16	16	32	>16	32	<=8/4	16	<=1	<=1	<=1	1	<=0.5	<=0.5	<=0.5	<=1	<=1	<=4	<=0.5	<=0.25	2	0.5	<=4	<=1/19	<=1	<=8	kaerogenes	n.d.	n.d.	n.d.	n.d.	n.d.	n.d.	n.d.	n.d.	n.d.	n.d.	n.d.	n.d.
JBAFAAB-19-0054	47	104	4583611	Enterobacter asburiae	>32/16	>64	>64	>32	>32	>32	>64	>128	>32	>64	>16	>32	>32/16	>16	>16	8	8	1	<=0.5	<=0.5	<=0.5	<=1	<=1	<=4	<=0.5	<=0.25	4	0.5	>16	<=1/19	<=1	<=8	ecloacae	n.d.	n.d.	n.d.	n.d.	n.d.	n.d.	n.d.	n.d.	n.d.	n.d.	n.d.	n.d.
JBAFAAB-19-0055	76	64	4853237	Enterobacter hormaechei subsp. steigerwaltii	>32/16	>64	>64	>32	>32	>32	>64	128	>32	>64	>16	>32	>32/16	>16	>16	>16	4	<=0.5	<=0.5	<=0.5	<=0.5	<=1	2	<=4	<=0.5	<=0.25	2	0.5	16	>2/38	<=1	>16	ecloacae	*113	n.d.	n.d.	n.d.	n.d.	n.d.	n.d.	n.d.	n.d.	n.d.	n.d.	n.d.
JBAGAAD-19-0001	72	124	5044376	Escherichia coli	32/16	>64	<=4	1	4	<=1	>64	>128	<=0.12	>64	2	<=0.12	16/8	>16	>16	>16	>32	<=0.5	<=0.5	<=0.5	<=0.5	>8	>8	<=4	8	>4	<=1	<=0.25	>16	<=1/19	<=1	<=8	ecoli	131	n.d.	n.d.	n.d.	n.d.	n.d.	n.d.	n.d.	n.d.	n.d.	n.d.	n.d.
JBAGAAD-19-0002	54	205	5241244	Escherichia coli	16/8	>64	<=4	1	4	<=1	>64	>128	<=0.12	>64	>16	<=0.12	16/8	>16	>16	>16	>32	<=0.5	<=0.5	<=0.5	<=0.5	<=1	<=1	<=4	>8	>4	<=1	<=0.25	<=4	<=1/19	<=1	<=8	ecoli	131	n.d.	n.d.	n.d.	n.d.	n.d.	n.d.	n.d.	n.d.	n.d.	n.d.	n.d.
JBAGAAD-19-0003	50	171	5111427	Escherichia coli	8/4	>64	<=4	1	<=2	<=1	>64	>128	<=0.12	>64	8	0.25	<=8/4	16	>16	>16	32	<=0.5	<=0.5	<=0.5	<=0.5	<=1	2	<=4	8	>4	<=1	<=0.25	<=4	>2/38	<=1	<=8	ecoli	131	n.d.	n.d.	n.d.	n.d.	n.d.	n.d.	n.d.	n.d.	n.d.	n.d.	n.d.
JBAGAAD-19-0006	45	137	5727951	Klebsiella pneumoniae subsp. pneumoniae	16/8	>64	<=4	<=0.5	4	<=1	64	16	<=0.12	32	<=1	<=0.12	<=8/4	2	8	2	4	2	<=0.5	<=0.5	<=0.5	<=1	<=1	<=4	<=0.5	4	2	0.5	16	<=1/19	<=1	<=8	kpneumoniae	23	n.d.	n.d.	n.d.	n.d.	n.d.	n.d.	n.d.	n.d.	n.d.	n.d.	n.d.
JBAGAAD-19-0008	73	223	5295375	Escherichia coli	8/4	>64	<=4	1	4	<=1	>64	>128	<=0.12	>64	>16	0.25	<=8/4	>16	>16	>16	>32	<=0.5	<=0.5	<=0.5	<=0.5	>8	>8	<=4	>8	>4	<=1	<=0.25	<=4	<=1/19	<=1	<=8	ecoli	131	n.d.	n.d.	n.d.	n.d.	n.d.	n.d.	n.d.	n.d.	n.d.	n.d.	n.d.
JBAGAAD-19-0019	50	155	5066353	Escherichia coli	8/4	>64	<=4	<=0.5	4	<=1	<=0.5	<=0.5	<=0.12	<=0.5	<=1	<=0.12	<=8/4	<=1	<=1	<=1	<=1	<=0.5	<=0.5	<=0.5	<=0.5	4	8	16	>8	>4	>8	<=0.25	<=4	>2/38	<=1	<=8	ecoli	131	n.d.	n.d.	n.d.	n.d.	n.d.	n.d.	n.d.	n.d.	n.d.	n.d.	n.d.
JBAGAAD-19-0020	54	144	5647288	Klebsiella pneumoniae subsp. pneumoniae	>32/16	>64	<=4	1	4	<=1	>64	>128	<=0.12	>64	8	0.25	32/16	>16	>16	>16	>32	<=0.5	<=0.5	<=0.5	<=0.5	2	2	8	<=0.5	<=0.25	8	1	<=4	>2/38	<=1	<=8	kpneumoniae	45	n.d.	n.d.	n.d.	n.d.	n.d.	n.d.	n.d.	n.d.	n.d.	n.d.	n.d.
JBAGAAD-19-0036	83	386	4080772	Proteus mirabilis	8/4	8	<=4	2	4	<=1	>64	128	<=0.12	>64	<=1	<=0.12	<=8/4	<=1	>16	16	16	2	<=0.5	<=0.5	<=0.5	<=1	<=1	<=4	4	>4	8	1	>16	<=1/19	>8	<=8	n.d.	n.d.	n.d.	n.d.	n.d.	n.d.	n.d.	n.d.	n.d.	n.d.	n.d.	n.d.	n.d.
JBAGAAD-19-0041	83	86	3945148	Morganella morganii subsp. morganii	16/8	>64	<=4	4	4	<=1	>64	128	>32	64	2	16	<=8/4	2	<=1	<=1	<=1	2	<=0.5	<=0.5	<=0.5	<=1	<=1	<=4	<=0.5	<=0.25	2	0.5	>16	<=1/19	>8	<=8	n.d.	n.d.	n.d.	n.d.	n.d.	n.d.	n.d.	n.d.	n.d.	n.d.	n.d.	n.d.	n.d.
JBAGAAD-19-0043	96	109	5222204	Escherichia coli	16/8	>64	<=4	1	4	<=1	>64	64	<=0.12	>64	2	<=0.12	16/8	4	>16	4	8	<=0.5	<=0.5	<=0.5	<=0.5	<=1	<=1	<=4	<=0.5	<=0.25	<=1	<=0.25	<=4	<=1/19	<=1	<=8	ecoli	2792	n.d.	n.d.	n.d.	n.d.	n.d.	n.d.	n.d.	n.d.	n.d.	n.d.	n.d.
JBAGAAD-19-0047	63	148	5101184	Escherichia coli	32/16	<=4	<=4	1	4	<=1	>64	>128	<=0.12	>64	>16	<=0.12	32/16	>16	>16	>16	>32	<=0.5	<=0.5	<=0.5	<=0.5	4	<=1	<=4	8	>4	<=1	<=0.25	<=4	<=1/19	<=1	<=8	ecoli	131	n.d.	n.d.	n.d.	n.d.	n.d.	n.d.	n.d.	n.d.	n.d.	n.d.	n.d.
JBAGAAD-19-0048	85	257	3855830	Proteus vulgaris	<=4/2	>64	<=4	1	8	<=1	<=0.5	<=0.5	<=0.12	64	<=1	<=0.12	<=8/4	<=1	<=1	<=1	<=1	2	<=0.5	<=0.5	<=0.5	2	2	8	<=0.5	<=0.25	4	2	16	>2/38	>8	<=8	n.d.	n.d.	n.d.	n.d.	n.d.	n.d.	n.d.	n.d.	n.d.	n.d.	n.d.	n.d.	n.d.
JBAGAAD-19-0052	34	268	5328798	Escherichia coli	8/4	>64	<=4	2	8	<=1	>64	>128	<=0.12	>64	>16	<=0.12	<=8/4	>16	>16	>16	32	<=0.5	<=0.5	<=0.5	<=0.5	>8	>8	<=4	>8	>4	<=1	<=0.25	<=4	<=1/19	<=1	<=8	ecoli	131	n.d.	n.d.	n.d.	n.d.	n.d.	n.d.	n.d.	n.d.	n.d.	n.d.	n.d.
JBAGAAD-19-0055	57	213	4004238	Proteus mirabilis	<=4/2	<=4	<=4	2	8	<=1	<=0.5	<=0.5	<=0.12	<=0.5	<=1	<=0.12	<=8/4	<=1	<=1	<=1	<=1	4	<=0.5	<=0.5	<=0.5	2	2	<=4	<=0.5	<=0.25	8	2	<=4	<=1/19	>8	<=8	n.d.	n.d.	n.d.	n.d.	n.d.	n.d.	n.d.	n.d.	n.d.	n.d.	n.d.	n.d.	n.d.
JBAGAAD-19-0056	40	219	5064051	Escherichia coli	<=4/2	>64	<=4	2	8	<=1	>64	>128	<=0.12	>64	4	0.25	<=8/4	16	>16	>16	16	<=0.5	<=0.5	<=0.5	<=0.5	<=1	<=1	<=4	>8	>4	4	<=0.25	<=4	>2/38	<=1	<=8	ecoli	131	n.d.	n.d.	n.d.	n.d.	n.d.	n.d.	n.d.	n.d.	n.d.	n.d.	n.d.
JBAGAAD-19-0060	57	248	4015284	Proteus mirabilis	<=4/2	<=4	<=4	2	4	<=1	<=0.5	<=0.5	<=0.12	2	<=1	<=0.12	<=8/4	<=1	<=1	<=1	<=1	4	<=0.5	<=0.5	<=0.5	<=1	4	<=4	<=0.5	<=0.25	>8	2	<=4	<=1/19	>8	<=8	n.d.	n.d.	n.d.	n.d.	n.d.	n.d.	n.d.	n.d.	n.d.	n.d.	n.d.	n.d.	n.d.
JBAGAAD-19-0066	71	48	5100431	Serratia marcescens	>32/16	<=4	<=4	>32	>32	32	>64	4	32	4	<=1	2	<=8/4	<=1	<=1	<=1	2	2	<=0.5	<=0.5	<=0.5	<=1	8	<=4	<=0.5	<=0.25	>8	2	<=4	<=1/19	>8	16	n.d.	n.d.	n.d.	n.d.	n.d.	n.d.	n.d.	n.d.	n.d.	n.d.	n.d.	n.d.	n.d.
JBAGAAD-19-0071	47	196	5189516	Escherichia coli	32/16	>64	<=4	1	4	<=1	>64	>128	<=0.12	>64	2	<=0.12	32/16	8	>16	>16	>32	<=0.5	<=0.5	<=0.5	<=0.5	>8	4	<=4	<=0.5	<=0.25	2	<=0.25	<=4	<=1/19	<=1	<=8	ecoli	101	n.d.	n.d.	n.d.	n.d.	n.d.	n.d.	n.d.	n.d.	n.d.	n.d.	n.d.
JBAGAAD-19-0075	55	97	5413010	Klebsiella pneumoniae subsp. pneumoniae	32/16	>64	<=4	1	4	<=1	>64	>128	<=0.12	>64	>16	<=0.12	32/16	>16	>16	>16	>32	<=0.5	<=0.5	<=0.5	<=0.5	<=1	<=1	<=4	<=0.5	1	4	1	16	>2/38	<=1	<=8	kpneumoniae	29	n.d.	n.d.	n.d.	n.d.	n.d.	n.d.	n.d.	n.d.	n.d.	n.d.	n.d.
JBAGAAD-19-0078	48	138	4941941	Enterobacter kobei	>32/16	64	64	>32	>32	>32	>64	32	16	32	16	16	16/8	>16	<=1	<=1	<=1	<=0.5	<=0.5	<=0.5	<=0.5	<=1	<=1	<=4	<=0.5	<=0.25	4	0.5	>16	<=1/19	<=1	<=8	ecloacae	32	n.d.	n.d.	n.d.	n.d.	n.d.	n.d.	n.d.	n.d.	n.d.	n.d.	n.d.
JBAGAAD-19-0083	46	158	5735115	Klebsiella pneumoniae subsp. pneumoniae	16/8	>64	<=4	<=0.5	<=2	<=1	>64	128	<=0.12	>64	<=1	<=0.12	<=8/4	2	16	4	8	<=0.5	<=0.5	<=0.5	<=0.5	<=1	<=1	<=4	<=0.5	0.5	2	1	16	<=1/19	<=1	<=8	kpneumoniae	23	n.d.	n.d.	n.d.	n.d.	n.d.	n.d.	n.d.	n.d.	n.d.	n.d.	n.d.
JBAGAAD-19-0085	57	131	4008796	Proteus mirabilis	<=4/2	<=4	<=4	2	<=2	<=1	<=0.5	<=0.5	<=0.12	<=0.5	<=1	<=0.12	<=8/4	<=1	<=1	<=1	<=1	2	<=0.5	<=0.5	<=0.5	<=1	<=1	<=4	<=0.5	<=0.25	8	2	<=4	<=1/19	>8	<=8	n.d.	n.d.	n.d.	n.d.	n.d.	n.d.	n.d.	n.d.	n.d.	n.d.	n.d.	n.d.	n.d.
JBAGAAD-19-0090	65	55	4849247	Enterobacter kobei	>32/16	64	16	>32	>32	>32	>64	32	32	32	>16	32	16/8	>16	2	<=1	<=1	<=0.5	<=0.5	<=0.5	<=0.5	<=1	<=1	<=4	<=0.5	<=0.25	8	2	16	<=1/19	<=1	16	ecloacae	n.d.	n.d.	n.d.	n.d.	n.d.	n.d.	n.d.	n.d.	n.d.	n.d.	n.d.	n.d.
JBAGAAD-19-0099	58	151	4014218	Proteus mirabilis	<=4/2	<=4	<=4	4	8	<=1	<=0.5	<=0.5	<=0.12	<=0.5	<=1	<=0.12	<=8/4	<=1	<=1	<=1	<=1	4	<=0.5	<=0.5	<=0.5	2	2	8	<=0.5	<=0.25	2	2	<=4	<=1/19	>8	>16	n.d.	n.d.	n.d.	n.d.	n.d.	n.d.	n.d.	n.d.	n.d.	n.d.	n.d.	n.d.	n.d.
JBAGAAD-19-0132	60	192	5038694	Escherichia coli																																	ecoli	38	n.d.	n.d.	n.d.	n.d.	n.d.	n.d.	n.d.	n.d.	n.d.	n.d.	n.d.
JBAGAAD-19-0138	41	158	5011178	Escherichia coli	8/4	>64	<=4	8	32	<=1	>64	>128	<=0.12	>64	>16	0.5	<=8/4	>16	>16	>16	>32	<=0.5	<=0.5	<=0.5	<=0.5	<=1	<=1	<=4	>8	>4	2	<=0.25	<=4	>2/38	<=1	16	ecoli	131	n.d.	n.d.	n.d.	n.d.	n.d.	n.d.	n.d.	n.d.	n.d.	n.d.	n.d.
JBAGAAD-19-0139	84	25	3831585	Morganella morganii subsp. morganii	>32/16	64	<=4	4	8	4	64	4	16	1	16	32	<=8/4	<=1	8	<=1	<=1	4	<=0.5	<=0.5	1	<=1	<=1	<=4	<=0.5	<=0.25	4	2	>16	<=1/19	>8	>16	n.d.	n.d.	n.d.	n.d.	n.d.	n.d.	n.d.	n.d.	n.d.	n.d.	n.d.	n.d.	n.d.
JBAGAAD-19-0140	68	213	4056754	Proteus mirabilis	8/4	>64	<=4	16	8	<=1	>64	>128	<=0.12	>64	<=1	<=0.12	<=8/4	<=1	>16	>16	>32	8	<=0.5	<=0.5	1	2	2	<=4	<=0.5	<=0.25	>8	2	<=4	<=1/19	>8	<=8	n.d.	n.d.	n.d.	n.d.	n.d.	n.d.	n.d.	n.d.	n.d.	n.d.	n.d.	n.d.	n.d.
JBAGAAD-19-0141	62	185	4008642	Proteus mirabilis	<=4/2	<=4	<=4	4	8	<=1	<=0.5	<=0.5	<=0.12	<=0.5	<=1	<=0.12	<=8/4	<=1	<=1	<=1	<=1	4	<=0.5	<=0.5	<=0.5	2	2	16	<=0.5	<=0.25	>8	2	<=4	<=1/19	>8	<=8	n.d.	n.d.	n.d.	n.d.	n.d.	n.d.	n.d.	n.d.	n.d.	n.d.	n.d.	n.d.	n.d.
JBAGAAD-19-0142	72	125	5611704	Klebsiella pneumoniae subsp. pneumoniae	32/16	>64	<=4	32	>32	8	64	32	2	32	16	16	16/8	4	16	4	4	<=0.5	<=0.5	<=0.5	<=0.5	<=1	4	<=4	<=0.5	<=0.25	4	1	<=4	<=1/19	<=1	<=8	kpneumoniae	23	blaIMP-1	n.d.	n.d.	n.d.	n.d.	n.d.	n.d.	n.d.	n.d.	n.d.	n.d.
JBAGAAD-19-0148	84	221	4022644	Proteus mirabilis	<=4/2	<=4	<=4	8	8	<=1	<=0.5	<=0.5	<=0.12	<=0.5	<=1	<=0.12	<=8/4	<=1	<=1	<=1	<=1	8	<=0.5	<=0.5	2	2	2	8	<=0.5	<=0.25	>8	2	<=4	<=1/19	>8	<=8	n.d.	n.d.	n.d.	n.d.	n.d.	n.d.	n.d.	n.d.	n.d.	n.d.	n.d.	n.d.	n.d.
JBAGAAD-19-0149	79	247	4055767	Proteus mirabilis	<=4/2	<=4	<=4	2	4	<=1	<=0.5	<=0.5	<=0.12	<=0.5	<=1	<=0.12	<=8/4	<=1	<=1	<=1	<=1	4	<=0.5	<=0.5	<=0.5	<=1	2	<=4	<=0.5	<=0.25	>8	4	<=4	<=1/19	>8	<=8	n.d.	n.d.	n.d.	n.d.	n.d.	n.d.	n.d.	n.d.	n.d.	n.d.	n.d.	n.d.	n.d.
JBAGAAD-19-0156	71	180	4006896	Proteus mirabilis	<=4/2	<=4	<=4	4	4	<=1	<=0.5	<=0.5	<=0.12	<=0.5	<=1	<=0.12	<=8/4	<=1	<=1	<=1	<=1	4	<=0.5	<=0.5	<=0.5	<=1	<=1	<=4	<=0.5	<=0.25	>8	1	<=4	<=1/19	>8	<=8	n.d.	n.d.	n.d.	n.d.	n.d.	n.d.	n.d.	n.d.	n.d.	n.d.	n.d.	n.d.	n.d.
JBAGAAD-19-0157	69	78	5174955	Klebsiella aerogenes	>32/16	64	64	>32	>32	>32	>64	64	>32	64	>16	16	32/16	8	4	2	2	2	1	<=0.5	<=0.5	<=1	<=1	<=4	<=0.5	<=0.25	<=1	0.5	>16	<=1/19	<=1	<=8	kaerogenes	n.d.	n.d.	n.d.	n.d.	n.d.	n.d.	n.d.	n.d.	n.d.	n.d.	n.d.	n.d.
JBAGAAJ-19-0001	44	148	5009953	Escherichia coli	16/8	>64	<=4	<=0.5	<=2	<=1	>64	>128	<=0.12	>64	16	<=0.12	<=8/4	>16	>16	>16	>32	<=0.5	<=0.5	<=0.5	<=0.5	<=1	<=1	<=4	>8	>4	<=1	<=0.25	<=4	<=1/19	<=1	<=8	ecoli	131	n.d.	n.d.	n.d.	n.d.	n.d.	n.d.	n.d.	n.d.	n.d.	n.d.	n.d.
JBAGAAJ-19-0002	53	123	4902707	Escherichia coli	<=4/2	>64	<=4	1	4	<=1	>64	>128	<=0.12	>64	4	<=0.12	<=8/4	8	>16	8	8	<=0.5	<=0.5	<=0.5	<=0.5	<=1	2	<=4	>8	>4	4	<=0.25	<=4	>2/38	<=1	<=8	ecoli	131	n.d.	n.d.	n.d.	n.d.	n.d.	n.d.	n.d.	n.d.	n.d.	n.d.	n.d.
JBAGAAJ-19-0007	51	210	5408846	Escherichia coli	16/8	>64	<=4	1	4	<=1	>64	>128	<=0.12	>64	<=1	<=0.12	<=8/4	2	>16	>16	>32	<=0.5	<=0.5	<=0.5	<=0.5	>8	8	<=4	1	1	<=1	<=0.25	<=4	>2/38	<=1	<=8	ecoli	38	n.d.	n.d.	n.d.	n.d.	n.d.	n.d.	n.d.	n.d.	n.d.	n.d.	n.d.
JBAGAAJ-19-0009	43	215	5318840	Escherichia coli	32/16	>64	<=4	2	8	<=1	>64	>128	<=0.12	>64	>16	0.25	32/16	>16	>16	>16	>32	<=0.5	<=0.5	<=0.5	<=0.5	>8	>8	<=4	>8	>4	<=1	<=0.25	<=4	<=1/19	<=1	<=8	ecoli	131	n.d.	n.d.	n.d.	n.d.	n.d.	n.d.	n.d.	n.d.	n.d.	n.d.	n.d.
JBAGAAJ-19-0012	48	81	5171305	Klebsiella pneumoniae	32/16	>64	<=4	1	4	<=1	>64	>128	<=0.12	>64	<=1	<=0.12	16/8	8	16	8	32	<=0.5	<=0.5	<=0.5	<=0.5	<=1	>8	8	1	1	<=1	<=0.25	<=4	>2/38	<=1	<=8	kpneumoniae	200	n.d.	n.d.	n.d.	n.d.	n.d.	n.d.	n.d.	n.d.	n.d.	n.d.	n.d.
JBAGAAJ-19-0018	61	166	5082079	Escherichia coli	8/4	>64	<=4	2	8	<=1	>64	>128	<=0.12	>64	16	<=0.12	<=8/4	>16	>16	>16	>32	<=0.5	<=0.5	<=0.5	<=0.5	<=1	<=1	<=4	<=0.5	0.5	2	<=0.25	<=4	>2/38	<=1	<=8	ecoli	38	n.d.	n.d.	n.d.	n.d.	n.d.	n.d.	n.d.	n.d.	n.d.	n.d.	n.d.
JBAGAAJ-19-0038	82	85	5401782	Klebsiella pneumoniae																																	kpneumoniae	2264	n.d.	n.d.	n.d.	n.d.	n.d.	n.d.	n.d.	n.d.	n.d.	n.d.	n.d.
JBAGAAJ-19-0061	79	140	5225454	Escherichia coli																																	ecoli	38	n.d.	n.d.	n.d.	n.d.	n.d.	n.d.	n.d.	n.d.	n.d.	n.d.	n.d.
JBAGAAJ-19-0065	52	152	4991128	Escherichia coli																																	ecoli	1193	n.d.	n.d.	n.d.	n.d.	n.d.	n.d.	n.d.	n.d.	n.d.	n.d.	n.d.
JBAGAAJ-19-0066	41	219	5418344	Escherichia coli																																	ecoli	131	n.d.	n.d.	n.d.	n.d.	n.d.	n.d.	n.d.	n.d.	n.d.	n.d.	n.d.
JBAGABE-19-0001	65	197	4970005	Escherichia coli	32/16	>64	<=4	4	16	2	>64	>128	<=0.12	>64	>16	0.25	16/8	>16	>16	>16	>32	<=0.5	<=0.5	<=0.5	<=0.5	2	2	<=4	<=0.5	0.5	<=1	<=0.25	16	<=1/19	<=1	<=8	ecoli	131	n.d.	n.d.	n.d.	n.d.	n.d.	n.d.	n.d.	n.d.	n.d.	n.d.	n.d.
JBAGABE-19-0002	64	174	5067036	Escherichia coli	8/4	>64	<=4	<=0.5	4	<=1	>64	>128	<=0.12	>64	8	<=0.12	<=8/4	16	>16	>16	>32	<=0.5	<=0.5	<=0.5	<=0.5	<=1	2	<=4	8	>4	<=1	<=0.25	<=4	>2/38	<=1	<=8	ecoli	*1193	n.d.	n.d.	n.d.	n.d.	n.d.	n.d.	n.d.	n.d.	n.d.	n.d.	n.d.
JBAGABE-19-0007	44	161	5397341	Citrobacter freundii	>32/16	>64	<=4	>32	>32	32	>64	>128	16	>64	>16	32	>32/16	>16	>16	>16	>32	2	2	2	1	<=1	8	<=4	<=0.5	<=0.25	>8	0.5	<=4	>2/38	<=1	<=8	cfreundii	124	blaIMP-1	n.d.	n.d.	n.d.	n.d.	n.d.	n.d.	n.d.	n.d.	n.d.	n.d.
JBAGABE-19-0008	40	281	5301697	Escherichia coli	>32/16	64	>64	>32	>32	>32	>64	>128	>32	>64	>16	32	>32/16	>16	>16	>16	>32	>8	>8	16	>8	4	>8	<=4	8	>4	4	<=0.25	<=4	>2/38	<=1	<=8	ecoli	131	blaIMP-1	n.d.	n.d.	n.d.	n.d.	n.d.	n.d.	n.d.	n.d.	n.d.	n.d.
JBAGABE-19-0011	64	175	4999653	Escherichia coli	16/8	>64	<=4	<=0.5	<=2	<=1	>64	>128	<=0.12	>64	>16	<=0.12	16/8	>16	>16	>16	>32	<=0.5	<=0.5	<=0.5	<=0.5	>8	8	<=4	8	>4	<=1	<=0.25	<=4	>2/38	<=1	<=8	ecoli	1193	n.d.	n.d.	n.d.	n.d.	n.d.	n.d.	n.d.	n.d.	n.d.	n.d.	n.d.
JBAGABE-19-0012	64	1272	5268092	Escherichia coli	>32/16	>64	64	16	32	8	>64	>128	1	>64	>16	1	>32/16	>16	>16	>16	>32	1	1	1	<=0.5	4	4	8	8	>4	2	<=0.25	16	>2/38	<=1	<=8	ecoli	405	n.d.	n.d.	n.d.	n.d.	n.d.	n.d.	n.d.	n.d.	n.d.	n.d.	n.d.
JBAGABE-19-0015	48	559	4488706	Mixta calida	>32/16	>64	32	>32	>32	>32	>64	>128	>32	>64	>16	>32	>32/16	<=1	>16	>16	>32	>8	>8	>16	>8	<=1	4	<=4	<=0.5	<=0.25	<=1	<=0.25	<=4	<=1/19	<=1	<=8	n.d.	n.d.	blaIMP-1	n.d.	n.d.	n.d.	n.d.	n.d.	n.d.	n.d.	n.d.	n.d.	n.d.
JBAGABE-19-0016	46	193	5702834	Klebsiella variicola	>32/16	>64	<=4	32	>32	32	>64	8	8	4	>16	>32	<=8/4	4	>16	<=1	<=1	<=0.5	<=0.5	<=0.5	<=0.5	>8	4	<=4	2	2	>8	0.5	<=4	>2/38	<=1	<=8	kpneumoniae	n.d.	n.d.	n.d.	n.d.	n.d.	n.d.	n.d.	n.d.	n.d.	n.d.	n.d.	n.d.
JBAGABE-19-0017	62	236	5087458	Escherichia coli	32/16	>64	<=4	1	4	<=1	>64	>128	<=0.12	>64	>16	<=0.12	32/16	>16	>16	>16	>32	<=0.5	<=0.5	<=0.5	<=0.5	>8	>8	<=4	>8	>4	4	<=0.25	<=4	>2/38	<=1	<=8	ecoli	131	n.d.	n.d.	n.d.	n.d.	n.d.	n.d.	n.d.	n.d.	n.d.	n.d.	n.d.
JBAGABE-19-0018	63	239	5199416	Escherichia coli	16/8	>64	<=4	4	16	<=1	>64	>128	<=0.12	>64	<=1	<=0.12	<=8/4	>16	>16	>16	>32	<=0.5	<=0.5	<=0.5	<=0.5	<=1	<=1	<=4	>8	>4	4	<=0.25	<=4	>2/38	<=1	16	ecoli	405	n.d.	n.d.	n.d.	n.d.	n.d.	n.d.	n.d.	n.d.	n.d.	n.d.	n.d.
JBAGABE-19-0019	64	135	5612313	Klebsiella variicola	>32/16	16	<=4	8	32	<=1	>64	>128	<=0.12	>64	8	<=0.12	>32/16	>16	>16	>16	32	<=0.5	<=0.5	<=0.5	<=0.5	<=1	2	<=4	<=0.5	<=0.25	2	0.5	<=4	>2/38	<=1	<=8	kpneumoniae	n.d.	n.d.	n.d.	n.d.	n.d.	n.d.	n.d.	n.d.	n.d.	n.d.	n.d.	n.d.
JBAGABE-19-0020	66	283	5835728	Klebsiella variicola	>32/16	>64	8	>32	>32	>32	>64	>128	32	>64	>16	>32	>32/16	>16	>16	>16	>32	4	>8	8	>8	<=1	8	<=4	<=0.5	<=0.25	>8	1	>16	>2/38	<=1	<=8	kpneumoniae	415	blaIMP-1	n.d.	n.d.	n.d.	n.d.	n.d.	n.d.	n.d.	n.d.	n.d.	n.d.
JBAGABE-19-0025	50	293	5397843	Escherichia coli	16/8	>64	<=4	8	32	4	>64	4	4	4	8	8	<=8/4	4	<=1	<=1	<=1	<=0.5	<=0.5	<=0.5	<=0.5	>8	8	<=4	<=0.5	0.5	>8	<=0.25	>16	>2/38	<=1	<=8	ecoli	69	n.d.	n.d.	n.d.	n.d.	n.d.	n.d.	n.d.	n.d.	n.d.	n.d.	n.d.
JBAGABE-19-0027	62	291	5098931	Escherichia coli	>32/16	>64	<=4	16	32	2	>64	>128	<=0.12	>64	4	0.5	32/16	>16	>16	>16	>32	2	2	4	2	<=1	<=1	<=4	>8	>4	8	<=0.25	<=4	>2/38	<=1	16	ecoli	405	n.d.	n.d.	n.d.	n.d.	n.d.	n.d.	n.d.	n.d.	n.d.	n.d.	n.d.
JBAGABE-19-0028	68	309	5092235	Escherichia coli	32/16	>64	<=4	32	32	2	>64	>128	<=0.12	>64	4	0.5	32/16	>16	>16	>16	>32	2	2	4	2	<=1	<=1	<=4	>8	>4	2	<=0.25	<=4	>2/38	<=1	16	ecoli	405	n.d.	n.d.	n.d.	n.d.	n.d.	n.d.	n.d.	n.d.	n.d.	n.d.	n.d.
JBAGABE-19-0034	46	107	5416022	Klebsiella pneumoniae subsp. pneumoniae																																	kpneumoniae	219	n.d.	n.d.	n.d.	n.d.	n.d.	n.d.	n.d.	n.d.	n.d.	n.d.	n.d.
JBAGABE-19-0062	55	125	4996018	Enterobacter kobei	>32/16	>64	16	>32	>32	>32	>64	>128	32	>64	>16	>32	>32/16	>16	>16	>16	>32	2	8	8	4	2	>8	<=4	<=0.5	<=0.25	8	1	>16	<=1/19	4	<=8	ecloacae	99	blaIMP-1	n.d.	n.d.	n.d.	n.d.	n.d.	n.d.	n.d.	n.d.	n.d.	n.d.
JBAGABE-19-0071	39	116	5435619	Klebsiella pneumoniae																																	kpneumoniae	37	n.d.	n.d.	n.d.	n.d.	n.d.	n.d.	n.d.	n.d.	n.d.	n.d.	n.d.
JBAGABE-19-0080	52	137	5204610	Enterobacter ludwigii	>32/16	>64	>64	>32	>32	>32	>64	>128	32	>64	>16	>32	>32/16	>16	>16	>16	>32	2	8	8	4	<=1	8	<=4	<=0.5	<=0.25	4	0.5	>16	<=1/19	<=1	<=8	ecloacae	20	blaIMP-1	n.d.	n.d.	n.d.	n.d.	n.d.	n.d.	n.d.	n.d.	n.d.	n.d.
JBAGABE-19-0081	61	242	5478651	Klebsiella pneumoniae subsp. pneumoniae	32/16	16	8	>32	>32	>32	64	16	16	16	>16	>32	32/16	<=1	8	2	2	4	4	8	4	<=1	8	<=4	<=0.5	<=0.25	8	1	16	<=1/19	<=1	16	kpneumoniae	317	blaIMP-1	n.d.	n.d.	n.d.	n.d.	n.d.	n.d.	n.d.	n.d.	n.d.	n.d.
JBAGABE-19-0082	60	121	4951959	Enterobacter roggenkampii	>32/16	>64	8	>32	>32	>32	>64	128	32	>64	>16	32	32/16	>16	16	<=1	8	>8	8	4	4	<=1	<=1	<=4	1	2	4	0.5	<=4	<=1/19	>8	<=8	ecloacae	486	n.d.	n.d.	n.d.	n.d.	n.d.	n.d.	n.d.	n.d.	n.d.	n.d.	n.d.
JBAGABE-19-0084	42	303	5188998	Escherichia coli																																	ecoli	131	n.d.	n.d.	n.d.	n.d.	n.d.	n.d.	n.d.	n.d.	n.d.	n.d.	n.d.
JBAGABE-19-0098	47	137	5170684	Enterobacter hormaechei subsp. steigerwaltii	>32/16	64	16	>32	>32	>32	>64	>128	>32	>64	>16	>32	>32/16	8	>16	>16	>32	4	8	8	8	<=1	4	<=4	<=0.5	0.5	>8	0.5	>16	<=1/19	8	<=8	ecloacae	742	blaIMP-1	n.d.	n.d.	n.d.	n.d.	n.d.	n.d.	n.d.	n.d.	n.d.	n.d.
JBAGABE-19-0101	56	97	4902881	Enterobacter asburiae	>32/16	>64	8	>32	>32	>32	>64	>128	32	>64	>16	32	>32/16	>16	>16	>16	>32	4	4	4	2	2	8	<=4	<=0.5	<=0.25	4	1	<=4	<=1/19	8	<=8	ecloacae	252	blaIMP-1	n.d.	n.d.	n.d.	n.d.	n.d.	n.d.	n.d.	n.d.	n.d.	n.d.
JBAGABE-19-0109	59	128	5236286	Enterobacter ludwigii	>32/16	>64	<=4	>32	>32	>32	>64	>128	32	>64	>16	32	>32/16	>16	>16	>16	>32	2	4	4	2	2	8	<=4	<=0.5	<=0.25	8	0.5	16	<=1/19	<=1	<=8	ecloacae	20	blaIMP-1	n.d.	n.d.	n.d.	n.d.	n.d.	n.d.	n.d.	n.d.	n.d.	n.d.
JBAGABE-19-0110	53	122	5229218	Enterobacter ludwigii	>32/16	>64	16	>32	>32	>32	>64	>128	32	>64	>16	32	>32/16	>16	>16	>16	>32	2	4	4	4	<=1	8	<=4	<=0.5	<=0.25	8	0.5	16	<=1/19	<=1	<=8	ecloacae	20	blaIMP-1	n.d.	n.d.	n.d.	n.d.	n.d.	n.d.	n.d.	n.d.	n.d.	n.d.
JBAGABE-19-0111	46	216	5705378	Klebsiella variicola	>32/16	>64	8	>32	>32	>32	>64	>128	16	>64	>16	32	>32/16	>16	>16	>16	32	4	8	4	4	<=1	8	<=4	<=0.5	<=0.25	8	1	>16	>2/38	<=1	<=8	kpneumoniae	415	blaIMP-1	n.d.	n.d.	n.d.	n.d.	n.d.	n.d.	n.d.	n.d.	n.d.	n.d.
JBAGABE-19-0113	70	84	5301640	Klebsiella aerogenes	>32/16	64	16	>32	>32	>32	>64	8	8	16	>16	32	<=8/4	>16	<=1	<=1	<=1	1	<=0.5	<=0.5	<=0.5	<=1	<=1	<=4	<=0.5	<=0.25	2	0.5	<=4	<=1/19	<=1	<=8	kaerogenes	173	n.d.	n.d.	n.d.	n.d.	n.d.	n.d.	n.d.	n.d.	n.d.	n.d.	n.d.
JBAGABE-19-0117	53	53	5105718	Klebsiella aerogenes	>32/16	64	8	>32	>32	>32	>64	64	>32	64	>16	>32	32/16	16	2	<=1	<=1	4	4	4	2	<=1	<=1	<=4	<=0.5	<=0.25	2	0.5	<=4	<=1/19	<=1	<=8	kaerogenes	2	n.d.	n.d.	n.d.	n.d.	n.d.	n.d.	n.d.	n.d.	n.d.	n.d.	n.d.
JBAGABE-19-0118	41	185	6048242	Klebsiella michiganensis	>32/16	>64	<=4	>32	>32	>32	>64	>128	32	>64	>16	>32	>32/16	16	>16	>16	>32	2	8	4	4	<=1	8	<=4	<=0.5	<=0.25	>8	0.5	16	>2/38	<=1	<=8	koxytoca	82	blaIMP-1	n.d.	n.d.	n.d.	n.d.	n.d.	n.d.	n.d.	n.d.	n.d.	n.d.
JBAGABE-19-0119	44	181	6159674	Klebsiella michiganensis	32/16	>64	<=4	32	>32	32	>64	>128	16	>64	16	16	>32/16	4	>16	8	>32	2	2	2	2	2	8	<=4	<=0.5	<=0.25	8	0.5	16	>2/38	<=1	<=8	koxytoca	82	blaIMP-1	n.d.	n.d.	n.d.	n.d.	n.d.	n.d.	n.d.	n.d.	n.d.	n.d.
JBAGABE-19-0120	42	121	5119697	Enterobacter hormaechei subsp. steigerwaltii	>32/16	64	<=4	>32	>32	>32	>64	128	>32	>64	>16	>32	>32/16	<=1	>16	>16	32	4	8	8	8	<=1	4	<=4	<=0.5	0.5	>8	0.5	16	<=1/19	<=1	<=8	ecloacae	742	blaIMP-1	n.d.	n.d.	n.d.	n.d.	n.d.	n.d.	n.d.	n.d.	n.d.	n.d.
JBAGABE-19-0121	48	226	5259643	Escherichia coli	16/8	>64	8	16	32	>32	>64	>128	8	>64	8	8	>32/16	>16	>16	>16	>32	2	4	2	4	4	>8	<=4	<=0.5	<=0.25	2	<=0.25	<=4	<=1/19	<=1	<=8	ecoli	70	blaIMP-1	n.d.	n.d.	n.d.	n.d.	n.d.	n.d.	n.d.	n.d.	n.d.	n.d.
JBAGABE-19-0122	42	95	5555075	Klebsiella variicola	>32/16	32	16	>32	>32	>32	16	8	4	2	4	2	<=8/4	2	16	16	16	<=0.5	4	4	<=0.5	<=1	<=1	<=4	1	0.5	8	2	>16	2/38	2	>16	kpneumoniae	*4609	n.d.	n.d.	n.d.	n.d.	n.d.	n.d.	n.d.	n.d.	n.d.	n.d.	n.d.
JBAGABF-19-0001	53	176	5071297	Escherichia coli	<=4/2	>64	<=4	1	4	<=1	>64	>128	<=0.12	>64	8	<=0.12	<=8/4	16	>16	>16	8	<=0.5	<=0.5	<=0.5	<=0.5	<=1	<=1	<=4	>8	>4	<=1	<=0.25	<=4	<=1/19	<=1	<=8	ecoli	131	n.d.	n.d.	n.d.	n.d.	n.d.	n.d.	n.d.	n.d.	n.d.	n.d.	n.d.
JBAGABF-19-0002	54	128	5001188	Escherichia coli	16/8	>64	<=4	<=0.5	<=2	<=1	>64	>128	<=0.12	>64	16	<=0.12	<=8/4	>16	>16	>16	>32	<=0.5	<=0.5	<=0.5	<=0.5	>8	8	<=4	8	>4	<=1	<=0.25	<=4	>2/38	<=1	<=8	ecoli	1193	n.d.	n.d.	n.d.	n.d.	n.d.	n.d.	n.d.	n.d.	n.d.	n.d.	n.d.
JBAGABF-19-0006	52	201	5283437	Escherichia coli	16/8	>64	<=4	2	8	<=1	>64	>128	<=0.12	>64	>16	0.25	<=8/4	>16	>16	>16	>32	<=0.5	<=0.5	<=0.5	<=0.5	>8	>8	8	>8	>4	2	<=0.25	<=4	>2/38	<=1	<=8	ecoli	131	n.d.	n.d.	n.d.	n.d.	n.d.	n.d.	n.d.	n.d.	n.d.	n.d.	n.d.
JBAGABF-19-0010	49	170	4994937	Escherichia coli	16/8	>64	<=4	<=0.5	4	<=1	>64	>128	<=0.12	>64	<=1	<=0.12	<=8/4	16	>16	2	2	<=0.5	<=0.5	<=0.5	<=0.5	<=1	4	<=4	1	1	4	0.5	<=4	>2/38	4	>16	ecoli	2179	n.d.	n.d.	n.d.	n.d.	n.d.	n.d.	n.d.	n.d.	n.d.	n.d.	n.d.
JBAGABF-19-0018	57	114	5702197	Klebsiella pneumoniae subsp. pneumoniae	>32/16	>64	<=4	2	8	<=1	>64	>128	<=0.12	>64	8	0.5	32/16	>16	>16	>16	>32	<=0.5	<=0.5	<=0.5	<=0.5	<=1	<=1	<=4	1	1	4	0.5	<=4	<=1/19	<=1	<=8	kpneumoniae	23	n.d.	n.d.	n.d.	n.d.	n.d.	n.d.	n.d.	n.d.	n.d.	n.d.	n.d.
JBAGABF-19-0019	56	103	5344095	Klebsiella pneumoniae subsp. pneumoniae	32/16	64	<=4	<=0.5	4	<=1	32	16	<=0.12	16	<=1	<=0.12	<=8/4	<=1	2	<=1	<=1	<=0.5	<=0.5	<=0.5	<=0.5	>8	>8	<=4	<=0.5	2	>8	<=0.25	<=4	>2/38	<=1	>16	kpneumoniae	1634	n.d.	n.d.	n.d.	n.d.	n.d.	n.d.	n.d.	n.d.	n.d.	n.d.	n.d.
JBAGABF-19-0022	51	232	5062331	Escherichia coli	8/4	>64	<=4	<=0.5	4	<=1	<=0.5	<=0.5	<=0.12	<=0.5	<=1	<=0.12	<=8/4	<=1	<=1	<=1	<=1	<=0.5	<=0.5	<=0.5	<=0.5	<=1	<=1	<=4	<=0.5	<=0.25	<=1	<=0.25	<=4	<=1/19	<=1	<=8	ecoli	69	n.d.	n.d.	n.d.	n.d.	n.d.	n.d.	n.d.	n.d.	n.d.	n.d.	n.d.
JBAGABF-19-0034	59	125	5536210	Klebsiella pneumoniae subsp. pneumoniae	32/16	>64	<=4	<=0.5	4	<=1	>64	32	<=0.12	64	<=1	0.25	16/8	2	16	4	8	<=0.5	<=0.5	<=0.5	<=0.5	<=1	<=1	<=4	<=0.5	<=0.25	<=1	0.5	<=4	<=1/19	<=1	<=8	kpneumoniae	268	n.d.	n.d.	n.d.	n.d.	n.d.	n.d.	n.d.	n.d.	n.d.	n.d.	n.d.
JBAGABF-19-0051	31	223	5430455	Escherichia coli																																	ecoli	131	n.d.	n.d.	n.d.	n.d.	n.d.	n.d.	n.d.	n.d.	n.d.	n.d.	n.d.
JBAGABF-19-0052	43	124	5308024	Klebsiella pneumoniae																																	kpneumoniae	37	n.d.	n.d.	n.d.	n.d.	n.d.	n.d.	n.d.	n.d.	n.d.	n.d.	n.d.
JBAGABF-19-0053	35	233	5198336	Escherichia coli																																	ecoli	131	n.d.	n.d.	n.d.	n.d.	n.d.	n.d.	n.d.	n.d.	n.d.	n.d.	n.d.
JBAGABF-19-0061	62	240	5323773	Escherichia coli																																	ecoli	131	n.d.	n.d.	n.d.	n.d.	n.d.	n.d.	n.d.	n.d.	n.d.	n.d.	n.d.
JBAGABF-19-0064	39	96	5270432	Klebsiella pneumoniae																																	kpneumoniae	n.d.	n.d.	n.d.	n.d.	n.d.	n.d.	n.d.	n.d.	n.d.	n.d.	n.d.	n.d.
JBAGABF-19-0067	33	238	5522112	Escherichia coli																																	ecoli	1177	n.d.	n.d.	n.d.	n.d.	n.d.	n.d.	n.d.	n.d.	n.d.	n.d.	n.d.
JBAGABF-19-0084	43	154	5071585	Escherichia coli																																	ecoli	38	n.d.	n.d.	n.d.	n.d.	n.d.	n.d.	n.d.	n.d.	n.d.	n.d.	n.d.
JBAIAAD-19-0002	65	214	5094061	Enterobacter asburiae	>32/16	<=4	<=4	>32	>32	>32	>64	32	32	32	>16	>32	>32/16	<=1	>16	4	4	1	2	2	1	2	8	<=4	<=0.5	<=0.25	<=1	<=0.25	<=4	<=1/19	4	<=8	ecloacae	252	blaIMP-1	n.d.	n.d.	n.d.	n.d.	n.d.	n.d.	n.d.	n.d.	n.d.	n.d.
JBAIAAD-19-0005	71	315	5122180	Enterobacter asburiae	>32/16	>64	<=4	>32	>32	>32	>64	32	16	32	>16	>32	>32/16	<=1	16	4	4	2	2	2	2	<=1	4	<=4	<=0.5	<=0.25	>8	0.5	<=4	<=1/19	>8	<=8	ecloacae	252	blaIMP-1	n.d.	n.d.	n.d.	n.d.	n.d.	n.d.	n.d.	n.d.	n.d.	n.d.
JBAIAAD-19-0030	60	114	5358993	Klebsiella aerogenes	32/16	>64	<=4	>32	>32	>32	32	<=0.5	4	1	2	4	<=8/4	<=1	<=1	<=1	<=1	1	<=0.5	<=0.5	<=0.5	2	<=1	<=4	<=0.5	<=0.25	2	0.5	<=4	<=1/19	<=1	<=8	kaerogenes	31	n.d.	n.d.	n.d.	n.d.	n.d.	n.d.	n.d.	n.d.	n.d.	n.d.	n.d.
JBAIAAD-19-0034	85	250	5204489	Escherichia coli	16/8	>64	<=4	1	4	<=1	>64	>128	<=0.12	>64	>16	0.25	16/8	>16	>16	>16	>32	<=0.5	<=0.5	<=0.5	<=0.5	<=1	2	<=4	>8	>4	<=1	<=0.25	<=4	<=1/19	<=1	<=8	ecoli	131	n.d.	n.d.	n.d.	n.d.	n.d.	n.d.	n.d.	n.d.	n.d.	n.d.	n.d.
JBAIAAD-19-0035	54	166	5056512	Escherichia coli	<=4/2	>64	<=4	<=0.5	<=2	<=1	>64	>128	<=0.12	>64	4	<=0.12	<=8/4	16	>16	>16	>32	<=0.5	<=0.5	<=0.5	<=0.5	<=1	<=1	<=4	8	>4	<=1	<=0.25	<=4	>2/38	<=1	<=8	ecoli	1193	n.d.	n.d.	n.d.	n.d.	n.d.	n.d.	n.d.	n.d.	n.d.	n.d.	n.d.
JBAIAAD-19-0040	51	266	5011181	Escherichia coli	8/4	>64	<=4	2	4	<=1	>64	>128	<=0.12	>64	16	0.25	<=8/4	>16	>16	>16	>32	<=0.5	<=0.5	<=0.5	<=0.5	4	4	<=4	>8	>4	<=1	<=0.25	<=4	<=1/19	<=1	<=8	ecoli	131	n.d.	n.d.	n.d.	n.d.	n.d.	n.d.	n.d.	n.d.	n.d.	n.d.	n.d.
JBAIAAD-19-0041	66	201	5180563	Escherichia coli	16/8	>64	<=4	<=0.5	4	<=1	>64	>128	<=0.12	>64	4	<=0.12	<=8/4	16	>16	>16	>32	<=0.5	<=0.5	<=0.5	<=0.5	<=1	<=1	<=4	8	>4	2	<=0.25	<=4	>2/38	<=1	<=8	ecoli	1193	n.d.	n.d.	n.d.	n.d.	n.d.	n.d.	n.d.	n.d.	n.d.	n.d.	n.d.
JBAIAAD-19-0048	48	240	5224591	Escherichia coli	32/16	>64	<=4	1	4	<=1	>64	>128	<=0.12	>64	16	<=0.12	16/8	>16	>16	>16	>32	<=0.5	<=0.5	<=0.5	<=0.5	>8	8	<=4	8	>4	<=1	<=0.25	<=4	<=1/19	<=1	<=8	ecoli	131	n.d.	n.d.	n.d.	n.d.	n.d.	n.d.	n.d.	n.d.	n.d.	n.d.	n.d.
JBAIAAD-19-0049	53	164	5198205	Escherichia coli	32/16	<=4	<=4	1	4	<=1	>64	>128	<=0.12	>64	<=1	<=0.12	32/16	8	>16	>16	>32	<=0.5	<=0.5	<=0.5	<=0.5	<=1	2	<=4	>8	>4	<=1	<=0.25	16	<=1/19	<=1	<=8	ecoli	131	n.d.	n.d.	n.d.	n.d.	n.d.	n.d.	n.d.	n.d.	n.d.	n.d.	n.d.
JBAIAAD-19-0050	84	51	4489308	Enterobacter asburiae	8/4	>64	<=4	>32	>32	<=1	<=0.5	<=0.5	<=0.12	<=0.5	<=1	<=0.12	<=8/4	<=1	<=1	<=1	<=1	<=0.5	<=0.5	<=0.5	<=0.5	<=1	<=1	<=4	<=0.5	<=0.25	2	0.5	>16	<=1/19	8	<=8	ecloacae	1057	n.d.	n.d.	n.d.	n.d.	n.d.	n.d.	n.d.	n.d.	n.d.	n.d.	n.d.
JBAIAAD-19-0051	66	185	5141632	Escherichia coli	>32/16	>64	<=4	1	4	<=1	>64	>128	<=0.12	>64	4	<=0.12	32/16	>16	>16	>16	>32	<=0.5	<=0.5	<=0.5	<=0.5	<=1	<=1	<=4	>8	>4	2	<=0.25	<=4	<=1/19	<=1	<=8	ecoli	131	n.d.	n.d.	n.d.	n.d.	n.d.	n.d.	n.d.	n.d.	n.d.	n.d.	n.d.
JBAIAAD-19-0052	38	272	5389595	Escherichia coli	8/4	>64	<=4	<=0.5	4	<=1	>64	>128	<=0.12	>64	>16	<=0.12	<=8/4	>16	>16	>16	>32	<=0.5	<=0.5	<=0.5	<=0.5	>8	8	<=4	8	>4	<=1	<=0.25	<=4	<=1/19	<=1	<=8	ecoli	131	n.d.	n.d.	n.d.	n.d.	n.d.	n.d.	n.d.	n.d.	n.d.	n.d.	n.d.
JBAIAAD-19-0057	54	259	5282616	Escherichia coli	16/8	>64	<=4	4	16	<=1	>64	128	<=0.12	>64	<=1	0.25	16/8	4	>16	8	16	<=0.5	<=0.5	<=0.5	<=0.5	>8	>8	8	8	>4	4	0.5	<=4	>2/38	<=1	16	ecoli	2003	n.d.	n.d.	n.d.	n.d.	n.d.	n.d.	n.d.	n.d.	n.d.	n.d.	n.d.
JBAIAAD-19-0058	46	402	5318589	Escherichia coli	32/16	>64	<=4	1	4	<=1	>64	>128	<=0.12	>64	16	0.25	16/8	>16	>16	>16	>32	<=0.5	<=0.5	<=0.5	<=0.5	>8	4	<=4	>8	>4	<=1	<=0.25	<=4	>2/38	<=1	>16	ecoli	315	n.d.	n.d.	n.d.	n.d.	n.d.	n.d.	n.d.	n.d.	n.d.	n.d.	n.d.
JBAIAAD-19-0059	41	412	5345702	Escherichia coli	>32/16	>64	<=4	4	16	<=1	>64	64	<=0.12	>64	2	<=0.12	32/16	8	>16	16	16	<=0.5	<=0.5	<=0.5	<=0.5	>8	8	<=4	>8	>4	2	<=0.25	<=4	>2/38	<=1	<=8	ecoli	131	n.d.	n.d.	n.d.	n.d.	n.d.	n.d.	n.d.	n.d.	n.d.	n.d.	n.d.
JBAIAAD-19-0061	43	426	5368397	Escherichia coli	>32/16	>64	<=4	2	8	<=1	>64	>128	<=0.12	>64	2	<=0.12	32/16	16	>16	>16	>32	<=0.5	<=0.5	<=0.5	<=0.5	>8	8	<=4	8	>4	<=1	<=0.25	<=4	<=1/19	<=1	<=8	ecoli	131	n.d.	n.d.	n.d.	n.d.	n.d.	n.d.	n.d.	n.d.	n.d.	n.d.	n.d.
JBAIAAD-19-0062	52	293	4972331	Escherichia coli	32/16	>64	<=4	1	8	<=1	>64	>128	<=0.12	>64	2	<=0.12	16/8	8	>16	>16	>32	<=0.5	<=0.5	<=0.5	<=0.5	<=1	<=1	<=4	>8	>4	<=1	<=0.25	<=4	>2/38	<=1	16	ecoli	38	n.d.	n.d.	n.d.	n.d.	n.d.	n.d.	n.d.	n.d.	n.d.	n.d.	n.d.
JBAIAAD-19-0071	83	187	5051360	Enterobacter asburiae	>32/16	>64	64	>32	>32	>32	>64	>128	>32	>64	>16	>32	>32/16	>16	16	4	16	2	4	8	4	<=1	2	<=4	<=0.5	0.5	>8	0.5	<=4	<=1/19	>8	<=8	ecloacae	252	blaIMP-1	n.d.	n.d.	n.d.	n.d.	n.d.	n.d.	n.d.	n.d.	n.d.	n.d.
JBAIAAD-19-0072	68	185	5012777	Escherichia coli	8/4	>64	<=4	<=0.5	<=2	<=1	>64	>128	<=0.12	>64	4	<=0.12	<=8/4	>16	>16	>16	>32	<=0.5	<=0.5	<=0.5	<=0.5	<=1	<=1	<=4	8	>4	<=1	<=0.25	<=4	<=1/19	<=1	<=8	ecoli	1193	n.d.	n.d.	n.d.	n.d.	n.d.	n.d.	n.d.	n.d.	n.d.	n.d.	n.d.
JBAIAAD-19-0073	58	206	5229259	Escherichia coli	32/16	>64	<=4	<=0.5	4	<=1	>64	>128	<=0.12	>64	<=1	<=0.12	16/8	4	>16	>16	>32	<=0.5	<=0.5	<=0.5	<=0.5	>8	>8	8	8	>4	<=1	<=0.25	<=4	<=1/19	<=1	16	ecoli	131	n.d.	n.d.	n.d.	n.d.	n.d.	n.d.	n.d.	n.d.	n.d.	n.d.	n.d.
JBAIAAD-19-0077	40	355	5065812	Escherichia coli	<=4/2	>64	<=4	1	4	<=1	>64	>128	<=0.12	>64	2	<=0.12	<=8/4	4	>16	16	4	<=0.5	<=0.5	<=0.5	<=0.5	<=1	<=1	<=4	>8	>4	4	<=0.25	<=4	>2/38	<=1	<=8	ecoli	131	n.d.	n.d.	n.d.	n.d.	n.d.	n.d.	n.d.	n.d.	n.d.	n.d.	n.d.
JBAIAAD-19-0085	48	244	5065512	Escherichia coli	<=4/2	>64	<=4	2	4	<=1	>64	>128	<=0.12	>64	4	<=0.12	<=8/4	8	>16	>16	8	<=0.5	<=0.5	<=0.5	<=0.5	<=1	2	<=4	>8	>4	4	<=0.25	>16	>2/38	<=1	<=8	ecoli	131	n.d.	n.d.	n.d.	n.d.	n.d.	n.d.	n.d.	n.d.	n.d.	n.d.	n.d.
JBAIAAD-19-0087	40	225	5128446	Escherichia coli	32/16	>64	<=4	1	4	<=1	>64	>128	<=0.12	>64	2	0.25	16/8	8	>16	>16	>32	<=0.5	<=0.5	<=0.5	<=0.5	<=1	<=1	<=4	1	1	<=1	<=0.25	<=4	<=1/19	<=1	<=8	ecoli	38	n.d.	n.d.	n.d.	n.d.	n.d.	n.d.	n.d.	n.d.	n.d.	n.d.	n.d.
JBAIAAD-19-0095	47	162	5275093	Klebsiella pneumoniae	8/4	>64	<=4	<=0.5	<=2	<=1	>64	>128	<=0.12	>64	8	<=0.12	<=8/4	16	>16	>16	>32	<=0.5	<=0.5	<=0.5	<=0.5	>8	>8	<=4	<=0.5	2	2	0.5	<=4	>2/38	<=1	>16	kpneumoniae	36	n.d.	n.d.	n.d.	n.d.	n.d.	n.d.	n.d.	n.d.	n.d.	n.d.	n.d.
JBAIAAD-19-0096	53	146	5278214	Klebsiella pneumoniae	8/4	>64	<=4	<=0.5	<=2	<=1	>64	>128	<=0.12	>64	8	<=0.12	<=8/4	16	16	4	4	<=0.5	<=0.5	<=0.5	<=0.5	>8	>8	<=4	<=0.5	2	2	0.5	<=4	>2/38	<=1	>16	kpneumoniae	36	n.d.	n.d.	n.d.	n.d.	n.d.	n.d.	n.d.	n.d.	n.d.	n.d.	n.d.
JBAIAAD-19-0106	59	162	5410868	Klebsiella pneumoniae subsp. pneumoniae																																	kpneumoniae	147	n.d.	n.d.	n.d.	n.d.	n.d.	n.d.	n.d.	n.d.	n.d.	n.d.	n.d.
JBAIAAD-19-0111	81	105	5544835	Klebsiella pneumoniae subsp. pneumoniae																																	kpneumoniae	219	n.d.	n.d.	n.d.	n.d.	n.d.	n.d.	n.d.	n.d.	n.d.	n.d.	n.d.
JBAIAAD-19-0115	77	85	4675912	Enterobacter hormaechei subsp. steigerwaltii	>32/16	>64	>64	>32	>32	>32	>64	>128	>32	>64	>16	>32	>32/16	>16	>16	>16	>32	>8	>8	8	4	<=1	<=1	<=4	<=0.5	1	4	0.5	>16	>2/38	<=1	>16	ecloacae	50	n.d.	n.d.	n.d.	n.d.	n.d.	n.d.	n.d.	n.d.	n.d.	n.d.	n.d.
JBAIAAD-19-0121	45	167	5153485	Escherichia coli																																	ecoli	38	n.d.	n.d.	n.d.	n.d.	n.d.	n.d.	n.d.	n.d.	n.d.	n.d.	n.d.
JBAIAAD-19-0127	84	150	5102107	Enterobacter asburiae	32/16	<=4	<=4	>32	>32	>32	>64	128	>32	>64	>16	>32	>32/16	<=1	>16	8	16	2	4	4	2	<=1	4	<=4	<=0.5	0.5	>8	0.5	<=4	<=1/19	>8	<=8	ecloacae	252	blaIMP-1	n.d.	n.d.	n.d.	n.d.	n.d.	n.d.	n.d.	n.d.	n.d.	n.d.
JBAIAAD-19-0128	75	93	5451217	Klebsiella pneumoniae subsp. pneumoniae																																	kpneumoniae	869	n.d.	n.d.	n.d.	n.d.	n.d.	n.d.	n.d.	n.d.	n.d.	n.d.	n.d.
JBAIABE-19-0001	65	218	5405019	Klebsiella pneumoniae subsp. pneumoniae																																	kpneumoniae	15	n.d.	n.d.	n.d.	n.d.	n.d.	n.d.	n.d.	n.d.	n.d.	n.d.	n.d.
JBAIABE-19-0002	34	316	5287859	Escherichia coli	16/8	>64	<=4	1	<=2	<=1	>64	>128	<=0.12	>64	16	<=0.12	<=8/4	>16	>16	16	16	<=0.5	<=0.5	<=0.5	<=0.5	<=1	>8	8	>8	>4	<=1	<=0.25	<=4	>2/38	<=1	<=8	ecoli	131	n.d.	n.d.	n.d.	n.d.	n.d.	n.d.	n.d.	n.d.	n.d.	n.d.	n.d.
JBAIABE-19-0006	31	376	5498362	Klebsiella pneumoniae subsp. pneumoniae																																	kpneumoniae	45	n.d.	n.d.	n.d.	n.d.	n.d.	n.d.	n.d.	n.d.	n.d.	n.d.	n.d.
JBAIABE-19-0008	49	532	5530432	Escherichia coli																																	ecoli	38	n.d.	n.d.	n.d.	n.d.	n.d.	n.d.	n.d.	n.d.	n.d.	n.d.	n.d.
JBAIABE-19-0012	44	180	5017692	Escherichia coli																																	ecoli	131	n.d.	n.d.	n.d.	n.d.	n.d.	n.d.	n.d.	n.d.	n.d.	n.d.	n.d.
JBAIABE-19-0014	44	130	5700057	Klebsiella variicola																																	kpneumoniae	361	n.d.	n.d.	n.d.	n.d.	n.d.	n.d.	n.d.	n.d.	n.d.	n.d.	n.d.
JBAIABE-19-0019	70	192	5513131	Klebsiella pneumoniae subsp. pneumoniae	>32/16	>64	>64	>32	>32	16	>64	128	4	>64	>16	32	>32/16	>16	>16	>16	>32	2	<=0.5	<=0.5	<=0.5	>8	>8	>32	>8	>4	>8	1	16	>2/38	<=1	>16	kpneumoniae	722	n.d.	n.d.	n.d.	n.d.	n.d.	n.d.	n.d.	n.d.	n.d.	n.d.	n.d.
JBAIABE-19-0021	79	195	5144636	Escherichia coli																																	ecoli	14	n.d.	n.d.	n.d.	n.d.	n.d.	n.d.	n.d.	n.d.	n.d.	n.d.	n.d.
JBAJAAH-19-0001	37	244	5282308	Escherichia coli	>32/16	>64	<=4	2	16	<=1	>64	>128	0.25	>64	4	0.5	32/16	>16	>16	>16	>32	<=0.5	<=0.5	<=0.5	<=0.5	<=1	<=1	<=4	>8	>4	<=1	<=0.25	<=4	<=1/19	<=1	<=8	ecoli	648	n.d.	n.d.	n.d.	n.d.	n.d.	n.d.	n.d.	n.d.	n.d.	n.d.	n.d.
JBAJAAH-19-0002	56	220	5199381	Escherichia coli	<=4/2	>64	<=4	<=0.5	4	<=1	>64	>128	<=0.12	>64	2	<=0.12	<=8/4	>16	>16	>16	>32	<=0.5	<=0.5	<=0.5	<=0.5	<=1	2	<=4	2	4	<=1	<=0.25	<=4	<=1/19	<=1	<=8	ecoli	5150	n.d.	n.d.	n.d.	n.d.	n.d.	n.d.	n.d.	n.d.	n.d.	n.d.	n.d.
JBAJAAH-19-0003	36	131	5464634	Klebsiella pneumoniae subsp. pneumoniae	32/16	>64	<=4	1	<=2	<=1	>64	>128	<=0.12	>64	>16	0.25	32/16	>16	>16	>16	>32	<=0.5	<=0.5	<=0.5	<=0.5	<=1	<=1	<=4	1	2	<=1	<=0.25	<=4	>2/38	<=1	>16	kpneumoniae	22	n.d.	n.d.	n.d.	n.d.	n.d.	n.d.	n.d.	n.d.	n.d.	n.d.	n.d.
JBAJAAH-19-0004	49	196	5200337	Escherichia coli	32/16	>64	<=4	2	4	<=1	>64	>128	<=0.12	>64	>16	<=0.12	16/8	>16	>16	>16	>32	<=0.5	<=0.5	<=0.5	<=0.5	>8	8	<=4	8	>4	<=1	<=0.25	16	<=1/19	<=1	<=8	ecoli	131	n.d.	n.d.	n.d.	n.d.	n.d.	n.d.	n.d.	n.d.	n.d.	n.d.	n.d.
JBAJAAH-19-0006	32	362	5376094	Escherichia coli	>32/16	>64	<=4	1	4	<=1	>64	>128	<=0.12	>64	8	<=0.12	16/8	>16	>16	>16	>32	<=0.5	<=0.5	<=0.5	<=0.5	2	>8	16	<=0.5	<=0.25	<=1	<=0.25	<=4	<=1/19	<=1	<=8	ecoli	69	n.d.	n.d.	n.d.	n.d.	n.d.	n.d.	n.d.	n.d.	n.d.	n.d.	n.d.
JBAJAAH-19-0007	49	244	5279074	Escherichia coli	16/8	>64	<=4	1	32	<=1	>64	128	<=0.12	>64	<=1	<=0.12	<=8/4	<=1	>16	4	8	<=0.5	<=0.5	<=0.5	<=0.5	>8	8	<=4	4	>4	4	<=0.25	<=4	<=1/19	<=1	<=8	ecoli	1177	n.d.	n.d.	n.d.	n.d.	n.d.	n.d.	n.d.	n.d.	n.d.	n.d.	n.d.
JBAJAAH-19-0008	48	271	5229625	Escherichia coli	>32/16	>64	64	>32	>32	>32	>64	64	32	64	>16	>32	32/16	>16	4	4	4	<=0.5	<=0.5	<=0.5	<=0.5	<=1	<=1	<=4	<=0.5	<=0.25	<=1	<=0.25	<=4	<=1/19	<=1	<=8	ecoli	131	n.d.	n.d.	n.d.	n.d.	n.d.	n.d.	n.d.	n.d.	n.d.	n.d.	n.d.
JBAJAAH-19-0014	44	257	5246786	Escherichia coli	32/16	<=4	16	>32	>32	32	>64	32	32	64	>16	>32	16/8	>16	4	<=1	<=1	<=0.5	<=0.5	<=0.5	<=0.5	<=1	<=1	<=4	>8	>4	<=1	<=0.25	<=4	>2/38	<=1	16	ecoli	38	n.d.	n.d.	n.d.	n.d.	n.d.	n.d.	n.d.	n.d.	n.d.	n.d.	n.d.
JBAJAAH-19-0015	57	50	5086521	Klebsiella aerogenes	32/16	>64	<=4	>32	>32	4	2	2	<=0.12	<=0.5	<=1	<=0.12	<=8/4	<=1	<=1	<=1	<=1	1	<=0.5	<=0.5	<=0.5	<=1	<=1	<=4	<=0.5	<=0.25	2	0.5	16	<=1/19	<=1	<=8	kaerogenes	9	n.d.	n.d.	n.d.	n.d.	n.d.	n.d.	n.d.	n.d.	n.d.	n.d.	n.d.
JBAJAAH-19-0017	78	90	5291612	Klebsiella pneumoniae subsp. pneumoniae	8/4	>64	<=4	1	<=2	<=1	>64	>128	<=0.12	>64	2	0.25	<=8/4	8	>16	8	8	<=0.5	<=0.5	<=0.5	<=0.5	<=1	<=1	<=4	<=0.5	<=0.25	4	0.5	16	>2/38	<=1	<=8	kpneumoniae	17	n.d.	n.d.	n.d.	n.d.	n.d.	n.d.	n.d.	n.d.	n.d.	n.d.	n.d.
JBAJAAH-19-0019	74	108	5485324	Klebsiella pneumoniae subsp. pneumoniae	32/16	64	<=4	<=0.5	<=2	<=1	>64	<=0.5	<=0.12	>64	2	0.25	16/8	16	>16	16	>32	<=0.5	<=0.5	<=0.5	<=0.5	4	8	<=4	<=0.5	<=0.25	<=1	<=0.25	<=4	>2/38	<=1	<=8	kpneumoniae	25	n.d.	n.d.	n.d.	n.d.	n.d.	n.d.	n.d.	n.d.	n.d.	n.d.	n.d.
JBAJAAH-19-0021	50	60	4718643	Hafnia paralvei	32/16	>64	64	8	8	>32	>64	64	>32	>64	>16	>32	32/16	8	8	<=1	2	<=0.5	<=0.5	<=0.5	<=0.5	<=1	<=1	<=4	<=0.5	<=0.25	2	0.5	<=4	<=1/19	2	<=8	n.d.	n.d.	n.d.	n.d.	n.d.	n.d.	n.d.	n.d.	n.d.	n.d.	n.d.	n.d.	n.d.
JBAJAAH-19-0025	45	184	5192961	Escherichia coli	16/8	>64	<=4	4	8	2	>64	>128	<=0.12	>64	>16	0.25	16/8	>16	>16	>16	>32	<=0.5	<=0.5	<=0.5	<=0.5	>8	4	<=4	>8	>4	<=1	<=0.25	<=4	>2/38	<=1	<=8	ecoli	131	n.d.	n.d.	n.d.	n.d.	n.d.	n.d.	n.d.	n.d.	n.d.	n.d.	n.d.
JBAJAAH-19-0027	60	261	4122808	Proteus mirabilis	32/16	64	<=4	2	4	<=1	>64	>128	<=0.12	>64	<=1	<=0.12	16/8	4	>16	>16	>32	2	<=0.5	<=0.5	<=0.5	<=1	<=1	<=4	4	4	>8	2	>16	<=1/19	>8	<=8	n.d.	n.d.	n.d.	n.d.	n.d.	n.d.	n.d.	n.d.	n.d.	n.d.	n.d.	n.d.	n.d.
JBAJAAH-19-0028	48	180	5202244	Escherichia coli	32/16	32	<=4	16	>32	8	>64	8	8	2	4	32	<=8/4	2	<=1	<=1	<=1	1	<=0.5	<=0.5	<=0.5	<=1	<=1	<=4	<=0.5	<=0.25	<=1	<=0.25	<=4	2/38	<=1	<=8	ecoli	127	n.d.	n.d.	n.d.	n.d.	n.d.	n.d.	n.d.	n.d.	n.d.	n.d.	n.d.
JBAJAAH-19-0030	44	90	5125248	Escherichia coli	32/16	8	<=4	>32	>32	>32	>64	16	16	32	>16	>32	16/8	8	2	<=1	<=1	<=0.5	<=0.5	<=0.5	<=0.5	<=1	<=1	<=4	<=0.5	0.5	<=1	<=0.25	<=4	<=1/19	<=1	<=8	ecoli	131	n.d.	n.d.	n.d.	n.d.	n.d.	n.d.	n.d.	n.d.	n.d.	n.d.	n.d.
JBAJAAH-19-0037	42	152	5032816	Escherichia coli	32/16	>64	<=4	8	32	2	16	<=0.5	0.25	<=0.5	<=1	1	<=8/4	4	<=1	<=1	<=1	<=0.5	<=0.5	<=0.5	<=0.5	<=1	<=1	<=4	<=0.5	<=0.25	<=1	<=0.25	<=4	<=1/19	<=1	<=8	ecoli	73	n.d.	n.d.	n.d.	n.d.	n.d.	n.d.	n.d.	n.d.	n.d.	n.d.	n.d.
JBAJAAH-19-0040	75	87	5269991	Klebsiella pneumoniae subsp. pneumoniae	>32/16	>64	<=4	2	4	<=1	>64	>128	<=0.12	>64	4	0.25	>32/16	>16	>16	>16	>32	<=0.5	<=0.5	<=0.5	<=0.5	<=1	<=1	<=4	<=0.5	<=0.25	4	1	>16	>2/38	<=1	<=8	kpneumoniae	661	n.d.	n.d.	n.d.	n.d.	n.d.	n.d.	n.d.	n.d.	n.d.	n.d.	n.d.
JBAJAAH-19-0041	51	176	5040027	Escherichia coli	32/16	>64	<=4	4	8	<=1	>64	128	<=0.12	>64	4	0.25	32/16	16	>16	>16	>32	<=0.5	<=0.5	<=0.5	<=0.5	<=1	<=1	<=4	>8	>4	2	<=0.25	<=4	<=1/19	<=1	<=8	ecoli	224	n.d.	n.d.	n.d.	n.d.	n.d.	n.d.	n.d.	n.d.	n.d.	n.d.	n.d.
JBAJAAH-19-0042	39	141	5669454	Klebsiella pneumoniae subsp. pneumoniae	>32/16	>64	8	8	16	<=1	>64	128	0.25	>64	2	0.5	>32/16	16	>16	8	16	<=0.5	<=0.5	<=0.5	<=0.5	<=1	<=1	<=4	<=0.5	<=0.25	>8	4	<=4	<=1/19	<=1	16	kpneumoniae	20	n.d.	n.d.	n.d.	n.d.	n.d.	n.d.	n.d.	n.d.	n.d.	n.d.	n.d.
JBAJAAH-19-0045	43	269	5099438	Escherichia coli	>32/16	>64	<=4	1	4	<=1	32	4	<=0.12	4	<=1	0.25	<=8/4	<=1	2	<=1	<=1	<=0.5	<=0.5	<=0.5	<=0.5	<=1	<=1	<=4	1	1	<=1	<=0.25	<=4	>2/38	<=1	<=8	ecoli	453	n.d.	n.d.	n.d.	n.d.	n.d.	n.d.	n.d.	n.d.	n.d.	n.d.	n.d.
JBAJAAH-19-0047	49	55	4607986	Enterobacter hormaechei subsp. steigerwaltii	>32/16	>64	>64	>32	>32	>32	>64	>128	>32	>64	>16	>32	>32/16	>16	>16	16	16	8	>8	16	8	<=1	<=1	<=4	<=0.5	<=0.25	4	0.5	>16	<=1/19	<=1	<=8	ecloacae	234	n.d.	n.d.	n.d.	n.d.	n.d.	n.d.	n.d.	n.d.	n.d.	n.d.	n.d.
JBAJAAH-19-0053	61	317	5456114	Klebsiella pneumoniae subsp. pneumoniae	>32/16	<=4	<=4	2	8	<=1	>64	128	<=0.12	>64	2	<=0.12	32/16	8	>16	8	32	<=0.5	<=0.5	<=0.5	<=0.5	>8	>8	<=4	4	>4	>8	2	<=4	>2/38	<=1	<=8	kpneumoniae	655	n.d.	n.d.	n.d.	n.d.	n.d.	n.d.	n.d.	n.d.	n.d.	n.d.	n.d.
JBAJAAH-19-0056	44	110	4952602	Escherichia coli	8/4	8	<=4	4	16	<=1	8	<=0.5	0.25	<=0.5	<=1	0.25	<=8/4	<=1	<=1	<=1	<=1	<=0.5	<=0.5	<=0.5	<=0.5	<=1	<=1	<=4	<=0.5	<=0.25	<=1	<=0.25	<=4	<=1/19	<=1	<=8	ecoli	12	n.d.	n.d.	n.d.	n.d.	n.d.	n.d.	n.d.	n.d.	n.d.	n.d.	n.d.
JBAJAAH-19-0059	41	133	4984007	Escherichia coli	8/4	16	<=4	2	8	<=1	8	<=0.5	0.25	<=0.5	<=1	0.25	<=8/4	<=1	<=1	<=1	<=1	<=0.5	<=0.5	<=0.5	<=0.5	<=1	<=1	<=4	<=0.5	<=0.25	<=1	<=0.25	<=4	<=1/19	<=1	<=8	ecoli	73	n.d.	n.d.	n.d.	n.d.	n.d.	n.d.	n.d.	n.d.	n.d.	n.d.	n.d.
JBAJAAH-19-0060	48	137	5110296	Escherichia coli	16/8	>64	<=4	8	32	2	16	1	0.5	<=0.5	<=1	1	<=8/4	2	<=1	<=1	<=1	<=0.5	<=0.5	<=0.5	<=0.5	<=1	<=1	<=4	<=0.5	<=0.25	<=1	<=0.25	<=4	<=1/19	<=1	<=8	ecoli	73	n.d.	n.d.	n.d.	n.d.	n.d.	n.d.	n.d.	n.d.	n.d.	n.d.	n.d.
JBAJAAH-19-0078	34	111	5307021	Klebsiella quasipneumoniae subsp. similipneumoniae	>32/16	>64	<=4	2	4	<=1	>64	>128	<=0.12	>64	8	0.25	32/16	>16	>16	>16	>32	<=0.5	<=0.5	<=0.5	<=0.5	<=1	<=1	<=4	<=0.5	<=0.25	8	1	<=4	<=1/19	<=1	<=8	kpneumoniae	1531	n.d.	n.d.	n.d.	n.d.	n.d.	n.d.	n.d.	n.d.	n.d.	n.d.	n.d.
JBAJAAH-19-0079	35	126	5483470	Klebsiella pneumoniae subsp. pneumoniae	32/16	64	<=4	<=0.5	<=2	<=1	>64	>128	<=0.12	>64	2	<=0.12	<=8/4	>16	>16	>16	>32	<=0.5	<=0.5	<=0.5	<=0.5	4	>8	<=4	<=0.5	<=0.25	2	0.5	<=4	>2/38	<=1	<=8	kpneumoniae	25	n.d.	n.d.	n.d.	n.d.	n.d.	n.d.	n.d.	n.d.	n.d.	n.d.	n.d.
JBAJAAH-19-0080	39	245	5350123	Escherichia coli	<=4/2	8	<=4	2	16	<=1	64	32	<=0.12	16	>16	<=0.12	<=8/4	>16	4	<=1	2	<=0.5	<=0.5	<=0.5	<=0.5	<=1	<=1	<=4	>8	>4	<=1	<=0.25	<=4	<=1/19	<=1	16	ecoli	648	n.d.	n.d.	n.d.	n.d.	n.d.	n.d.	n.d.	n.d.	n.d.	n.d.	n.d.
JBAJAAH-19-0085	74	111	5048877	Escherichia coli	16/8	>64	<=4	>32	>32	4	32	4	4	1	4	8	<=8/4	<=1	<=1	<=1	<=1	<=0.5	<=0.5	<=0.5	<=0.5	<=1	<=1	<=4	<=0.5	<=0.25	<=1	<=0.25	<=4	>2/38	<=1	<=8	ecoli	1722	n.d.	n.d.	n.d.	n.d.	n.d.	n.d.	n.d.	n.d.	n.d.	n.d.	n.d.
JBAJAAH-19-0091	55	107	5449899	Klebsiella pneumoniae subsp. pneumoniae	>32/16	>64	<=4	32	>32	16	32	4	8	<=0.5	4	>32	<=8/4	2	<=1	<=1	<=1	2	<=0.5	<=0.5	<=0.5	>8	8	<=4	<=0.5	0.5	8	1	<=4	>2/38	<=1	>16	kpneumoniae	940	n.d.	n.d.	n.d.	n.d.	n.d.	n.d.	n.d.	n.d.	n.d.	n.d.	n.d.
JBAJAAH-19-0094	63	172	5101418	Escherichia coli	32/16	16	<=4	1	4	<=1	>64	>128	<=0.12	>64	2	<=0.12	16/8	>16	>16	>16	>32	<=0.5	<=0.5	<=0.5	<=0.5	8	8	<=4	<=0.5	0.5	<=1	<=0.25	>16	<=1/19	<=1	<=8	ecoli	5038	n.d.	n.d.	n.d.	n.d.	n.d.	n.d.	n.d.	n.d.	n.d.	n.d.	n.d.
JBAJAAH-19-0098	72	163	5155928	Escherichia coli	16/8	64	<=4	8	32	4	32	1	0.5	1	2	1	<=8/4	2	<=1	<=1	<=1	<=0.5	<=0.5	<=0.5	<=0.5	<=1	<=1	<=4	<=0.5	<=0.25	<=1	<=0.25	<=4	<=1/19	<=1	<=8	ecoli	73	n.d.	n.d.	n.d.	n.d.	n.d.	n.d.	n.d.	n.d.	n.d.	n.d.	n.d.
JBAJAAH-19-0100	50	47	5082212	Serratia ureilytica	>32/16	>64	64	>32	>32	>32	>64	32	>32	32	4	4	32/16	2	4	>16	>32	2	<=0.5	<=0.5	<=0.5	8	>8	16	<=0.5	<=0.25	4	1	<=4	<=1/19	<=1	16	n.d.	n.d.	n.d.	n.d.	n.d.	n.d.	n.d.	n.d.	n.d.	n.d.	n.d.	n.d.	n.d.
JBAJAAH-19-0113	51	88	5331136	Klebsiella pneumoniae subsp. pneumoniae	>32/16	>64	>64	8	>32	<=1	64	32	0.25	32	8	1	>32/16	8	8	4	8	<=0.5	<=0.5	<=0.5	<=0.5	<=1	<=1	<=4	<=0.5	0.5	>8	4	<=4	<=1/19	<=1	>16	kpneumoniae	n.d.	n.d.	n.d.	n.d.	n.d.	n.d.	n.d.	n.d.	n.d.	n.d.	n.d.	n.d.
JBAJAAH-19-0118	59	100	4967932	Escherichia coli	16/8	8	<=4	4	16	<=1	16	<=0.5	0.25	<=0.5	<=1	0.5	<=8/4	<=1	<=1	<=1	<=1	<=0.5	<=0.5	<=0.5	<=0.5	<=1	2	<=4	<=0.5	<=0.25	<=1	<=0.25	<=4	<=1/19	<=1	<=8	ecoli	12	n.d.	n.d.	n.d.	n.d.	n.d.	n.d.	n.d.	n.d.	n.d.	n.d.	n.d.
JBAJAAH-19-0124	79	125	5043318	Escherichia coli	32/16	32	<=4	16	32	2	32	1	0.5	<=0.5	2	1	<=8/4	2	<=1	<=1	<=1	<=0.5	<=0.5	<=0.5	<=0.5	<=1	<=1	<=4	<=0.5	<=0.25	<=1	<=0.25	<=4	<=1/19	<=1	<=8	ecoli	73	n.d.	n.d.	n.d.	n.d.	n.d.	n.d.	n.d.	n.d.	n.d.	n.d.	n.d.
JBAJAAH-19-0138	68	141	5069348	Escherichia coli	8/4	>64	<=4	2	8	<=1	>64	>128	<=0.12	>64	4	<=0.12	<=8/4	16	>16	>16	32	<=0.5	<=0.5	<=0.5	<=0.5	<=1	2	<=4	>8	>4	2	0.5	<=4	<=1/19	<=1	16	ecoli	131	n.d.	n.d.	n.d.	n.d.	n.d.	n.d.	n.d.	n.d.	n.d.	n.d.	n.d.
JBAJAAH-19-0151	61	109	4955262	Escherichia coli	16/8	>64	<=4	<=0.5	<=2	<=1	>64	>128	<=0.12	>64	16	<=0.12	<=8/4	>16	>16	>16	>32	<=0.5	<=0.5	<=0.5	<=0.5	<=1	2	<=4	4	>4	<=1	<=0.25	<=4	<=1/19	<=1	<=8	ecoli	131	n.d.	n.d.	n.d.	n.d.	n.d.	n.d.	n.d.	n.d.	n.d.	n.d.	n.d.
JBAJAAH-19-0157	37	134	5241214	Escherichia coli	>32/16	>64	<=4	1	16	<=1	>64	>128	<=0.12	>64	2	0.25	32/16	16	>16	>16	>32	<=0.5	<=0.5	<=0.5	<=0.5	<=1	<=1	<=4	<=0.5	<=0.25	2	<=0.25	<=4	<=1/19	<=1	<=8	ecoli	141	n.d.	n.d.	n.d.	n.d.	n.d.	n.d.	n.d.	n.d.	n.d.	n.d.	n.d.
JBAJAAH-19-0158	59	145	5243710	Escherichia coli	32/16	>64	<=4	1	4	<=1	>64	>128	<=0.12	>64	<=1	0.25	32/16	16	>16	>16	>32	<=0.5	<=0.5	<=0.5	<=0.5	<=1	<=1	<=4	<=0.5	<=0.25	2	<=0.25	<=4	<=1/19	<=1	<=8	ecoli	141	n.d.	n.d.	n.d.	n.d.	n.d.	n.d.	n.d.	n.d.	n.d.	n.d.	n.d.
JBAJAAH-19-0159	58	227	5225898	Escherichia coli	16/8	8	<=4	8	32	4	16	<=0.5	0.25	<=0.5	2	0.5	<=8/4	2	<=1	<=1	<=1	<=0.5	<=0.5	<=0.5	<=0.5	<=1	<=1	<=4	<=0.5	1	<=1	<=0.25	<=4	<=1/19	<=1	<=8	ecoli	131	n.d.	n.d.	n.d.	n.d.	n.d.	n.d.	n.d.	n.d.	n.d.	n.d.	n.d.
JBAJAAH-19-0164	74	139	5122423	Escherichia coli																																	ecoli	1193	n.d.	n.d.	n.d.	n.d.	n.d.	n.d.	n.d.	n.d.	n.d.	n.d.	n.d.
JBAJAAH-19-0172	79	39	4740531	Enterobacter ludwigii	>32/16	16	<=4	>32	>32	>32	64	1	16	4	4	8	<=8/4	16	<=1	<=1	<=1	1	<=0.5	<=0.5	<=0.5	<=1	<=1	<=4	<=0.5	<=0.25	2	0.5	>16	<=1/19	<=1	<=8	ecloacae	13	n.d.	n.d.	n.d.	n.d.	n.d.	n.d.	n.d.	n.d.	n.d.	n.d.	n.d.
JBAJAAH-19-0236	84	154	4932808	Escherichia coli	16/8	>64	<=4	1	4	<=1	>64	>128	<=0.12	>64	<=1	<=0.12	<=8/4	4	>16	>16	>32	<=0.5	<=0.5	<=0.5	<=0.5	<=1	<=1	<=4	>8	>4	<=1	<=0.25	<=4	<=1/19	<=1	<=8	ecoli	131	n.d.	n.d.	n.d.	n.d.	n.d.	n.d.	n.d.	n.d.	n.d.	n.d.	n.d.
JBAJAAH-19-0237	58	180	5218255	Escherichia coli	8/4	>64	<=4	4	16	<=1	>64	>128	<=0.12	>64	16	0.5	<=8/4	16	>16	>16	>32	<=0.5	<=0.5	<=0.5	<=0.5	<=1	<=1	<=4	>8	>4	2	<=0.25	<=4	<=1/19	<=1	<=8	ecoli	131	n.d.	n.d.	n.d.	n.d.	n.d.	n.d.	n.d.	n.d.	n.d.	n.d.	n.d.
JBAJAAH-19-0240	61	186	5232696	Escherichia coli	16/8	32	<=4	16	>32	16	>64	8	8	16	16	16	<=8/4	4	<=1	<=1	<=1	<=0.5	<=0.5	<=0.5	<=0.5	<=1	<=1	<=4	<=0.5	<=0.25	<=1	<=0.25	<=4	<=1/19	<=1	<=8	ecoli	131	n.d.	n.d.	n.d.	n.d.	n.d.	n.d.	n.d.	n.d.	n.d.	n.d.	n.d.
JBAJAAH-19-0241	43	245	5453046	Escherichia coli	>32/16	>64	<=4	1	4	<=1	>64	>128	<=0.12	>64	4	0.25	32/16	16	>16	>16	>32	<=0.5	<=0.5	<=0.5	<=0.5	<=1	<=1	<=4	>8	>4	<=1	<=0.25	<=4	>2/38	<=1	<=8	ecoli	131	n.d.	n.d.	n.d.	n.d.	n.d.	n.d.	n.d.	n.d.	n.d.	n.d.	n.d.
JBAJAAH-19-0243	58	138	5084839	Escherichia coli	8/4	>64	<=4	1	4	<=1	>64	>128	<=0.12	>64	16	<=0.12	<=8/4	16	>16	>16	>32	<=0.5	<=0.5	<=0.5	<=0.5	4	2	8	>8	>4	<=1	<=0.25	<=4	>2/38	<=1	<=8	ecoli	131	n.d.	n.d.	n.d.	n.d.	n.d.	n.d.	n.d.	n.d.	n.d.	n.d.	n.d.
JBAJAAH-19-0246	64	117	5012575	Escherichia coli	8/4	>64	<=4	1	8	<=1	>64	>128	<=0.12	>64	8	<=0.12	<=8/4	16	>16	>16	32	<=0.5	<=0.5	<=0.5	<=0.5	<=1	2	<=4	>8	>4	<=1	<=0.25	<=4	<=1/19	<=1	<=8	ecoli	131	n.d.	n.d.	n.d.	n.d.	n.d.	n.d.	n.d.	n.d.	n.d.	n.d.	n.d.
JBAJAAH-19-0247	57	171	5150559	Escherichia coli	32/16	>64	<=4	2	8	<=1	>64	>128	<=0.12	>64	>16	<=0.12	32/16	>16	>16	>16	>32	<=0.5	<=0.5	<=0.5	<=0.5	<=1	<=1	<=4	>8	>4	2	<=0.25	<=4	<=1/19	<=1	<=8	ecoli	131	n.d.	n.d.	n.d.	n.d.	n.d.	n.d.	n.d.	n.d.	n.d.	n.d.	n.d.
JBAJAAH-19-0248	76	158	5310635	Klebsiella pneumoniae subsp. pneumoniae	32/16	>64	<=4	<=0.5	<=2	<=1	>64	>128	<=0.12	>64	>16	<=0.12	<=8/4	>16	>16	>16	>32	<=0.5	<=0.5	<=0.5	<=0.5	<=1	<=1	<=4	<=0.5	<=0.25	2	0.5	16	<=1/19	<=1	<=8	kpneumoniae	617	n.d.	n.d.	n.d.	n.d.	n.d.	n.d.	n.d.	n.d.	n.d.	n.d.	n.d.
JBAJAAH-19-0254	74	72	5342414	Klebsiella pneumoniae	>32/16	>64	64	4	16	<=1	>64	>128	0.25	>64	16	1	>32/16	>16	>16	>16	>32	<=0.5	<=0.5	<=0.5	<=0.5	<=1	<=1	<=4	4	4	>8	>4	16	>2/38	<=1	>16	kpneumoniae	723	n.d.	n.d.	n.d.	n.d.	n.d.	n.d.	n.d.	n.d.	n.d.	n.d.	n.d.
JBAJAAH-19-0259	84	201	5794175	Klebsiella pneumoniae subsp. pneumoniae	>32/16	>64	16	4	16	<=1	>64	>128	0.25	>64	16	1	>32/16	>16	>16	>16	>32	<=0.5	<=0.5	<=0.5	<=0.5	<=1	<=1	<=4	4	4	>8	>4	16	>2/38	<=1	>16	kpneumoniae	307	n.d.	n.d.	n.d.	n.d.	n.d.	n.d.	n.d.	n.d.	n.d.	n.d.	n.d.
JBAJAAH-19-0267	71	141	5602603	Klebsiella pneumoniae subsp. pneumoniae	32/16	>64	<=4	<=0.5	<=2	<=1	>64	>128	<=0.12	>64	2	0.25	32/16	>16	>16	>16	>32	<=0.5	<=0.5	<=0.5	<=0.5	<=1	<=1	<=4	1	1	4	0.5	>16	<=1/19	<=1	<=8	kpneumoniae	3663	n.d.	n.d.	n.d.	n.d.	n.d.	n.d.	n.d.	n.d.	n.d.	n.d.	n.d.
JBAJAAH-19-0282	67	135	4891404	Escherichia coli	32/16	64	<=4	>32	>32	32	>64	32	16	32	>16	16	16/8	8	8	<=1	<=1	<=0.5	<=0.5	<=0.5	<=0.5	2	<=1	<=4	>8	>4	<=1	<=0.25	<=4	<=1/19	<=1	<=8	ecoli	354	n.d.	n.d.	n.d.	n.d.	n.d.	n.d.	n.d.	n.d.	n.d.	n.d.	n.d.
JBAJAAH-19-0300	60	177	5215307	Escherichia coli	16/8	>64	<=4	4	8	<=1	8	<=0.5	<=0.12	<=0.5	<=1	0.5	<=8/4	<=1	<=1	<=1	<=1	<=0.5	<=0.5	<=0.5	<=0.5	<=1	<=1	8	8	>4	<=1	<=0.25	16	<=1/19	<=1	<=8	ecoli	131	n.d.	n.d.	n.d.	n.d.	n.d.	n.d.	n.d.	n.d.	n.d.	n.d.	n.d.
JBAJAAH-19-0304	53	206	5399601	Escherichia coli	32/16	>64	<=4	>32	>32	8	64	2	8	2	>16	16	<=8/4	16	2	<=1	<=1	2	<=0.5	<=0.5	<=0.5	<=1	2	<=4	<=0.5	<=0.25	<=1	<=0.25	<=4	>2/38	<=1	<=8	ecoli	131	n.d.	n.d.	n.d.	n.d.	n.d.	n.d.	n.d.	n.d.	n.d.	n.d.	n.d.
JBAJAAH-19-0310	46	123	5244963	Escherichia coli	>32/16	>64	32	>32	>32	>32	>64	64	32	>64	>16	>32	16/8	>16	8	2	4	1	<=0.5	<=0.5	<=0.5	<=1	<=1	<=4	<=0.5	0.5	<=1	<=0.25	<=4	<=1/19	<=1	<=8	ecoli	131	n.d.	n.d.	n.d.	n.d.	n.d.	n.d.	n.d.	n.d.	n.d.	n.d.	n.d.
JBAJAAH-19-0324	65	246	5071615	Escherichia coli	16/8	64	<=4	2	8	<=1	32	4	0.5	1	16	4	<=8/4	<=1	<=1	<=1	<=1	1	<=0.5	<=0.5	<=0.5	<=1	<=1	<=4	<=0.5	<=0.25	<=1	<=0.25	<=4	<=1/19	<=1	<=8	ecoli	131	n.d.	n.d.	n.d.	n.d.	n.d.	n.d.	n.d.	n.d.	n.d.	n.d.	n.d.
JBAJAAH-19-0333	58	163	5111331	Escherichia coli	16/8	>64	<=4	2	8	<=1	>64	>128	<=0.12	>64	>16	0.25	16/8	16	>16	>16	32	<=0.5	<=0.5	<=0.5	<=0.5	<=1	2	8	>8	>4	4	<=0.25	<=4	>2/38	<=1	<=8	ecoli	131	n.d.	n.d.	n.d.	n.d.	n.d.	n.d.	n.d.	n.d.	n.d.	n.d.	n.d.
JBAJAAH-19-0336	84	240	5279523	Klebsiella aerogenes	>32/16	64	32	>32	>32	>32	>64	64	32	64	>16	32	32/16	>16	8	8	2	4	2	4	1	2	<=1	<=4	<=0.5	<=0.25	2	0.5	16	<=1/19	<=1	<=8	kaerogenes	93	n.d.	n.d.	n.d.	n.d.	n.d.	n.d.	n.d.	n.d.	n.d.	n.d.	n.d.
JBAJAAH-19-0338	74	59	5298286	Klebsiella aerogenes	>32/16	64	32	>32	>32	>32	>64	64	32	64	>16	16	16/8	>16	8	2	2	4	2	2	1	<=1	<=1	<=4	<=0.5	<=0.25	2	0.5	16	<=1/19	<=1	<=8	kaerogenes	93	n.d.	n.d.	n.d.	n.d.	n.d.	n.d.	n.d.	n.d.	n.d.	n.d.	n.d.
JBAJAAH-19-0342	68	161	4949447	Escherichia coli	>32/16	>64	<=4	4	16	<=1	>64	>128	<=0.12	>64	8	0.5	>32/16	>16	>16	>16	>32	<=0.5	<=0.5	<=0.5	<=0.5	<=1	<=1	<=4	>8	>4	<=1	0.5	<=4	<=1/19	<=1	16	ecoli	38	n.d.	n.d.	n.d.	n.d.	n.d.	n.d.	n.d.	n.d.	n.d.	n.d.	n.d.
JBAJAAH-19-0397	66	74	5227471	Klebsiella aerogenes	>32/16	>64	>64	>32	>32	>32	>64	>128	>32	>64	>16	>32	>32/16	>16	>16	>16	16	>8	8	8	8	<=1	<=1	<=4	<=0.5	<=0.25	4	1	>16	<=1/19	<=1	<=8	kaerogenes	4	n.d.	n.d.	n.d.	n.d.	n.d.	n.d.	n.d.	n.d.	n.d.	n.d.	n.d.
JBAJAAH-19-0400	52	135	5115788	Escherichia coli	16/8	8	<=4	4	16	<=1	8	<=0.5	0.25	<=0.5	<=1	0.5	<=8/4	<=1	<=1	<=1	<=1	<=0.5	<=0.5	<=0.5	<=0.5	<=1	<=1	<=4	<=0.5	<=0.25	<=1	<=0.25	16	<=1/19	<=1	<=8	ecoli	73	n.d.	n.d.	n.d.	n.d.	n.d.	n.d.	n.d.	n.d.	n.d.	n.d.	n.d.
JBAJAAH-19-0404	57	130	5053859	Escherichia coli	<=4/2	>64	<=4	1	4	<=1	>64	>128	<=0.12	>64	4	<=0.12	<=8/4	8	>16	>16	16	<=0.5	<=0.5	<=0.5	<=0.5	<=1	<=1	<=4	8	>4	<=1	<=0.25	>16	<=1/19	<=1	<=8	ecoli	131	n.d.	n.d.	n.d.	n.d.	n.d.	n.d.	n.d.	n.d.	n.d.	n.d.	n.d.
JBAJAAH-19-0410	67	87	5252554	Klebsiella pneumoniae subsp. pneumoniae	>32/16	>64	<=4	2	<=2	<=1	>64	>128	<=0.12	>64	4	0.25	>32/16	>16	>16	>16	>32	<=0.5	<=0.5	<=0.5	<=0.5	<=1	<=1	<=4	<=0.5	<=0.25	4	1	16	>2/38	<=1	<=8	kpneumoniae	661	n.d.	n.d.	n.d.	n.d.	n.d.	n.d.	n.d.	n.d.	n.d.	n.d.	n.d.
JBAJAAH-19-0411	59	63	5148349	Klebsiella aerogenes	<=4/2	<=4	<=4	>32	>32	16	1	<=0.5	0.25	<=0.5	<=1	0.25	<=8/4	<=1	<=1	<=1	<=1	2	<=0.5	<=0.5	<=0.5	<=1	<=1	<=4	<=0.5	<=0.25	<=1	0.5	<=4	<=1/19	<=1	<=8	kaerogenes	56	n.d.	n.d.	n.d.	n.d.	n.d.	n.d.	n.d.	n.d.	n.d.	n.d.	n.d.
JBAJAAH-19-0413	59	162	5089958	Escherichia coli	8/4	>64	<=4	4	8	<=1	>64	>128	<=0.12	>64	16	<=0.12	<=8/4	>16	>16	>16	>32	<=0.5	<=0.5	<=0.5	<=0.5	<=1	<=1	<=4	>8	>4	2	<=0.25	<=4	>2/38	<=1	<=8	ecoli	131	n.d.	n.d.	n.d.	n.d.	n.d.	n.d.	n.d.	n.d.	n.d.	n.d.	n.d.
JBAJAAH-19-0415	43	77	4724056	Enterobacter roggenkampii	16/8	<=4	<=4	>32	>32	8	4	1	1	<=0.5	<=1	0.5	<=8/4	2	<=1	<=1	<=1	2	<=0.5	<=0.5	<=0.5	<=1	<=1	<=4	<=0.5	<=0.25	2	0.5	16	<=1/19	>8	<=8	ecloacae	n.d.	n.d.	n.d.	n.d.	n.d.	n.d.	n.d.	n.d.	n.d.	n.d.	n.d.	n.d.
JBAJAAH-19-0422	57	62	5188927	Klebsiella aerogenes	16/8	<=4	<=4	>32	>32	8	1	2	0.25	<=0.5	<=1	<=0.12	<=8/4	<=1	<=1	<=1	<=1	1	<=0.5	<=0.5	<=0.5	<=1	<=1	<=4	<=0.5	<=0.25	<=1	0.5	16	<=1/19	<=1	<=8	kaerogenes	n.d.	n.d.	n.d.	n.d.	n.d.	n.d.	n.d.	n.d.	n.d.	n.d.	n.d.	n.d.
JBAJAAH-19-0426	55	82	5103270	Klebsiella aerogenes	<=4/2	<=4	<=4	>32	>32	16	<=0.5	<=0.5	<=0.12	<=0.5	<=1	<=0.12	<=8/4	<=1	<=1	<=1	<=1	2	<=0.5	<=0.5	<=0.5	<=1	<=1	<=4	<=0.5	<=0.25	<=1	0.5	16	<=1/19	<=1	<=8	kaerogenes	135	n.d.	n.d.	n.d.	n.d.	n.d.	n.d.	n.d.	n.d.	n.d.	n.d.	n.d.
JBAJAAH-19-0427	56	62	5185109	Klebsiella aerogenes	<=4/2	<=4	<=4	>32	>32	16	1	<=0.5	0.25	<=0.5	<=1	<=0.12	<=8/4	<=1	<=1	<=1	<=1	2	<=0.5	<=0.5	<=0.5	<=1	<=1	<=4	<=0.5	<=0.25	2	0.5	<=4	<=1/19	<=1	<=8	kaerogenes	93	n.d.	n.d.	n.d.	n.d.	n.d.	n.d.	n.d.	n.d.	n.d.	n.d.	n.d.
JBAJAAH-19-0428	58	84	5104301	Klebsiella aerogenes	<=4/2	<=4	<=4	>32	>32	32	1	<=0.5	0.25	1	<=1	<=0.12	<=8/4	<=1	<=1	<=1	<=1	2	<=0.5	<=0.5	<=0.5	<=1	<=1	<=4	<=0.5	<=0.25	<=1	0.5	16	<=1/19	<=1	<=8	kaerogenes	n.d.	n.d.	n.d.	n.d.	n.d.	n.d.	n.d.	n.d.	n.d.	n.d.	n.d.	n.d.
JBAJAAH-19-0429	77	85	5313958	Klebsiella aerogenes	<=4/2	<=4	<=4	>32	>32	8	1	<=0.5	1	<=0.5	<=1	<=0.12	<=8/4	<=1	<=1	<=1	<=1	2	<=0.5	<=0.5	<=0.5	<=1	<=1	<=4	<=0.5	<=0.25	2	0.5	<=4	<=1/19	<=1	<=8	kaerogenes	n.d.	n.d.	n.d.	n.d.	n.d.	n.d.	n.d.	n.d.	n.d.	n.d.	n.d.	n.d.
JBAJAAH-19-0430	72	85	5129348	Klebsiella aerogenes	8/4	<=4	<=4	>32	>32	16	1	<=0.5	<=0.12	<=0.5	<=1	<=0.12	<=8/4	<=1	<=1	<=1	<=1	2	<=0.5	<=0.5	<=0.5	<=1	<=1	<=4	<=0.5	<=0.25	2	0.5	<=4	<=1/19	<=1	<=8	kaerogenes	4	n.d.	n.d.	n.d.	n.d.	n.d.	n.d.	n.d.	n.d.	n.d.	n.d.	n.d.
JBAJAAH-19-0431	69	78	5148354	Klebsiella aerogenes	32/16	32	16	>32	>32	>32	>64	16	16	32	>16	32	<=8/4	16	<=1	<=1	<=1	1	<=0.5	<=0.5	<=0.5	<=1	<=1	<=4	<=0.5	<=0.25	2	0.5	>16	<=1/19	<=1	16	kaerogenes	4	n.d.	n.d.	n.d.	n.d.	n.d.	n.d.	n.d.	n.d.	n.d.	n.d.	n.d.
JBAJAAJ-19-0001	39	565	5419488	Enterobacter hormaechei subsp. steigerwaltii	>32/16	<=4	8	>32	>32	>32	>64	128	>32	>64	>16	>32	>32/16	>16	>16	16	32	2	8	8	4	2	8	<=4	1	2	8	<=0.25	>16	<=1/19	2	<=8	ecloacae	175	blaIMP-1	n.d.	n.d.	n.d.	n.d.	n.d.	n.d.	n.d.	n.d.	n.d.	n.d.
JBAJAAJ-19-0002	60	88	5177060	Klebsiella aerogenes	32/16	>64	16	>32	>32	>32	>64	32	16	32	8	8	16/8	2	<=1	<=1	<=1	<=0.5	<=0.5	<=0.5	<=0.5	<=1	<=1	<=4	<=0.5	<=0.25	<=1	<=0.25	16	<=1/19		<=8	kaerogenes	n.d.	n.d.	n.d.	n.d.	n.d.	n.d.	n.d.	n.d.	n.d.	n.d.	n.d.	n.d.
JBAJAAJ-19-0003	61	197	5058228	Escherichia coli	32/16	>64	<=4	<=0.5	<=2	<=1	>64	>128	<=0.12	>64	<=1	<=0.12	16/8	4	>16	>16	>32	<=0.5	<=0.5	<=0.5	<=0.5	2	2	<=4	<=0.5	<=0.25	<=1	<=0.25	>16	>2/38	<=1	<=8	ecoli	73	n.d.	n.d.	n.d.	n.d.	n.d.	n.d.	n.d.	n.d.	n.d.	n.d.	n.d.
JBAJAAJ-19-0004	70	235	5318587	Escherichia coli	16/8	>64	<=4	2	8	<=1	>64	>128	<=0.12	>64	>16	0.5	<=8/4	>16	>16	>16	>32	<=0.5	<=0.5	<=0.5	<=0.5	<=1	>8	8	>8	>4	<=1	<=0.25	<=4	>2/38	<=1	<=8	ecoli	131	n.d.	n.d.	n.d.	n.d.	n.d.	n.d.	n.d.	n.d.	n.d.	n.d.	n.d.
JBAJAAJ-19-0007	58	246	5075165	Escherichia coli	32/16	8	8	8	8	4	32	2	1	1	2	2	<=8/4	2	<=1	<=1	<=1	<=0.5	<=0.5	<=0.5	<=0.5	>8	4	<=4	<=0.5	0.5	>8	<=0.25	<=4	<=1/19	<=1	<=8	ecoli	162	n.d.	n.d.	n.d.	n.d.	n.d.	n.d.	n.d.	n.d.	n.d.	n.d.	n.d.
JBAJAAJ-19-0008	57	206	5081805	Escherichia coli	16/8	>64	<=4	16	32	4	16	4	0.5	<=0.5	2	2	<=8/4	4	<=1	<=1	<=1	<=0.5	<=0.5	<=0.5	<=0.5	<=1	<=1	<=4	<=0.5	<=0.25	<=1	<=0.25	<=4	<=1/19	<=1	<=8	ecoli	73	n.d.	n.d.	n.d.	n.d.	n.d.	n.d.	n.d.	n.d.	n.d.	n.d.	n.d.
JBAJAAJ-19-0012	63	206	5158963	Escherichia coli	16/8	>64	<=4	2	8	<=1	>64	>128	<=0.12	>64	16	0.25	<=8/4	>16	>16	>16	>32	<=0.5	<=0.5	<=0.5	<=0.5	2	2	<=4	<=0.5	<=0.25	<=1	<=0.25	<=4	<=1/19	<=1	<=8	ecoli	38	n.d.	n.d.	n.d.	n.d.	n.d.	n.d.	n.d.	n.d.	n.d.	n.d.	n.d.
JBAJAAJ-19-0014	47	134	4809390	Escherichia coli	8/4	<=4	<=4	<=0.5	<=2	<=1	32	4	<=0.12	32	<=1	<=0.12	<=8/4	<=1	4	<=1	2	<=0.5	<=0.5	<=0.5	<=0.5	<=1	<=1	<=4	<=0.5	<=0.25	2	<=0.25	<=4	<=1/19	<=1	<=8	ecoli	162	n.d.	n.d.	n.d.	n.d.	n.d.	n.d.	n.d.	n.d.	n.d.	n.d.	n.d.
JBAJAAJ-19-0015	48	99	5062173	Escherichia coli	16/8	64	<=4	4	16	<=1	8	<=0.5	<=0.12	<=0.5	<=1	0.25	<=8/4	<=1	<=1	<=1	<=1	<=0.5	<=0.5	<=0.5	<=0.5	<=1	<=1	<=4	<=0.5	<=0.25	<=1	<=0.25	<=4	<=1/19	<=1	<=8	ecoli	*12	n.d.	n.d.	n.d.	n.d.	n.d.	n.d.	n.d.	n.d.	n.d.	n.d.	n.d.
JBAJAAJ-19-0016	50	62	5175325	Klebsiella aerogenes	32/16	>64	16	>32	>32	32	>64	16	8	32	16	16	<=8/4	8	<=1	<=1	<=1	<=0.5	<=0.5	<=0.5	<=0.5	<=1	<=1	<=4	<=0.5	<=0.25	2	0.5	16	<=1/19		<=8	kaerogenes	n.d.	n.d.	n.d.	n.d.	n.d.	n.d.	n.d.	n.d.	n.d.	n.d.	n.d.	n.d.
JBAJAAJ-19-0017	60	200	5181649	Escherichia coli	16/8	<=4	<=4	<=0.5	<=2	<=1	<=0.5	<=0.5	<=0.12	<=0.5	<=1	<=0.12	<=8/4	<=1	<=1	<=1	<=1	<=0.5	<=0.5	<=0.5	<=0.5	2	2	8	<=0.5	<=0.25	2	<=0.25	<=4	>2/38	<=1	<=8	ecoli	73	n.d.	n.d.	n.d.	n.d.	n.d.	n.d.	n.d.	n.d.	n.d.	n.d.	n.d.
JBAJAAJ-19-0018	41	166	5179473	Escherichia coli	<=4/2	8	<=4	<=0.5	<=2	<=1	<=0.5	2	<=0.12	<=0.5	<=1	<=0.12	<=8/4	<=1	<=1	<=1	2	<=0.5	<=0.5	<=0.5	<=0.5	<=1	<=1	<=4	<=0.5	<=0.25	<=1	<=0.25	<=4	<=1/19	<=1	<=8	ecoli	127	n.d.	n.d.	n.d.	n.d.	n.d.	n.d.	n.d.	n.d.	n.d.	n.d.	n.d.
JBAJAAJ-19-0020	49	133	5145716	Escherichia coli	16/8	16	<=4	4	16	<=1	8	<=0.5	0.25	<=0.5	<=1	0.5	<=8/4	<=1	<=1	<=1	<=1	<=0.5	<=0.5	<=0.5	<=0.5	<=1	2	<=4	<=0.5	<=0.25	<=1	<=0.25	16	<=1/19	<=1	<=8	ecoli	12	n.d.	n.d.	n.d.	n.d.	n.d.	n.d.	n.d.	n.d.	n.d.	n.d.	n.d.
JBAJAAJ-19-0023	43	106	5002322	Escherichia coli	16/8	>64	<=4	8	32	4	16	1	0.25	<=0.5	<=1	0.5	<=8/4	4	<=1	<=1	<=1	<=0.5	<=0.5	<=0.5	<=0.5	<=1	2	<=4	<=0.5	<=0.25	2	<=0.25	<=4	<=1/19	<=1	<=8	ecoli	73	n.d.	n.d.	n.d.	n.d.	n.d.	n.d.	n.d.	n.d.	n.d.	n.d.	n.d.
JBAJAAJ-19-0024	77	300	5537750	Klebsiella pneumoniae subsp. pneumoniae	32/16	64	8	8	16	<=1	>64	32	<=0.12	64	4	0.25	16/8	16	16	8	16	<=0.5	<=0.5	<=0.5	<=0.5	<=1	2	<=4	2	2	4	1	<=4	>2/38	8	16	kpneumoniae	517	n.d.	n.d.	n.d.	n.d.	n.d.	n.d.	n.d.	n.d.	n.d.	n.d.	n.d.
JBAJAAJ-19-0025	34	181	5212389	Escherichia coli	16/8	>64	8	4	16	2	>64	>128	<=0.12	>64	2	0.25	<=8/4	8	16	2	4	<=0.5	<=0.5	<=0.5	<=0.5	2	>8	16	>8	>4	4	0.5	<=4	>2/38	<=1	<=8	ecoli	131	n.d.	n.d.	n.d.	n.d.	n.d.	n.d.	n.d.	n.d.	n.d.	n.d.	n.d.
JBAJAAJ-19-0043	48	93	5335971	Klebsiella pneumoniae subsp. pneumoniae	>32/16	>64	<=4	1	4	<=1	>64	>128	<=0.12	>64	4	0.25	>32/16	16	>16	16	>32	<=0.5	<=0.5	<=0.5	<=0.5	>8	8	<=4	1	2	4	1	<=4	>2/38	<=1	>16	kpneumoniae	2485	n.d.	n.d.	n.d.	n.d.	n.d.	n.d.	n.d.	n.d.	n.d.	n.d.	n.d.
JBAJAAJ-19-0046	41	121	5425648	Klebsiella pneumoniae subsp. pneumoniae	>32/16	>64	<=4	1	<=2	<=1	>64	>128	<=0.12	>64	2	0.25	>32/16	16	>16	>16	>32	<=0.5	<=0.5	<=0.5	<=0.5	<=1	<=1	<=4	<=0.5	<=0.25	2	0.5	>16	>2/38	<=1	<=8	kpneumoniae	45	n.d.	n.d.	n.d.	n.d.	n.d.	n.d.	n.d.	n.d.	n.d.	n.d.	n.d.
JBAJAAJ-19-0048	41	202	4945686	Escherichia coli	16/8	>64	<=4	1	4	<=1	>64	128	<=0.12	>64	<=1	<=0.12	<=8/4	4	>16	>16	>32	<=0.5	<=0.5	<=0.5	<=0.5	<=1	<=1	<=4	8	>4	2	<=0.25	<=4	>2/38	<=1	<=8	ecoli	10	n.d.	n.d.	n.d.	n.d.	n.d.	n.d.	n.d.	n.d.	n.d.	n.d.	n.d.
JBAJAAJ-19-0049	39	122	5086039	Escherichia coli	16/8	>64	<=4	<=0.5	<=2	<=1	>64	>128	<=0.12	>64	8	<=0.12	<=8/4	16	>16	16	32	<=0.5	<=0.5	<=0.5	<=0.5	>8	4	<=4	8	>4	<=1	<=0.25	<=4	<=1/19	<=1	<=8	ecoli	1193	n.d.	n.d.	n.d.	n.d.	n.d.	n.d.	n.d.	n.d.	n.d.	n.d.	n.d.
JBAJAAJ-19-0051	35	235	5277759	Escherichia coli	>32/16	>64	<=4	1	4	<=1	>64	>128	<=0.12	>64	16	0.25	32/16	>16	>16	>16	>32	<=0.5	<=0.5	<=0.5	<=0.5	>8	8	<=4	>8	>4	2	<=0.25	>16	>2/38	<=1	<=8	ecoli	131	n.d.	n.d.	n.d.	n.d.	n.d.	n.d.	n.d.	n.d.	n.d.	n.d.	n.d.
JBAJAAJ-19-0054	33	178	4975387	Escherichia coli	32/16	>64	<=4	4	8	2	64	4	4	1	>16	16	<=8/4	8	<=1	<=1	<=1	<=0.5	<=0.5	<=0.5	<=0.5	<=1	<=1	<=4	2	2	2	<=0.25	<=4	>2/38	<=1	<=8	ecoli	131	n.d.	n.d.	n.d.	n.d.	n.d.	n.d.	n.d.	n.d.	n.d.	n.d.	n.d.
JBAJAAJ-19-0058	83	131	5087658	Escherichia coli																																	ecoli	1193	n.d.	n.d.	n.d.	n.d.	n.d.	n.d.	n.d.	n.d.	n.d.	n.d.	n.d.
JBAJAAJ-19-0064	48	181	5070314	Escherichia coli	<=4/2	>64	<=4	<=0.5	<=2	<=1	>64	>128	<=0.12	>64	2	<=0.12	<=8/4	8	>16	>16	16	<=0.5	<=0.5	<=0.5	<=0.5	<=1	<=1	<=4	8	>4	<=1	<=0.25	<=4	<=1/19	<=1	<=8	ecoli	131	n.d.	n.d.	n.d.	n.d.	n.d.	n.d.	n.d.	n.d.	n.d.	n.d.	n.d.
JBAJAAJ-19-0066	78	82	5345382	Klebsiella pneumoniae	8/4	32	<=4	<=0.5	<=2	<=1	<=0.5	<=0.5	<=0.12	<=0.5	<=1	<=0.12	<=8/4	<=1	<=1	<=1	<=1	<=0.5	<=0.5	<=0.5	<=0.5	<=1	<=1	<=4	<=0.5	<=0.25	8	1	16	<=1/19	<=1	<=8	kpneumoniae	45	n.d.	n.d.	n.d.	n.d.	n.d.	n.d.	n.d.	n.d.	n.d.	n.d.	n.d.
JBAJAAJ-19-0072	44	209	5273263	Escherichia coli	>32/16	>64	>64	2	8	<=1	1	<=0.5	<=0.12	<=0.5	<=1	0.25	32/16	<=1	<=1	<=1	<=1	<=0.5	<=0.5	<=0.5	<=0.5	<=1	<=1	<=4	>8	>4	<=1	<=0.25	<=4	<=1/19	<=1	<=8	ecoli	131	n.d.	n.d.	n.d.	n.d.	n.d.	n.d.	n.d.	n.d.	n.d.	n.d.	n.d.
JBAJAAJ-19-0079	55	116	5186886	Escherichia coli	16/8	8	<=4	8	32	2	16	1	0.25	<=0.5	<=1	0.5	<=8/4	2	<=1	<=1	<=1	<=0.5	<=0.5	<=0.5	<=0.5	<=1	<=1	<=4	>8	>4	8	<=0.25	<=4	>2/38	<=1	<=8	ecoli	648	n.d.	n.d.	n.d.	n.d.	n.d.	n.d.	n.d.	n.d.	n.d.	n.d.	n.d.
JBAJAAJ-19-0081	31	124	4995440	Escherichia coli																																	ecoli	1193	n.d.	n.d.	n.d.	n.d.	n.d.	n.d.	n.d.	n.d.	n.d.	n.d.	n.d.
JBAJAAJ-19-0083	77	174	5031850	Escherichia coli	32/16	32	8	16	32	4	32	1	0.5	1	2	1	<=8/4	4	<=1	<=1	<=1	<=0.5	<=0.5	1	<=0.5	<=1	<=1	<=4	<=0.5	<=0.25	<=1	<=0.25	<=4	<=1/19	<=1	<=8	ecoli	73	n.d.	n.d.	n.d.	n.d.	n.d.	n.d.	n.d.	n.d.	n.d.	n.d.	n.d.
JBAJAAJ-19-0097	76	282	5083703	Escherichia coli	<=4/2	<=4	<=4	2	16	<=1	1	<=0.5	<=0.12	<=0.5	<=1	0.25	<=8/4	<=1	<=1	<=1	<=1	<=0.5	<=0.5	<=0.5	<=0.5	<=1	<=1	<=4	>8	>4	2	<=0.25	<=4	<=1/19	<=1	<=8	ecoli	131	n.d.	n.d.	n.d.	n.d.	n.d.	n.d.	n.d.	n.d.	n.d.	n.d.	n.d.
JBBAAAB-19-0001	32	195	5096118	Escherichia coli	8/4	>64	<=4	1	4	<=1	>64	>128	<=0.12	>64	8	<=0.12	<=8/4	>16	>16	>16	>32	<=0.5	<=0.5	<=0.5	<=0.5	2	2	<=4	>8	>4	<=1	<=0.25	<=4	>2/38	<=1	<=8	ecoli	131	n.d.	n.d.	n.d.	n.d.	n.d.	n.d.	n.d.	n.d.	n.d.	n.d.	n.d.
JBBAAAB-19-0002	33	255	5509272	Escherichia coli	8/4	>64	<=4	2	8	2	>64	>128	<=0.12	>64	>16	0.25	<=8/4	>16	>16	>16	>32	<=0.5	<=0.5	<=0.5	<=0.5	>8	4	<=4	>8	>4	<=1	<=0.25	<=4	>2/38	<=1	<=8	ecoli	131	n.d.	n.d.	n.d.	n.d.	n.d.	n.d.	n.d.	n.d.	n.d.	n.d.	n.d.
JBBAAAB-19-0003	38	181	5139009	Escherichia coli	32/16	>64	<=4	4	4	4	>64	>128	<=0.12	>64	>16	0.5	32/16	>16	>16	>16	>32	<=0.5	<=0.5	<=0.5	<=0.5	<=1	<=1	<=4	>8	>4	<=1	0.5	16	<=1/19	<=1	16	ecoli	131	n.d.	n.d.	n.d.	n.d.	n.d.	n.d.	n.d.	n.d.	n.d.	n.d.	n.d.
JBBAAAB-19-0007	52	263	5214207	Escherichia coli	32/16	>64	<=4	<=0.5	<=2	<=1	>64	>128	<=0.12	>64	16	<=0.12	<=8/4	>16	>16	>16	>32	<=0.5	<=0.5	<=0.5	<=0.5	<=1	<=1	<=4	>8	>4	>8	<=0.25	>16	>2/38	<=1	<=8	ecoli	131	n.d.	n.d.	n.d.	n.d.	n.d.	n.d.	n.d.	n.d.	n.d.	n.d.	n.d.
JBBAAAB-19-0028	37	110	5681388	Klebsiella pneumoniae subsp. pneumoniae	32/16	>64	8	1	<=2	<=1	>64	>128	<=0.12	>64	>16	0.25	32/16	>16	>16	>16	>32	<=0.5	<=0.5	<=0.5	<=0.5	<=1	8	<=4	<=0.5	4	<=1	0.5	<=4	>2/38	<=1	<=8	kpneumoniae	n.d.	n.d.	n.d.	n.d.	n.d.	n.d.	n.d.	n.d.	n.d.	n.d.	n.d.	n.d.
JBBAAAB-19-0029	37	86	5527688	Klebsiella pneumoniae subsp. pneumoniae	32/16	>64	<=4	<=0.5	<=2	<=1	>64	128	<=0.12	>64	<=1	<=0.12	16/8	2	>16	8	32	<=0.5	<=0.5	<=0.5	<=0.5	<=1	<=1	<=4	<=0.5	0.5	>8	1	16	>2/38	<=1	>16	kpneumoniae	15	n.d.	n.d.	n.d.	n.d.	n.d.	n.d.	n.d.	n.d.	n.d.	n.d.	n.d.
JBBAAAB-19-0030	42	97	5697387	Klebsiella pneumoniae subsp. pneumoniae	32/16	>64	<=4	1	4	<=1	>64	>128	<=0.12	>64	>16	0.25	<=8/4	>16	>16	>16	>32	<=0.5	<=0.5	<=0.5	<=0.5	<=1	<=1	<=4	1	1	2	1	<=4	>2/38	<=1	<=8	kpneumoniae	268	n.d.	n.d.	n.d.	n.d.	n.d.	n.d.	n.d.	n.d.	n.d.	n.d.	n.d.
JBBAAAB-19-0031	47	100	5696200	Klebsiella pneumoniae subsp. pneumoniae																																	kpneumoniae	268	n.d.	n.d.	n.d.	n.d.	n.d.	n.d.	n.d.	n.d.	n.d.	n.d.	n.d.
JBBAAAB-19-0033	65	139	5524312	Klebsiella pneumoniae subsp. pneumoniae	16/8	32	<=4	1	4	<=1	<=0.5	<=0.5	<=0.12	<=0.5	<=1	<=0.12	<=8/4	<=1	<=1	<=1	<=1	<=0.5	<=0.5	<=0.5	<=0.5	<=1	>8	<=4	<=0.5	<=0.25	8	1	<=4	>2/38	<=1	16	kpneumoniae	45	n.d.	n.d.	n.d.	n.d.	n.d.	n.d.	n.d.	n.d.	n.d.	n.d.	n.d.
JBBAAAB-19-0041	77	125	5465586	Klebsiella pneumoniae subsp. pneumoniae																																	kpneumoniae	412	n.d.	n.d.	n.d.	n.d.	n.d.	n.d.	n.d.	n.d.	n.d.	n.d.	n.d.
JBBAAAB-19-0045	73	83	5613145	Klebsiella variicola																																	kpneumoniae	3477	n.d.	n.d.	n.d.	n.d.	n.d.	n.d.	n.d.	n.d.	n.d.	n.d.	n.d.
JBBAAAB-19-0095	62	166	4950908	Escherichia coli	16/8	>64	<=4	1	4	<=1	<=0.5	<=0.5	<=0.12	<=0.5	<=1	<=0.12	<=8/4	4	<=1	<=1	4	<=0.5	<=0.5	<=0.5	<=0.5	>8	8	<=4	<=0.5	<=0.25	<=1	<=0.25	<=4	>2/38	<=1	<=8	ecoli	131	n.d.	n.d.	n.d.	n.d.	n.d.	n.d.	n.d.	n.d.	n.d.	n.d.	n.d.
JBBAAAB-19-0103	71	338	5583943	Escherichia coli																																	ecoli	354	n.d.	n.d.	n.d.	n.d.	n.d.	n.d.	n.d.	n.d.	n.d.	n.d.	n.d.
JBBAAAE-19-0001	71	404	4850236	Escherichia coli	16/8	>64	<=4	<=0.5	<=2	<=1	>64	>128	<=0.12	>64	<=1	<=0.12	<=8/4	>16	>16	16	4	<=0.5	<=0.5	<=0.5	<=0.5	>8	>8	<=4	8	>4	8	<=0.25	>16	>2/38	<=1	>16	ecoli	93	n.d.	n.d.	n.d.	n.d.	n.d.	n.d.	n.d.	n.d.	n.d.	n.d.	n.d.
JBBAAAE-19-0002	44	488	4947384	Escherichia coli	32/16	>64	<=4	1	<=2	<=1	>64	>128	<=0.12	>64	<=1	<=0.12	16/8	4	>16	>16	>32	<=0.5	<=0.5	<=0.5	<=0.5	<=1	<=1	<=4	<=0.5	<=0.25	<=1	<=0.25	<=4	<=1/19	<=1	<=8	ecoli	83	n.d.	n.d.	n.d.	n.d.	n.d.	n.d.	n.d.	n.d.	n.d.	n.d.	n.d.
JBBAAAE-19-0003	43	430	5368004	Escherichia coli	16/8	>64	<=4	1	8	<=1	>64	>128	<=0.12	>64	>16	<=0.12	16/8	>16	>16	>16	>32	<=0.5	<=0.5	<=0.5	<=0.5	<=1	<=1	<=4	<=0.5	1	<=1	<=0.25	<=4	<=1/19	<=1	<=8	ecoli	1177	n.d.	n.d.	n.d.	n.d.	n.d.	n.d.	n.d.	n.d.	n.d.	n.d.	n.d.
JBBAAAE-19-0004	54	207	5114090	Escherichia coli	32/16	>64	<=4	1	4	<=1	>64	>128	<=0.12	>64	>16	0.25	32/16	>16	>16	>16	>32	<=0.5	<=0.5	<=0.5	<=0.5	<=1	<=1	<=4	>8	>4	4	0.5	<=4	<=1/19	<=1	<=8	ecoli	131	n.d.	n.d.	n.d.	n.d.	n.d.	n.d.	n.d.	n.d.	n.d.	n.d.	n.d.
JBBAAAE-19-0005	36	320	5597177	Klebsiella pneumoniae subsp. pneumoniae	32/16	>64	<=4	<=0.5	<=2	<=1	>64	>128	<=0.12	>64	>16	0.25	16/8	>16	>16	>16	>32	<=0.5	<=0.5	<=0.5	<=0.5	<=1	>8	8	<=0.5	4	2	0.5	<=4	<=1/19	<=1	<=8	kpneumoniae	268	n.d.	n.d.	n.d.	n.d.	n.d.	n.d.	n.d.	n.d.	n.d.	n.d.	n.d.
JBBAAAE-19-0008	80	148	5557978	Klebsiella pneumoniae	16/8	>64	<=4	<=0.5	<=2	<=1	>64	128	<=0.12	>64	<=1	<=0.12	<=8/4	<=1	8	<=1	4	<=0.5	<=0.5	<=0.5	<=0.5	<=1	>8	<=4	<=0.5	2	2	0.5	<=4	<=1/19	<=1	<=8	kpneumoniae	35	n.d.	n.d.	n.d.	n.d.	n.d.	n.d.	n.d.	n.d.	n.d.	n.d.	n.d.
JBBAAAE-19-0011	51	230	5734620	Klebsiella pneumoniae subsp. pneumoniae	32/16	>64	8	1	<=2	<=1	>64	>128	<=0.12	>64	>16	0.25	16/8	>16	>16	>16	>32	<=0.5	<=0.5	<=0.5	<=0.5	<=1	>8	<=4	<=0.5	4	2	0.5	16	>2/38	<=1	<=8	kpneumoniae	268	n.d.	n.d.	n.d.	n.d.	n.d.	n.d.	n.d.	n.d.	n.d.	n.d.	n.d.
JBBAAAE-19-0014	77	177	5187083	Escherichia coli	<=4/2	>64	<=4	2	8	<=1	16	1	<=0.12	1	<=1	<=0.12	<=8/4	<=1	2	<=1	<=1	<=0.5	<=0.5	<=0.5	<=0.5	<=1	2	<=4	<=0.5	<=0.25	8	<=0.25	<=4	<=1/19	<=1	<=8	ecoli	38	n.d.	n.d.	n.d.	n.d.	n.d.	n.d.	n.d.	n.d.	n.d.	n.d.	n.d.
JBBAAAE-19-0035	42	212	5302273	Escherichia coli																																	ecoli	131	n.d.	n.d.	n.d.	n.d.	n.d.	n.d.	n.d.	n.d.	n.d.	n.d.	n.d.
JBBAAAE-19-0048	43	230	5210117	Escherichia coli																																	ecoli	131	n.d.	n.d.	n.d.	n.d.	n.d.	n.d.	n.d.	n.d.	n.d.	n.d.	n.d.
JBBAAAE-19-0061	69	142	4988592	Escherichia coli																																	ecoli	1193	n.d.	n.d.	n.d.	n.d.	n.d.	n.d.	n.d.	n.d.	n.d.	n.d.	n.d.
JBBAAAF-19-0001	60	279	5263720	Escherichia coli																																	ecoli	405	n.d.	n.d.	n.d.	n.d.	n.d.	n.d.	n.d.	n.d.	n.d.	n.d.	n.d.
JBBAAAF-19-0002	41	391	5268400	Escherichia coli																																	ecoli	131	n.d.	n.d.	n.d.	n.d.	n.d.	n.d.	n.d.	n.d.	n.d.	n.d.	n.d.
JBBAAAF-19-0003	49	310	5165177	Escherichia coli																																	ecoli	131	n.d.	n.d.	n.d.	n.d.	n.d.	n.d.	n.d.	n.d.	n.d.	n.d.	n.d.
JBBAAAF-19-0004	42	331	4934778	Escherichia coli																																	ecoli	205	n.d.	n.d.	n.d.	n.d.	n.d.	n.d.	n.d.	n.d.	n.d.	n.d.	n.d.
JBBAAAF-19-0009	56	199	5181551	Escherichia coli																																	ecoli	131	n.d.	n.d.	n.d.	n.d.	n.d.	n.d.	n.d.	n.d.	n.d.	n.d.	n.d.
JBBAAAF-19-0010	60	291	5045416	Escherichia coli																																	ecoli	1193	n.d.	n.d.	n.d.	n.d.	n.d.	n.d.	n.d.	n.d.	n.d.	n.d.	n.d.
JBBAAAF-19-0011	51	240	5169336	Escherichia coli																																	ecoli	131	n.d.	n.d.	n.d.	n.d.	n.d.	n.d.	n.d.	n.d.	n.d.	n.d.	n.d.
JBBAAAF-19-0012	51	280	5259905	Escherichia coli																																	ecoli	131	n.d.	n.d.	n.d.	n.d.	n.d.	n.d.	n.d.	n.d.	n.d.	n.d.	n.d.
JBBAAAF-19-0016	46	486	5507674	Klebsiella pneumoniae subsp. pneumoniae																																	kpneumoniae	37	n.d.	n.d.	n.d.	n.d.	n.d.	n.d.	n.d.	n.d.	n.d.	n.d.	n.d.
JBBAAAF-19-0017	44	366	5363922	Escherichia coli																																	ecoli	131	n.d.	n.d.	n.d.	n.d.	n.d.	n.d.	n.d.	n.d.	n.d.	n.d.	n.d.
JBBAAAF-19-0018	46	170	5456699	Klebsiella pneumoniae subsp. pneumoniae																																	kpneumoniae	412	n.d.	n.d.	n.d.	n.d.	n.d.	n.d.	n.d.	n.d.	n.d.	n.d.	n.d.
JBBAAAF-19-0022	50	129	5254109	Klebsiella aerogenes	32/16	32	16	>32	>32	>32	>64	64	32	16	16	16	<=8/4	4	2	<=1	<=1	1	<=0.5	<=0.5	<=0.5	<=1	<=1	<=4	<=0.5	<=0.25	<=1	0.5	16	<=1/19	<=1	<=8	kaerogenes	n.d.	n.d.	n.d.	n.d.	n.d.	n.d.	n.d.	n.d.	n.d.	n.d.	n.d.	n.d.
JBBAAAF-19-0031	48	220	5231629	Escherichia coli																																	ecoli	131	n.d.	n.d.	n.d.	n.d.	n.d.	n.d.	n.d.	n.d.	n.d.	n.d.	n.d.
JBBAAAF-19-0037	49	174	5066303	Escherichia coli																																	ecoli	131	n.d.	n.d.	n.d.	n.d.	n.d.	n.d.	n.d.	n.d.	n.d.	n.d.	n.d.
JBBAAAF-19-0038	79	117	5231966	Klebsiella pneumoniae	>32/16	64	<=4	4	8	<=1	<=0.5	<=0.5	<=0.12	<=0.5	<=1	0.5	<=8/4	<=1	<=1	<=1	<=1	<=0.5	<=0.5	<=0.5	<=0.5	<=1	<=1	<=4	<=0.5	<=0.25	<=1	<=0.25	<=4	<=1/19	<=1	<=8	kpneumoniae	n.d.	n.d.	n.d.	n.d.	n.d.	n.d.	n.d.	n.d.	n.d.	n.d.	n.d.	n.d.
JBBAAAF-19-0043	71	153	5499979	Klebsiella pneumoniae subsp. pneumoniae																																	kpneumoniae	290	n.d.	n.d.	n.d.	n.d.	n.d.	n.d.	n.d.	n.d.	n.d.	n.d.	n.d.
JBBAAAF-19-0046	64	195	5269421	Escherichia coli																																	ecoli	131	n.d.	n.d.	n.d.	n.d.	n.d.	n.d.	n.d.	n.d.	n.d.	n.d.	n.d.
JBBAAAF-19-0048	37	183	5521386	Klebsiella pneumoniae subsp. pneumoniae																																	kpneumoniae	268	n.d.	n.d.	n.d.	n.d.	n.d.	n.d.	n.d.	n.d.	n.d.	n.d.	n.d.
JBBAAAF-19-0055	40	198	6048723	Klebsiella oxytoca	32/16	>64	<=4	<=0.5	<=2	<=1	>64	>128	<=0.12	>64	<=1	<=0.12	16/8	4	16	16	>32	<=0.5	<=0.5	<=0.5	<=0.5	>8	8	<=4	<=0.5	0.5	4	0.5	<=4	>2/38	<=1	<=8	koxytoca	179	n.d.	n.d.	n.d.	n.d.	n.d.	n.d.	n.d.	n.d.	n.d.	n.d.	n.d.
JBBAAAF-19-0057	86	89	5251092	Klebsiella aerogenes	32/16	>64	<=4	1	8	<=1	>64	>128	<=0.12	>64	4	0.25	16/8	8	>16	>16	>32	<=0.5	<=0.5	<=0.5	<=0.5	<=1	2	<=4	>8	>4	<=1	<=0.25	<=4	<=1/19	<=1	<=8	kaerogenes	n.d.	n.d.	n.d.	n.d.	n.d.	n.d.	n.d.	n.d.	n.d.	n.d.	n.d.	n.d.
JBBAAAF-19-0059	43	169	5079117	Escherichia coli																																	ecoli	131	n.d.	n.d.	n.d.	n.d.	n.d.	n.d.	n.d.	n.d.	n.d.	n.d.	n.d.
JBBAAAF-19-0065	42	248	5213010	Escherichia coli																																	ecoli	117	n.d.	n.d.	n.d.	n.d.	n.d.	n.d.	n.d.	n.d.	n.d.	n.d.	n.d.
JBBAAAF-19-0069	45	163	5065739	Escherichia coli																																	ecoli	131	n.d.	n.d.	n.d.	n.d.	n.d.	n.d.	n.d.	n.d.	n.d.	n.d.	n.d.
JBBBAAB-19-0001	82	153	4763500	Escherichia coli	16/8	>64	<=4	4	16	2	8	<=0.5	0.5	<=0.5	2	2	<=8/4	<=1	<=1	<=1	<=1	<=0.5	<=0.5	<=0.5	<=0.5	<=1	<=1	<=4	<=0.5	<=0.25	<=1	<=0.25	<=4	<=1/19	<=1	<=8	ecoli	73	n.d.	n.d.	n.d.	n.d.	n.d.	n.d.	n.d.	n.d.	n.d.	n.d.	n.d.
JBBBAAB-19-0002	67	240	4910140	Escherichia coli	32/16	>64	<=4	1	4	<=1	>64	>128	<=0.12	>64	<=1	0.25	16/8	8	>16	>16	>32	<=0.5	<=0.5	<=0.5	<=0.5	>8	>8	<=4	4	>4	<=1	<=0.25	<=4	>2/38	<=1	<=8	ecoli	93	n.d.	n.d.	n.d.	n.d.	n.d.	n.d.	n.d.	n.d.	n.d.	n.d.	n.d.
JBBBAAB-19-0003	50	296	5247427	Escherichia coli	8/4	64	<=4	1	8	<=1	>64	>128	<=0.12	>64	>16	<=0.12	<=8/4	>16	>16	>16	>32	<=0.5	<=0.5	<=0.5	<=0.5	<=1	<=1	<=4	<=0.5	<=0.25	<=1	<=0.25	<=4	<=1/19	<=1	<=8	ecoli	131	n.d.	n.d.	n.d.	n.d.	n.d.	n.d.	n.d.	n.d.	n.d.	n.d.	n.d.
JBBBAAB-19-0004	58	135	4590495	Escherichia coli	8/4	16	<=4	<=0.5	<=2	<=1	>64	64	<=0.12	64	<=1	<=0.12	<=8/4	4	8	<=1	<=1	<=0.5	<=0.5	<=0.5	<=0.5	>8	8	<=4	2	4	<=1	<=0.25	<=4	>2/38	<=1	>16	ecoli	93	n.d.	n.d.	n.d.	n.d.	n.d.	n.d.	n.d.	n.d.	n.d.	n.d.	n.d.
JBBBAAB-19-0006	46	152	4842147	Escherichia coli	16/8	<=4	<=4	8	>32	8	>64	8	4	8	4	4	<=8/4	2	<=1	<=1	<=1	<=0.5	<=0.5	<=0.5	<=0.5	<=1	<=1	<=4	8	>4	<=1	<=0.25	<=4	<=1/19	<=1	<=8	ecoli	131	n.d.	n.d.	n.d.	n.d.	n.d.	n.d.	n.d.	n.d.	n.d.	n.d.	n.d.
JBBBAAB-19-0009	49	156	5059594	Escherichia coli	16/8	>64	<=4	8	32	4	16	1	0.25	<=0.5	<=1	1	<=8/4	2	<=1	<=1	<=1	<=0.5	<=0.5	<=0.5	<=0.5	<=1	<=1	<=4	<=0.5	<=0.25	<=1	<=0.25	<=4	<=1/19	<=1	<=8	ecoli	73	n.d.	n.d.	n.d.	n.d.	n.d.	n.d.	n.d.	n.d.	n.d.	n.d.	n.d.
JBBBAAB-19-0010	44	178	5093213	Escherichia coli	16/8	<=4	<=4	1	4	<=1	<=0.5	<=0.5	<=0.12	<=0.5	<=1	<=0.12	<=8/4	<=1	<=1	<=1	<=1	<=0.5	<=0.5	<=0.5	<=0.5	<=1	<=1	<=4	>8	>4	<=1	<=0.25	<=4	<=1/19	<=1	<=8	ecoli	131	n.d.	n.d.	n.d.	n.d.	n.d.	n.d.	n.d.	n.d.	n.d.	n.d.	n.d.
JBBBAAB-19-0012	81	169	4118858	Proteus vulgaris	<=4/2	>64	<=4	2	4	<=1	4	<=0.5	<=0.12	32	<=1	<=0.12	<=8/4	<=1	<=1	<=1	<=1	2	<=0.5	<=0.5	<=0.5	2	8	<=4	<=0.5	<=0.25	>8	1	<=4	<=1/19	>8	>16	n.d.	n.d.	n.d.	n.d.	n.d.	n.d.	n.d.	n.d.	n.d.	n.d.	n.d.	n.d.	n.d.
JBBBAAB-19-0013	39	191	5228525	Escherichia coli	32/16	>64	8	4	16	4	>64	>128	<=0.12	>64	>16	0.5	32/16	>16	>16	>16	>32	<=0.5	<=0.5	<=0.5	<=0.5	<=1	>8	<=4	>8	>4	4	0.5	16	<=1/19	<=1	16	ecoli	131	n.d.	n.d.	n.d.	n.d.	n.d.	n.d.	n.d.	n.d.	n.d.	n.d.	n.d.
JBBBAAB-19-0014	92	89	4833901	Enterobacter hormaechei subsp. steigerwaltii	>32/16	8	>64	>32	>32	>32	>64	>128	>32	>64	>16	>32	>32/16	>16	>16	>16	>32	<=0.5	<=0.5	<=0.5	<=0.5	<=1	<=1	<=4	<=0.5	<=0.25	4	1	>16	<=1/19	2	16	ecloacae	50	n.d.	n.d.	n.d.	n.d.	n.d.	n.d.	n.d.	n.d.	n.d.	n.d.	n.d.
JBBBAAB-19-0016	48	183	5047519	Escherichia coli	16/8	>64	<=4	4	16	<=1	16	<=0.5	0.25	<=0.5	<=1	0.5	<=8/4	<=1	<=1	<=1	<=1	<=0.5	<=0.5	<=0.5	<=0.5	<=1	<=1	<=4	<=0.5	<=0.25	<=1	<=0.25	<=4	<=1/19	<=1	<=8	ecoli	73	n.d.	n.d.	n.d.	n.d.	n.d.	n.d.	n.d.	n.d.	n.d.	n.d.	n.d.
JBBBAAB-19-0017	45	166	5035740	Escherichia coli	16/8	>64	<=4	1	4	<=1	>64	>128	<=0.12	>64	16	0.25	<=8/4	>16	>16	>16	>32	<=0.5	<=0.5	<=0.5	<=0.5	<=1	<=1	<=4	<=0.5	<=0.25	<=1	<=0.25	<=4	<=1/19	<=1	<=8	ecoli	131	n.d.	n.d.	n.d.	n.d.	n.d.	n.d.	n.d.	n.d.	n.d.	n.d.	n.d.
JBBBAAB-19-0022	81	104	5307132	Klebsiella pneumoniae subsp. pneumoniae	16/8	>64	<=4	1	4	<=1	8	4	<=0.12	4	<=1	<=0.12	<=8/4	<=1	4	<=1	<=1	<=0.5	<=0.5	<=0.5	<=0.5	>8	8	<=4	4	>4	>8	<=0.25	<=4	>2/38	<=1	<=8	kpneumoniae	15	n.d.	n.d.	n.d.	n.d.	n.d.	n.d.	n.d.	n.d.	n.d.	n.d.	n.d.
JBBBAAB-19-0023	54	140	5234574	Escherichia coli	>32/16	8	64	>32	>32	>32	>64	>128	>32	>64	>16	32	>32/16	>16	>16	>16	>32	4	>8	>16	>8	2	>8	<=4	>8	>4	4	0.5	<=4	<=1/19	<=1	16	ecoli	131	blaIMP-66	n.d.	n.d.	n.d.	n.d.	n.d.	n.d.	n.d.	n.d.	n.d.	n.d.
JBBBAAB-19-0024	70	117	5063929	Escherichia coli	16/8	32	<=4	16	16	4	16	1	0.25	<=0.5	<=1	1	<=8/4	2	<=1	<=1	<=1	<=0.5	<=0.5	<=0.5	<=0.5	<=1	<=1	<=4	<=0.5	<=0.25	<=1	<=0.25	<=4	<=1/19	<=1	<=8	ecoli	73	n.d.	n.d.	n.d.	n.d.	n.d.	n.d.	n.d.	n.d.	n.d.	n.d.	n.d.
JBBBAAB-19-0032	54	133	5120983	Escherichia coli	32/16	32	8	32	32	32	64	4	2	4	>16	16	<=8/4	8	<=1	<=1	<=1	<=0.5	<=0.5	<=0.5	<=0.5	<=1	<=1	<=4	1	0.5	<=1	<=0.25	<=4	<=1/19	<=1	<=8	ecoli	73	n.d.	n.d.	n.d.	n.d.	n.d.	n.d.	n.d.	n.d.	n.d.	n.d.	n.d.
JBBBAAB-19-0035	34	196	5400368	Escherichia coli	16/8	>64	<=4	32	>32	32	>64	8	8	16	>16	16	<=8/4	16	<=1	<=1	<=1	<=0.5	<=0.5	<=0.5	<=0.5	<=1	<=1	<=4	<=0.5	0.5	<=1	<=0.25	<=4	<=1/19	<=1	<=8	ecoli	131	n.d.	n.d.	n.d.	n.d.	n.d.	n.d.	n.d.	n.d.	n.d.	n.d.	n.d.
JBBBAAB-19-0044	87	76	5176852	Klebsiella pneumoniae subsp. pneumoniae	8/4	32	<=4	1	<=2	<=1	>64	>128	<=0.12	>64	8	<=0.12	<=8/4	>16	>16	>16	>32	<=0.5	<=0.5	<=0.5	<=0.5	<=1	<=1	<=4	<=0.5	0.5	2	0.5	16	<=1/19	<=1	<=8	kpneumoniae	3369	n.d.	n.d.	n.d.	n.d.	n.d.	n.d.	n.d.	n.d.	n.d.	n.d.	n.d.
JBBBAAB-19-0045	33	150	5404505	Escherichia coli	32/16	>64	<=4	32	>32	32	>64	8	8	16	>16	16	<=8/4	8	<=1	<=1	<=1	<=0.5	<=0.5	<=0.5	<=0.5	<=1	<=1	<=4	<=0.5	0.5	<=1	<=0.25	<=4	<=1/19	<=1	<=8	ecoli	131	n.d.	n.d.	n.d.	n.d.	n.d.	n.d.	n.d.	n.d.	n.d.	n.d.	n.d.
JBBBAAB-19-0049	40	98	5481291	Klebsiella pneumoniae subsp. pneumoniae	16/8	16	<=4	<=0.5	<=2	<=1	>64	>128	<=0.12	>64	<=1	<=0.12	<=8/4	<=1	16	4	16	<=0.5	<=0.5	<=0.5	<=0.5	>8	4	<=4	<=0.5	0.5	4	1	16	>2/38	<=1	<=8	kpneumoniae	628	n.d.	n.d.	n.d.	n.d.	n.d.	n.d.	n.d.	n.d.	n.d.	n.d.	n.d.
JBBBAAB-19-0050	39	133	5084574	Escherichia coli	16/8	<=4	<=4	16	32	2	32	1	0.5	<=0.5	2	1	<=8/4	2	<=1	<=1	<=1	<=0.5	<=0.5	<=0.5	<=0.5	<=1	<=1	<=4	<=0.5	<=0.25	<=1	<=0.25	<=4	<=1/19	<=1	<=8	ecoli	73	n.d.	n.d.	n.d.	n.d.	n.d.	n.d.	n.d.	n.d.	n.d.	n.d.	n.d.
JBBBAAB-19-0051	40	119	5129350	Escherichia coli	16/8	>64	<=4	4	16	<=1	8	<=0.5	<=0.12	<=0.5	<=1	0.5	<=8/4	<=1	<=1	<=1	<=1	<=0.5	<=0.5	<=0.5	<=0.5	<=1	<=1	<=4	<=0.5	<=0.25	<=1	<=0.25	<=4	<=1/19	<=1	<=8	ecoli	131	n.d.	n.d.	n.d.	n.d.	n.d.	n.d.	n.d.	n.d.	n.d.	n.d.	n.d.
JBBBAAB-19-0053	48	227	5311230	Escherichia coli	>32/16	>64	>64	>32	>32	>32	>64	>128	>32	>64	>16	>32	>32/16	16	>16	>16	>32	>8	>8	>16	>8	<=1	<=1	<=4	>8	>4	>8	<=0.25	<=4	>2/38	<=1	<=8	ecoli	2659	n.d.	n.d.	blaNDM-5	n.d.	n.d.	n.d.	n.d.	n.d.	n.d.	n.d.	n.d.
JBBBAAB-19-0055	60	141	5022494	Escherichia coli	8/4	<=4	<=4	2	16	<=1	>64	>128	<=0.12	>64	8	<=0.12	<=8/4	8	>16	>16	16	<=0.5	<=0.5	<=0.5	<=0.5	<=1	2	<=4	>8	>4	<=1	<=0.25	<=4	<=1/19	<=1	<=8	ecoli	131	n.d.	n.d.	n.d.	n.d.	n.d.	n.d.	n.d.	n.d.	n.d.	n.d.	n.d.
JBBBAAB-19-0056	40	69	5179784	Klebsiella aerogenes	32/16	>64	<=4	>32	>32	16	1	<=0.5	0.5	<=0.5	<=1	0.25	<=8/4	<=1	<=1	<=1	<=1	<=0.5	<=0.5	<=0.5	<=0.5	<=1	<=1	<=4	<=0.5	<=0.25	2	0.5	<=4	<=1/19	<=1	<=8	kaerogenes	n.d.	n.d.	n.d.	n.d.	n.d.	n.d.	n.d.	n.d.	n.d.	n.d.	n.d.	n.d.
JBBBAAB-19-0060	85	40	4800737	Enterobacter asburiae	>32/16	>64	>64	>32	>32	>32	>64	128	>32	>64	>16	>32	>32/16	>16	>16	4	2	1	<=0.5	1	<=0.5	<=1	<=1	<=4	<=0.5	<=0.25	2	0.5	>16	<=1/19	<=1	<=8	ecloacae	*22	n.d.	n.d.	n.d.	n.d.	n.d.	n.d.	n.d.	n.d.	n.d.	n.d.	n.d.
JBBBAAB-19-0062	41	135	5058327	Escherichia coli	32/16	>64	<=4	16	32	4	16	<=0.5	0.25	<=0.5	<=1	0.5	<=8/4	2	<=1	<=1	<=1	<=0.5	<=0.5	<=0.5	<=0.5	<=1	<=1	<=4	<=0.5	0.5	<=1	<=0.25	<=4	<=1/19	<=1	<=8	ecoli	131	n.d.	n.d.	n.d.	n.d.	n.d.	n.d.	n.d.	n.d.	n.d.	n.d.	n.d.
JBBBAAB-19-0065	40	181	5092372	Escherichia coli	32/16	8	<=4	4	4	<=1	>64	>128	<=0.12	>64	8	0.25	<=8/4	>16	>16	>16	>32	<=0.5	<=0.5	<=0.5	<=0.5	>8	>8	<=4	>8	>4	<=1	<=0.25	<=4	<=1/19	<=1	<=8	ecoli	131	n.d.	n.d.	n.d.	n.d.	n.d.	n.d.	n.d.	n.d.	n.d.	n.d.	n.d.
JBBBAAB-19-0072	63	129	4973414	Escherichia coli	8/4	>64	<=4	4	16	2	64	8	2	4	2	4	<=8/4	<=1	<=1	<=1	<=1	<=0.5	<=0.5	<=0.5	<=0.5	<=1	<=1	<=4	8	>4	<=1	<=0.25	<=4	<=1/19	<=1	<=8	ecoli	1193	n.d.	n.d.	n.d.	n.d.	n.d.	n.d.	n.d.	n.d.	n.d.	n.d.	n.d.
JBBBAAB-19-0075	62	135	4930310	Escherichia coli	<=4/2	>64	<=4	<=0.5	<=2	<=1	>64	>128	<=0.12	>64	16	<=0.12	<=8/4	>16	>16	>16	>32	<=0.5	<=0.5	<=0.5	<=0.5	<=1	2	<=4	<=0.5	<=0.25	2	<=0.25	<=4	<=1/19	<=1	>16	ecoli	1300	n.d.	n.d.	n.d.	n.d.	n.d.	n.d.	n.d.	n.d.	n.d.	n.d.	n.d.
JBBBAAB-19-0078	34	203	5052569	Escherichia coli	32/16	64	<=4	8	32	2	8	<=0.5	<=0.12	<=0.5	2	0.5	<=8/4	2	<=1	<=1	<=1	<=0.5	<=0.5	<=0.5	<=0.5	<=1	<=1	<=4	<=0.5	0.5	<=1	<=0.25	<=4	<=1/19	<=1	<=8	ecoli	131	n.d.	n.d.	n.d.	n.d.	n.d.	n.d.	n.d.	n.d.	n.d.	n.d.	n.d.
JBBBAAB-19-0080	59	137	4878627	Escherichia coli	>32/16	>64	32	>32	>32	>32	>64	16	8	8	>16	>32	<=8/4	>16	2	<=1	<=1	<=0.5	<=0.5	<=0.5	<=0.5	<=1	<=1	<=4	<=0.5	<=0.25	2	0.5	<=4	<=1/19	<=1	>16	ecoli	88	n.d.	n.d.	n.d.	n.d.	n.d.	n.d.	n.d.	n.d.	n.d.	n.d.	n.d.
JBBBAAB-19-0082	45	101	5000009	Escherichia coli	16/8	>64	<=4	16	32	16	64	4	2	8	8	4	<=8/4	4	<=1	<=1	<=1	<=0.5	<=0.5	<=0.5	<=0.5	<=1	<=1	<=4	8	>4	2	<=0.25	<=4	>2/38	<=1	>16	ecoli	1485	n.d.	n.d.	n.d.	n.d.	n.d.	n.d.	n.d.	n.d.	n.d.	n.d.	n.d.
JBBBAAB-19-0089	40	245	5275866	Escherichia coli	8/4	>64	<=4	<=0.5	4	<=1	16	4	<=0.12	4	<=1	<=0.12	<=8/4	<=1	2	<=1	<=1	<=0.5	<=0.5	<=0.5	<=0.5	<=1	<=1	<=4	<=0.5	<=0.25	<=1	<=0.25	<=4	<=1/19	<=1	<=8	ecoli	5389	n.d.	n.d.	n.d.	n.d.	n.d.	n.d.	n.d.	n.d.	n.d.	n.d.	n.d.
JBBBAAB-19-0095	40	194	5036837	Escherichia coli	>32/16	>64	64	>32	>32	32	>64	8	4	4	16	8	<=8/4	16	<=1	<=1	<=1	1	<=0.5	<=0.5	<=0.5	2	2	<=4	<=0.5	<=0.25	2	<=0.25	<=4	<=1/19	<=1	<=8	ecoli	73	n.d.	n.d.	n.d.	n.d.	n.d.	n.d.	n.d.	n.d.	n.d.	n.d.	n.d.
JBBBAAB-19-0097	45	105	5472519	Klebsiella pneumoniae subsp. pneumoniae	16/8	>64	<=4	<=0.5	<=2	<=1	>64	>128	<=0.12	>64	8	<=0.12	<=8/4	16	>16	>16	>32	<=0.5	<=0.5	<=0.5	<=0.5	>8	8	<=4	<=0.5	0.5	2	0.5	16	>2/38	<=1	<=8	kpneumoniae	25	n.d.	n.d.	n.d.	n.d.	n.d.	n.d.	n.d.	n.d.	n.d.	n.d.	n.d.
JBBBAAB-19-0099	40	273	5262984	Escherichia coli	>32/16	16	<=4	32	>32	4	32	4	4	<=0.5	8	16	<=8/4	2	<=1	<=1	<=1	1	<=0.5	<=0.5	<=0.5	<=1	<=1	<=4	1	1	<=1	<=0.25	<=4	<=1/19	<=1	<=8	ecoli	73	n.d.	n.d.	n.d.	n.d.	n.d.	n.d.	n.d.	n.d.	n.d.	n.d.	n.d.
JBBBAAB-19-0100	58	66	5210195	Klebsiella aerogenes	<=4/2	<=4	<=4	32	>32	<=1	<=0.5	<=0.5	<=0.12	<=0.5	<=1	<=0.12	<=8/4	<=1	<=1	<=1	<=1	<=0.5	<=0.5	<=0.5	<=0.5	<=1	<=1	<=4	<=0.5	<=0.25	<=1	0.5	>16	<=1/19	4	<=8	kaerogenes	20	n.d.	n.d.	n.d.	n.d.	n.d.	n.d.	n.d.	n.d.	n.d.	n.d.	n.d.
JBBBAAB-19-0104	77	89	5474738	Klebsiella pneumoniae subsp. pneumoniae	>32/16	64	8	>32	>32	>32	32	8	4	4	4	2	<=8/4	2	16	8	8	<=0.5	1	1	<=0.5	<=1	<=1	<=4	<=0.5	<=0.25	>8	4	>16	>2/38	<=1	>16	kpneumoniae	65	n.d.	n.d.	n.d.	n.d.	n.d.	n.d.	n.d.	n.d.	n.d.	n.d.	n.d.
JBBBAAB-19-0108	43	79	5557024	Klebsiella variicola	>32/16	>64	8	>32	>32	>32	>64	32	32	4	>16	>32	<=8/4	8	2	<=1	<=1	<=0.5	<=0.5	<=0.5	<=0.5	<=1	8	<=4	1	4	2	0.5	>16	<=1/19	<=1	<=8	kpneumoniae	347	n.d.	n.d.	n.d.	n.d.	n.d.	n.d.	n.d.	n.d.	n.d.	n.d.	n.d.
JBBBAAB-19-0115	40	176	5001302	Escherichia coli	>32/16	>64	<=4	16	32	8	32	2	1	1	4	8	<=8/4	<=1	<=1	<=1	<=1	1	<=0.5	<=0.5	<=0.5	<=1	2	<=4	8	>4	<=1	<=0.25	<=4	<=1/19	<=1	<=8	ecoli	1193	n.d.	n.d.	n.d.	n.d.	n.d.	n.d.	n.d.	n.d.	n.d.	n.d.	n.d.
JBBBAAB-19-0116	37	255	5036222	Escherichia coli	>32/16	>64	<=4	2	4	<=1	32	1	0.25	1	<=1	0.5	<=8/4	<=1	<=1	<=1	<=1	<=0.5	<=0.5	<=0.5	<=0.5	<=1	<=1	<=4	<=0.5	<=0.25	8	<=0.25	16	>2/38	<=1	<=8	ecoli	9748	n.d.	n.d.	n.d.	n.d.	n.d.	n.d.	n.d.	n.d.	n.d.	n.d.	n.d.
JBBBAAB-19-0119	32	288	5339565	Escherichia coli	16/8	32	<=4	16	32	8	>64	4	4	8	>16	16	<=8/4	8	<=1	<=1	<=1	<=0.5	<=0.5	<=0.5	<=0.5	>8	4	<=4	<=0.5	0.5	<=1	<=0.25	<=4	<=1/19	<=1	<=8	ecoli	349	n.d.	n.d.	n.d.	n.d.	n.d.	n.d.	n.d.	n.d.	n.d.	n.d.	n.d.
JBBBAAB-19-0126	83	177	5015334	Escherichia coli	32/16	16	<=4	16	16	8	32	2	0.5	1	4	2	<=8/4	2	<=1	<=1	<=1	<=0.5	<=0.5	<=0.5	<=0.5	<=1	<=1	<=4	<=0.5	<=0.25	<=1	<=0.25	<=4	<=1/19	<=1	<=8	ecoli	58	n.d.	n.d.	n.d.	n.d.	n.d.	n.d.	n.d.	n.d.	n.d.	n.d.	n.d.
JBBBAAB-19-0135	41	202	5325476	Escherichia coli	8/4	>64	<=4	<=0.5	<=2	<=1	>64	128	<=0.12	>64	<=1	<=0.12	<=8/4	4	>16	16	16	<=0.5	<=0.5	<=0.5	<=0.5	<=1	2	<=4	4	>4	<=1	<=0.25	<=4	<=1/19	<=1	<=8	ecoli	648	n.d.	n.d.	n.d.	n.d.	n.d.	n.d.	n.d.	n.d.	n.d.	n.d.	n.d.
JBBBAAB-19-0138	78	128	5230269	Enterobacter hormaechei subsp. steigerwaltii	>32/16	>64	<=4	>32	>32	>32	>64	>128	>32	>64	>16	>32	>32/16	4	>16	16	32	2	>8	>16	>8	2	4	<=4	<=0.5	0.5	2	0.5	<=4	>2/38	<=1	<=8	ecloacae	133	blaIMP-6	n.d.	n.d.	n.d.	n.d.	n.d.	n.d.	n.d.	n.d.	n.d.	n.d.
JBBBAAB-19-0139	84	128	5226723	Enterobacter hormaechei subsp. steigerwaltii	>32/16	<=4	<=4	>32	>32	>32	>64	128	>32	>64	>16	>32	>32/16	<=1	16	2	8	1	8	>16	8	2	4	<=4	<=0.5	0.5	4	0.5	<=4	<=1/19	<=1	<=8	ecloacae	133	blaIMP-6	n.d.	n.d.	n.d.	n.d.	n.d.	n.d.	n.d.	n.d.	n.d.	n.d.
JBBBAAH-19-0001	31	313	5105902	Escherichia coli	32/16	>64	8	>32	>32	>32	>64	64	32	64	>16	32	16/8	>16	8	<=1	2	<=0.5	<=0.5	<=0.5	<=0.5	<=1	<=1	<=4	>8	>4	>8	0.5	<=4	<=1/19	<=1	16	ecoli	38	n.d.	n.d.	n.d.	n.d.	n.d.	n.d.	n.d.	n.d.	n.d.	n.d.	n.d.
JBBBAAH-19-0002	49	109	5506655	Klebsiella pneumoniae subsp. pneumoniae	>32/16	>64	64	2	8	<=1	>64	>128	<=0.12	>64	>16	<=0.12	>32/16	>16	>16	>16	>32	<=0.5	<=0.5	<=0.5	<=0.5	<=1	<=1	<=4	1	1	>8	4	16	>2/38	<=1	>16	kpneumoniae	412	n.d.	n.d.	n.d.	n.d.	n.d.	n.d.	n.d.	n.d.	n.d.	n.d.	n.d.
JBBBAAH-19-0003	32	154	4996906	Escherichia coli	<=4/2	>64	<=4	1	4	<=1	>64	>128	<=0.12	>64	16	0.25	<=8/4	16	>16	>16	16	<=0.5	<=0.5	<=0.5	<=0.5	<=1	<=1	<=4	>8	>4	<=1	<=0.25	>16	<=1/19	<=1	<=8	ecoli	131	n.d.	n.d.	n.d.	n.d.	n.d.	n.d.	n.d.	n.d.	n.d.	n.d.	n.d.
JBBBAAH-19-0004	52	178	5166435	Escherichia coli	16/8	>64	<=4	<=0.5	<=2	<=1	>64	>128	<=0.12	>64	>16	<=0.12	16/8	>16	>16	16	>32	<=0.5	<=0.5	<=0.5	<=0.5	<=1	<=1	<=4	8	>4	<=1	<=0.25	<=4	>2/38	<=1	<=8	ecoli	131	n.d.	n.d.	n.d.	n.d.	n.d.	n.d.	n.d.	n.d.	n.d.	n.d.	n.d.
JBBBAAH-19-0009	42	229	5301213	Escherichia coli	16/8	>64	<=4	1	8	<=1	>64	>128	<=0.12	>64	>16	<=0.12	16/8	>16	>16	>16	>32	<=0.5	<=0.5	<=0.5	<=0.5	>8	8	<=4	8	>4	<=1	<=0.25	<=4	<=1/19	<=1	<=8	ecoli	8189	n.d.	n.d.	n.d.	n.d.	n.d.	n.d.	n.d.	n.d.	n.d.	n.d.	n.d.
JBBBAAH-19-0014	35	234	5080785	Escherichia coli	>32/16	>64	<=4	2	4	<=1	>64	>128	<=0.12	>64	4	0.25	>32/16	16	>16	>16	>32	<=0.5	<=0.5	<=0.5	<=0.5	<=1	<=1	<=4	8	>4	<=1	<=0.25	<=4	<=1/19	<=1	<=8	ecoli	131	n.d.	n.d.	n.d.	n.d.	n.d.	n.d.	n.d.	n.d.	n.d.	n.d.	n.d.
JBBBAAH-19-0019	49	182	6521660	Klebsiella michiganensis	>32/16	>64	<=4	4	8	<=1	>64	>128	<=0.12	>64	4	0.5	>32/16	>16	>16	>16	>32	<=0.5	<=0.5	<=0.5	<=0.5	<=1	8	<=4	<=0.5	<=0.25	>8	1	<=4	>2/38	<=1	<=8	koxytoca	43	n.d.	n.d.	n.d.	n.d.	n.d.	n.d.	n.d.	n.d.	n.d.	n.d.	n.d.
JBBBAAH-19-0024	33	439	4980380	Escherichia coli	32/16	<=4	<=4	<=0.5	4	<=1	>64	>128	<=0.12	>64	4	<=0.12	32/16	>16	>16	>16	>32	<=0.5	<=0.5	<=0.5	<=0.5	>8	8	<=4	<=0.5	<=0.25	<=1	<=0.25	<=4	>2/38	<=1	<=8	ecoli	48	n.d.	n.d.	n.d.	n.d.	n.d.	n.d.	n.d.	n.d.	n.d.	n.d.	n.d.
JBBBAAH-19-0035	42	191	5235695	Escherichia coli	<=4/2	>64	<=4	<=0.5	<=2	<=1	<=0.5	<=0.5	<=0.12	<=0.5	<=1	<=0.12	<=8/4	<=1	<=1	<=1	<=1	<=0.5	<=0.5	<=0.5	<=0.5	<=1	<=1	<=4	<=0.5	<=0.25	<=1	<=0.25	<=4	<=1/19	<=1	<=8	ecoli	80	n.d.	n.d.	n.d.	n.d.	n.d.	n.d.	n.d.	n.d.	n.d.	n.d.	n.d.
JBBBAAH-19-0044	44	113	5525331	Klebsiella pneumoniae subsp. pneumoniae	16/8	64	<=4	1	4	<=1	>64	>128	<=0.12	>64	<=1	<=0.12	<=8/4	<=1	16	2	8	<=0.5	<=0.5	<=0.5	<=0.5	>8	4	<=4	<=0.5	1	4	1	<=4	>2/38	<=1	<=8	kpneumoniae	896	n.d.	n.d.	n.d.	n.d.	n.d.	n.d.	n.d.	n.d.	n.d.	n.d.	n.d.
JBBBAAH-19-0051	62	123	5118379	Escherichia coli	32/16	32	8	>32	>32	>32	8	4	2	2	4	1	<=8/4	2	4	8	8	<=0.5	<=0.5	<=0.5	<=0.5	4	2	8	>8	>4	<=1	<=0.25	<=4	<=1/19	<=1	16	ecoli	131	n.d.	n.d.	n.d.	n.d.	n.d.	n.d.	n.d.	n.d.	n.d.	n.d.	n.d.
JBBBAAH-19-0057	78	231	5417682	Escherichia coli	32/16	>64	<=4	16	>32	16	>64	8	4	16	>16	16	<=8/4	16	<=1	<=1	<=1	<=0.5	<=0.5	<=0.5	<=0.5	<=1	<=1	<=4	<=0.5	<=0.25	<=1	<=0.25	<=4	<=1/19	<=1	<=8	ecoli	69	n.d.	n.d.	n.d.	n.d.	n.d.	n.d.	n.d.	n.d.	n.d.	n.d.	n.d.
JBBBAAH-19-0058	68	101	5397928	Klebsiella pneumoniae subsp. pneumoniae	32/16	8	<=4	2	8	<=1	>64	>128	<=0.12	>64	4	0.25	<=8/4	16	>16	>16	>32	<=0.5	<=0.5	<=0.5	<=0.5	<=1	<=1	<=4	1	0.5	8	1	16	<=1/19	<=1	>16	kpneumoniae	412	n.d.	n.d.	n.d.	n.d.	n.d.	n.d.	n.d.	n.d.	n.d.	n.d.	n.d.
JBBBAAH-19-0060	62	57	5373848	Klebsiella pneumoniae subsp. pneumoniae	<=4/2	>64	<=4	<=0.5	<=2	<=1	<=0.5	<=0.5	<=0.12	<=0.5	<=1	<=0.12	<=8/4	<=1	<=1	<=1	<=1	<=0.5	<=0.5	<=0.5	<=0.5	<=1	<=1	<=4	<=0.5	<=0.25	<=1	<=0.25	<=4	<=1/19	<=1	<=8	kpneumoniae	4423	n.d.	n.d.	n.d.	n.d.	n.d.	n.d.	n.d.	n.d.	n.d.	n.d.	n.d.
JBBBAAH-19-0072	42	198	5094039	Escherichia coli	16/8	>64	<=4	<=0.5	<=2	<=1	>64	>128	<=0.12	>64	<=1	<=0.12	<=8/4	2	>16	>16	32	<=0.5	<=0.5	<=0.5	<=0.5	<=1	<=1	8	>8	>4	<=1	<=0.25	<=4	<=1/19	<=1	<=8	ecoli	405	n.d.	n.d.	n.d.	n.d.	n.d.	n.d.	n.d.	n.d.	n.d.	n.d.	n.d.
JBBBAAH-19-0073	85	186	5503418	Klebsiella pneumoniae	8/4	16	<=4	<=0.5	<=2	<=1	>64	32	<=0.12	64	4	<=0.12	<=8/4	4	16	2	4	1	<=0.5	<=0.5	<=0.5	<=1	<=1	<=4	1	2	<=1	<=0.25	<=4	2/38	<=1	<=8	kpneumoniae	147	n.d.	n.d.	n.d.	n.d.	n.d.	n.d.	n.d.	n.d.	n.d.	n.d.	n.d.
JBBBAAH-19-0077	35	260	5186205	Escherichia coli	32/16	>64	<=4	32	>32	8	64	2	1	1	8	4	<=8/4	8	<=1	<=1	<=1	<=0.5	<=0.5	<=0.5	<=0.5	8	8	<=4	<=0.5	1	<=1	<=0.25	>16	>2/38	<=1	>16	ecoli	131	n.d.	n.d.	n.d.	n.d.	n.d.	n.d.	n.d.	n.d.	n.d.	n.d.	n.d.
JBBBAAH-19-0083	47	109	5622416	Klebsiella pneumoniae subsp. pneumoniae	16/8	<=4	8	4	16	<=1	>64	>128	0.25	>64	>16	0.5	<=8/4	>16	>16	>16	>32	<=0.5	<=0.5	<=0.5	<=0.5	<=1	<=1	<=4	<=0.5	<=0.25	>8	4	16	>2/38	<=1	>16	kpneumoniae	37	n.d.	n.d.	n.d.	n.d.	n.d.	n.d.	n.d.	n.d.	n.d.	n.d.	n.d.
JBBBAAH-19-0088	42	144	5023292	Escherichia coli	<=4/2	>64	<=4	2	8	<=1	1	<=0.5	<=0.12	<=0.5	<=1	<=0.12	<=8/4	<=1	<=1	<=1	<=1	<=0.5	<=0.5	<=0.5	<=0.5	<=1	<=1	<=4	>8	>4	<=1	<=0.25	<=4	<=1/19	<=1	<=8	ecoli	131	n.d.	n.d.	n.d.	n.d.	n.d.	n.d.	n.d.	n.d.	n.d.	n.d.	n.d.
JBBBAAH-19-0091	43	234	5475278	Escherichia coli	>32/16	>64	<=4	8	16	4	>64	>128	0.25	>64	>16	0.5	>32/16	>16	>16	>16	>32	<=0.5	<=0.5	<=0.5	<=0.5	>8	>8	<=4	>8	>4	<=1	<=0.25	<=4	>2/38	<=1	16	ecoli	131	n.d.	n.d.	n.d.	n.d.	n.d.	n.d.	n.d.	n.d.	n.d.	n.d.	n.d.
JBBBAAH-19-0104	64	260	5412882	Escherichia coli	>32/16	>64	<=4	<=0.5	<=2	<=1	>64	>128	<=0.12	>64	8	<=0.12	>32/16	>16	>16	>16	>32	<=0.5	<=0.5	<=0.5	<=0.5	<=1	<=1	<=4	4	>4	<=1	<=0.25	<=4	<=1/19	<=1	<=8	ecoli	131	n.d.	n.d.	n.d.	n.d.	n.d.	n.d.	n.d.	n.d.	n.d.	n.d.	n.d.
JBBBAAH-19-0118	79	232	5236766	Escherichia coli	<=4/2	<=4	<=4	<=0.5	<=2	<=1	<=0.5	<=0.5	<=0.12	<=0.5	<=1	<=0.12	<=8/4	<=1	<=1	<=1	<=1	<=0.5	<=0.5	<=0.5	<=0.5	4	4	8	1	2	<=1	<=0.25	<=4	<=1/19	<=1	<=8	ecoli	2973	n.d.	n.d.	n.d.	n.d.	n.d.	n.d.	n.d.	n.d.	n.d.	n.d.	n.d.
JBBBAAH-19-0129	81	123	6136037	Klebsiella michiganensis	>32/16	>64	>64	>32	>32	>32	>64	>128	>32	>64	>16	>32	>32/16	>16	>16	>16	>32	2	8	8	8	<=1	>8	32	<=0.5	<=0.25	2	0.5	<=4	>2/38	<=1	<=8	koxytoca	n.d.	blaIMP-11	n.d.	n.d.	n.d.	n.d.	n.d.	n.d.	n.d.	n.d.	n.d.	n.d.
JBBBAAH-19-0140	45	123	6135458	Klebsiella michiganensis	>32/16	>64	>64	>32	>32	>32	>64	>128	>32	>64	>16	>32	>32/16	>16	>16	>16	>32	2	8	8	8	<=1	>8	16	<=0.5	<=0.25	2	0.5	16	>2/38	<=1	<=8	koxytoca	n.d.	blaIMP-11	n.d.	n.d.	n.d.	n.d.	n.d.	n.d.	n.d.	n.d.	n.d.	n.d.
JBBBAAH-19-0143	82	117	6134927	Klebsiella michiganensis	>32/16	>64	>64	>32	>32	>32	>64	>128	>32	>64	>16	>32	>32/16	>16	>16	>16	>32	2	8	8	8	<=1	>8	32	<=0.5	<=0.25	2	0.5	<=4	>2/38	<=1	<=8	koxytoca	n.d.	blaIMP-11	n.d.	n.d.	n.d.	n.d.	n.d.	n.d.	n.d.	n.d.	n.d.	n.d.
JBBBAAH-19-0153	45	168	5193424	Escherichia coli																																	ecoli	70	n.d.	n.d.	n.d.	n.d.	n.d.	n.d.	n.d.	n.d.	n.d.	n.d.	n.d.
JBBBAAH-19-0178	78	132	5510420	Klebsiella pneumoniae subsp. pneumoniae																																	kpneumoniae	37	n.d.	n.d.	n.d.	n.d.	n.d.	n.d.	n.d.	n.d.	n.d.	n.d.	n.d.
JBBBAAH-19-0180	49	119	6135616	Klebsiella michiganensis	>32/16	>64	>64	>32	>32	>32	>64	>128	>32	>64	>16	>32	>32/16	>16	>16	>16	>32	>8	>8	>16	>8	<=1	>8	16	<=0.5	<=0.25	2	0.5	16	>2/38	<=1	<=8	koxytoca	n.d.	blaIMP-11	n.d.	n.d.	n.d.	n.d.	n.d.	n.d.	n.d.	n.d.	n.d.	n.d.
JBBBAAH-19-0189	51	313	5181671	Escherichia coli																																	ecoli	131	n.d.	n.d.	n.d.	n.d.	n.d.	n.d.	n.d.	n.d.	n.d.	n.d.	n.d.
JBBBAAI-19-0001	56	241	5109591	Escherichia coli	16/8	>64	<=4	2	4	<=1	>64	>128	<=0.12	>64	>16	0.25	16/8	>16	>16	>16	>32	<=0.5	<=0.5	<=0.5	<=0.5	<=1	<=1	<=4	>8	>4	4	<=0.25	>16	>2/38	<=1	<=8	ecoli	131	n.d.	n.d.	n.d.	n.d.	n.d.	n.d.	n.d.	n.d.	n.d.	n.d.	n.d.
JBBBAAI-19-0002	87	160	5221398	Enterobacter asburiae	>32/16	<=4	<=4	>32	>32	>32	>64	32	16	32	>16	>32	>32/16	<=1	16	2	4	<=0.5	1	4	2	<=1	4	<=4	>8	>4	>8	0.5	<=4	<=1/19	>8	<=8	ecloacae	252	blaIMP-1	n.d.	n.d.	n.d.	n.d.	n.d.	n.d.	n.d.	n.d.	n.d.	n.d.
JBBBAAI-19-0003	58	107	5380823	Klebsiella quasipneumoniae subsp. similipneumoniae	8/4	>64	<=4	<=0.5	<=2	<=1	>64	>128	<=0.12	>64	8	<=0.12	<=8/4	16	>16	16	>32	<=0.5	<=0.5	<=0.5	<=0.5	<=1	<=1	<=4	<=0.5	0.5	2	1	<=4	>2/38	<=1	>16	kpneumoniae	2059	n.d.	n.d.	n.d.	n.d.	n.d.	n.d.	n.d.	n.d.	n.d.	n.d.	n.d.
JBBBAAI-19-0004	49	196	5102604	Escherichia coli	<=4/2	>64	<=4	2	8	2	>64	>128	<=0.12	>64	8	<=0.12	<=8/4	16	>16	>16	>32	<=0.5	<=0.5	<=0.5	<=0.5	<=1	<=1	<=4	>8	>4	2	<=0.25	<=4	>2/38	<=1	<=8	ecoli	131	n.d.	n.d.	n.d.	n.d.	n.d.	n.d.	n.d.	n.d.	n.d.	n.d.	n.d.
JBBBAAI-19-0005	52	177	5003363	Escherichia coli	<=4/2	>64	<=4	2	8	<=1	>64	>128	<=0.12	>64	4	<=0.12	<=8/4	8	>16	>16	32	<=0.5	<=0.5	<=0.5	<=0.5	<=1	<=1	<=4	>8	>4	<=1	<=0.25	<=4	<=1/19	<=1	<=8	ecoli	131	n.d.	n.d.	n.d.	n.d.	n.d.	n.d.	n.d.	n.d.	n.d.	n.d.	n.d.
JBBBAAI-19-0006	41	109	5366748	Klebsiella pneumoniae subsp. pneumoniae	16/8	>64	<=4	2	8	<=1	>64	>128	<=0.12	>64	16	0.25	<=8/4	>16	>16	>16	>32	1	<=0.5	<=0.5	<=0.5	<=1	<=1	<=4	<=0.5	<=0.25	2	<=0.25	>16	>2/38	<=1	<=8	kpneumoniae	101	n.d.	n.d.	n.d.	n.d.	n.d.	n.d.	n.d.	n.d.	n.d.	n.d.	n.d.
JBBBAAI-19-0007	49	177	4967531	Escherichia coli	<=4/2	>64	<=4	1	4	<=1	>64	>128	<=0.12	>64	4	0.25	<=8/4	8	>16	16	32	<=0.5	<=0.5	<=0.5	<=0.5	2	<=1	<=4	>8	>4	2	<=0.25	<=4	>2/38	<=1	<=8	ecoli	131	n.d.	n.d.	n.d.	n.d.	n.d.	n.d.	n.d.	n.d.	n.d.	n.d.	n.d.
JBBBAAI-19-0009	40	217	5272582	Escherichia coli	32/16	>64	8	4	8	2	>64	>128	<=0.12	>64	>16	0.5	>32/16	>16	>16	>16	>32	<=0.5	<=0.5	<=0.5	<=0.5	2	>8	8	>8	>4	2	<=0.25	>16	<=1/19	<=1	<=8	ecoli	131	n.d.	n.d.	n.d.	n.d.	n.d.	n.d.	n.d.	n.d.	n.d.	n.d.	n.d.
JBBBAAI-19-0011	40	166	5351275	Escherichia coli	>32/16	>64	<=4	2	8	<=1	>64	>128	<=0.12	>64	<=1	<=0.12	32/16	16	>16	>16	>32	<=0.5	<=0.5	<=0.5	<=0.5	<=1	<=1	<=4	>8	>4	<=1	<=0.25	<=4	<=1/19	<=1	<=8	ecoli	131	n.d.	n.d.	n.d.	n.d.	n.d.	n.d.	n.d.	n.d.	n.d.	n.d.	n.d.
JBBBAAI-19-0013	33	208	5196402	Escherichia coli	<=4/2	>64	<=4	1	4	<=1	>64	>128	<=0.12	>64	8	<=0.12	<=8/4	16	>16	>16	16	<=0.5	<=0.5	<=0.5	<=0.5	2	2	8	>8	>4	4	<=0.25	16	>2/38	<=1	<=8	ecoli	131	n.d.	n.d.	n.d.	n.d.	n.d.	n.d.	n.d.	n.d.	n.d.	n.d.	n.d.
JBBBAAI-19-0014	46	131	5450145	Klebsiella pneumoniae subsp. pneumoniae	>32/16	>64	<=4	<=0.5	<=2	<=1	>64	>128	<=0.12	>64	8	<=0.12	16/8	16	>16	>16	>32	<=0.5	<=0.5	<=0.5	<=0.5	<=1	<=1	<=4	<=0.5	<=0.25	4	1	16	<=1/19	<=1	>16	kpneumoniae	412	n.d.	n.d.	n.d.	n.d.	n.d.	n.d.	n.d.	n.d.	n.d.	n.d.	n.d.
JBBBAAI-19-0015	41	116	4764540	Escherichia coli	32/16	>64	<=4	1	4	<=1	>64	>128	<=0.12	>64	16	<=0.12	16/8	>16	>16	>16	>32	<=0.5	<=0.5	<=0.5	<=0.5	<=1	<=1	<=4	>8	>4	<=1	<=0.25	<=4	<=1/19	<=1	<=8	ecoli	345	n.d.	n.d.	n.d.	n.d.	n.d.	n.d.	n.d.	n.d.	n.d.	n.d.	n.d.
JBBBAAI-19-0016	50	196	5044872	Escherichia coli	8/4	>64	<=4	1	4	<=1	>64	>128	<=0.12	>64	8	<=0.12	<=8/4	8	>16	16	32	<=0.5	<=0.5	<=0.5	<=0.5	<=1	<=1	<=4	>8	>4	<=1	<=0.25	<=4	<=1/19	<=1	<=8	ecoli	131	n.d.	n.d.	n.d.	n.d.	n.d.	n.d.	n.d.	n.d.	n.d.	n.d.	n.d.
JBBBAAI-19-0017	39	117	5475532	Klebsiella pneumoniae subsp. pneumoniae	32/16	>64	<=4	1	<=2	<=1	>64	>128	<=0.12	>64	<=1	<=0.12	16/8	4	>16	16	32	<=0.5	<=0.5	<=0.5	<=0.5	>8	8	<=4	<=0.5	0.5	>8	1	>16	>2/38	<=1	<=8	kpneumoniae	290	n.d.	n.d.	n.d.	n.d.	n.d.	n.d.	n.d.	n.d.	n.d.	n.d.	n.d.
JBBBAAI-19-0019	50	99	5508147	Klebsiella pneumoniae subsp. pneumoniae	>32/16	>64	>64	>32	>32	32	>64	128	>32	32	>16	>32	32/16	>16	>16	<=1	<=1	<=0.5	<=0.5	<=0.5	<=0.5	<=1	<=1	<=4	<=0.5	0.5	4	1	<=4	>2/38	<=1	<=8	kpneumoniae	995	n.d.	n.d.	n.d.	n.d.	n.d.	n.d.	n.d.	n.d.	n.d.	n.d.	n.d.
JBBBAAI-19-0020	38	224	5218638	Escherichia coli	<=4/2	>64	<=4	1	8	<=1	>64	>128	<=0.12	>64	4	<=0.12	<=8/4	8	>16	>16	32	<=0.5	<=0.5	<=0.5	<=0.5	<=1	<=1	<=4	>8	>4	<=1	<=0.25	<=4	<=1/19	<=1	<=8	ecoli	131	n.d.	n.d.	n.d.	n.d.	n.d.	n.d.	n.d.	n.d.	n.d.	n.d.	n.d.
JBBBAAI-19-0023	43	198	5066685	Escherichia coli	8/4	>64	<=4	1	4	<=1	>64	>128	<=0.12	>64	>16	<=0.12	<=8/4	>16	>16	>16	>32	<=0.5	<=0.5	<=0.5	<=0.5	<=1	2	<=4	<=0.5	<=0.25	<=1	<=0.25	<=4	<=1/19	<=1	<=8	ecoli	131	n.d.	n.d.	n.d.	n.d.	n.d.	n.d.	n.d.	n.d.	n.d.	n.d.	n.d.
JBBBAAI-19-0024	39	97	5108909	Escherichia coli	>32/16	>64	>64	32	>32	8	>64	>128	16	>64	>16	>32	16/8	>16	>16	>16	>32	<=0.5	<=0.5	<=0.5	<=0.5	<=1	<=1	<=4	<=0.5	0.5	<=1	<=0.25	<=4	>2/38	<=1	<=8	ecoli	135	n.d.	n.d.	n.d.	n.d.	n.d.	n.d.	n.d.	n.d.	n.d.	n.d.	n.d.
JBBBAAI-19-0049	34	160	5358602	Escherichia coli																																	ecoli	131	n.d.	n.d.	n.d.	n.d.	n.d.	n.d.	n.d.	n.d.	n.d.	n.d.	n.d.
JBBBAAI-19-0056	59	58	5034037	Klebsiella aerogenes	>32/16	64	32	>32	>32	>32	>64	128	>32	>64	>16	>32	32/16	>16	8	4	8	8	4	4	2	<=1	2	<=4	<=0.5	<=0.25	8	2	>16	<=1/19	<=1	16	kaerogenes	135	n.d.	n.d.	n.d.	n.d.	n.d.	n.d.	n.d.	n.d.	n.d.	n.d.	n.d.
JBBBAAI-19-0057	50	84	5493150	Klebsiella pneumoniae subsp. pneumoniae																																	kpneumoniae	528	n.d.	n.d.	n.d.	n.d.	n.d.	n.d.	n.d.	n.d.	n.d.	n.d.	n.d.
JBBBAAI-19-0091	60	123	5360520	Escherichia coli	32/16	>64	<=4	1	4	<=1	>64	>128	<=0.12	>64	<=1	<=0.12	16/8	>16	>16	>16	>32	<=0.5	<=0.5	<=0.5	<=0.5	<=1	<=1	<=4	<=0.5	<=0.25	>8	<=0.25	<=4	>2/38	<=1	<=8	ecoli	2792	n.d.	n.d.	n.d.	n.d.	n.d.	n.d.	n.d.	n.d.	n.d.	n.d.	n.d.
JBBBABI-19-0001	50	172	5243632	Escherichia coli	16/8	>64	<=4	4	16	<=1	>64	>128	<=0.12	>64	2	0.25	<=8/4	16	>16	>16	>32	<=0.5	<=0.5	<=0.5	<=0.5	>8	8	<=4	<=0.5	0.5	<=1	<=0.25	<=4	>2/38	<=1	<=8	ecoli	38	n.d.	n.d.	n.d.	n.d.	n.d.	n.d.	n.d.	n.d.	n.d.	n.d.	n.d.
JBBBABI-19-0002	64	178	5131733	Escherichia coli	16/8	>64	<=4	2	4	<=1	>64	>128	<=0.12	>64	>16	<=0.12	16/8	>16	>16	>16	>32	<=0.5	<=0.5	<=0.5	<=0.5	<=1	<=1	<=4	>8	>4	2	<=0.25	<=4	<=1/19	<=1	<=8	ecoli	131	n.d.	n.d.	n.d.	n.d.	n.d.	n.d.	n.d.	n.d.	n.d.	n.d.	n.d.
JBBBABI-19-0003	66	150	4981362	Escherichia coli	>32/16	>64	8	4	8	2	>64	>128	<=0.12	>64	>16	0.25	32/16	>16	>16	>16	32	<=0.5	<=0.5	<=0.5	<=0.5	>8	>8	16	>8	>4	4	0.5	<=4	<=1/19	<=1	<=8	ecoli	131	n.d.	n.d.	n.d.	n.d.	n.d.	n.d.	n.d.	n.d.	n.d.	n.d.	n.d.
JBBBABI-19-0004	50	131	5530805	Klebsiella pneumoniae subsp. pneumoniae	16/8	>64	<=4	1	<=2	<=1	>64	>128	<=0.12	>64	>16	<=0.12	16/8	>16	>16	>16	>32	<=0.5	<=0.5	<=0.5	<=0.5	<=1	<=1	<=4	<=0.5	0.5	2	0.5	16	<=1/19	<=1	>16	kpneumoniae	219	n.d.	n.d.	n.d.	n.d.	n.d.	n.d.	n.d.	n.d.	n.d.	n.d.	n.d.
JBBBABI-19-0006	57	184	5091065	Escherichia coli	32/16	>64	<=4	2	8	2	>64	>128	<=0.12	>64	>16	0.25	32/16	>16	>16	>16	>32	<=0.5	<=0.5	<=0.5	<=0.5	<=1	<=1	<=4	>8	>4	<=1	<=0.25	<=4	<=1/19	<=1	<=8	ecoli	131	n.d.	n.d.	n.d.	n.d.	n.d.	n.d.	n.d.	n.d.	n.d.	n.d.	n.d.
JBBBABI-19-0009	51	220	5132808	Escherichia coli	16/8	>64	<=4	1	<=2	<=1	>64	>128	<=0.12	>64	16	<=0.12	<=8/4	>16	>16	>16	>32	<=0.5	<=0.5	<=0.5	<=0.5	>8	>8	<=4	<=0.5	<=0.25	2	<=0.25	<=4	>2/38	<=1	<=8	ecoli	131	n.d.	n.d.	n.d.	n.d.	n.d.	n.d.	n.d.	n.d.	n.d.	n.d.	n.d.
JBBBABI-19-0010	80	96	5438541	Klebsiella pneumoniae subsp. pneumoniae	32/16	>64	<=4	<=0.5	<=2	<=1	>64	>128	<=0.12	>64	<=1	<=0.12	16/8	4	>16	>16	>32	<=0.5	<=0.5	<=0.5	<=0.5	<=1	<=1	<=4	<=0.5	1	4	1	16	>2/38	<=1	<=8	kpneumoniae	37	n.d.	n.d.	n.d.	n.d.	n.d.	n.d.	n.d.	n.d.	n.d.	n.d.	n.d.
JBBBABI-19-0024	56	189	5291633	Escherichia coli	>32/16	>64	<=4	1	4	<=1	>64	>128	<=0.12	>64	>16	<=0.12	32/16	>16	>16	>16	>32	<=0.5	<=0.5	<=0.5	<=0.5	<=1	<=1	<=4	>8	>4	<=1	<=0.25	<=4	<=1/19	<=1	<=8	ecoli	131	n.d.	n.d.	n.d.	n.d.	n.d.	n.d.	n.d.	n.d.	n.d.	n.d.	n.d.
JBBBABI-19-0037	81	126	5175198	Escherichia coli	16/8	>64	<=4	1	4	<=1	>64	>128	<=0.12	>64	>16	<=0.12	<=8/4	>16	>16	>16	>32	<=0.5	<=0.5	<=0.5	<=0.5	>8	>8	<=4	>8	>4	<=1	<=0.25	<=4	<=1/19	<=1	<=8	ecoli	131	n.d.	n.d.	n.d.	n.d.	n.d.	n.d.	n.d.	n.d.	n.d.	n.d.	n.d.
JBBBABI-19-0067	48	112	5368760	Klebsiella pneumoniae subsp. pneumoniae	8/4	>64	<=4	<=0.5	<=2	<=1	64	32	<=0.12	32	>16	<=0.12	<=8/4	>16	4	<=1	2	<=0.5	<=0.5	<=0.5	<=0.5	<=1	<=1	<=4	1	1	8	2	16	>2/38	<=1	<=8	kpneumoniae	211	n.d.	n.d.	n.d.	n.d.	n.d.	n.d.	n.d.	n.d.	n.d.	n.d.	n.d.
JBBBABI-19-0068	32	214	5439908	Klebsiella pneumoniae subsp. pneumoniae	32/16	>64	<=4	<=0.5	<=2	<=1	>64	>128	<=0.12	>64	<=1	<=0.12	16/8	16	>16	>16	>32	<=0.5	<=0.5	<=0.5	<=0.5	>8	8	<=4	<=0.5	1	4	1	<=4	>2/38	<=1	>16	kpneumoniae	6	n.d.	n.d.	n.d.	n.d.	n.d.	n.d.	n.d.	n.d.	n.d.	n.d.	n.d.
JBBBABI-19-0076	34	260	5351246	Klebsiella pneumoniae	8/4	>64	<=4	<=0.5	<=2	<=1	>64	64	<=0.12	>64	>16	<=0.12	<=8/4	>16	8	2	8	<=0.5	<=0.5	<=0.5	<=0.5	<=1	<=1	<=4	<=0.5	1	4	1	16	>2/38	<=1	<=8	kpneumoniae	211	n.d.	n.d.	n.d.	n.d.	n.d.	n.d.	n.d.	n.d.	n.d.	n.d.	n.d.
JBBBABI-19-0090	86	154	5140951	Escherichia coli	8/4	>64	<=4	<=0.5	<=2	<=1	>64	>128	<=0.12	>64	4	<=0.12	<=8/4	8	>16	4	8	<=0.5	<=0.5	<=0.5	<=0.5	>8	>8	<=4	>8	>4	<=1	<=0.25	<=4	>2/38	<=1	<=8	ecoli	1193	n.d.	n.d.	n.d.	n.d.	n.d.	n.d.	n.d.	n.d.	n.d.	n.d.	n.d.
JBBBABI-19-0095	30	173	5078981	Escherichia coli	16/8	>64	<=4	1	4	<=1	>64	128	<=0.12	>64	<=1	<=0.12	16/8	2	>16	2	4	<=0.5	<=0.5	<=0.5	<=0.5	<=1	<=1	<=4	>8	>4	<=1	<=0.25	<=4	<=1/19	<=1	<=8	ecoli	131	n.d.	n.d.	n.d.	n.d.	n.d.	n.d.	n.d.	n.d.	n.d.	n.d.	n.d.
JBBBABI-19-0100	69	237	5457926	Klebsiella pneumoniae subsp. pneumoniae	32/16	>64	<=4	1	<=2	<=1	>64	>128	<=0.12	>64	>16	0.25	16/8	>16	>16	>16	>32	<=0.5	<=0.5	<=0.5	2	<=1	<=1	<=4	<=0.5	0.5	<=1	<=0.25	16	>2/38	<=1	>16	kpneumoniae	219	n.d.	n.d.	n.d.	n.d.	n.d.	n.d.	n.d.	n.d.	n.d.	n.d.	n.d.
JBBBABI-19-0101	52	130	5163809	Escherichia coli																																	ecoli	*131	n.d.	n.d.	n.d.	n.d.	n.d.	n.d.	n.d.	n.d.	n.d.	n.d.	n.d.
JBBBABI-19-0102	35	160	5175372	Escherichia coli																																	ecoli	131	n.d.	n.d.	n.d.	n.d.	n.d.	n.d.	n.d.	n.d.	n.d.	n.d.	n.d.
JBBBABI-19-0103	53	167	5322160	Escherichia coli																																	ecoli	38	n.d.	n.d.	n.d.	n.d.	n.d.	n.d.	n.d.	n.d.	n.d.	n.d.	n.d.
JBBBABI-19-0104	34	116	5096194	Escherichia coli																																	ecoli	1394	n.d.	n.d.	n.d.	n.d.	n.d.	n.d.	n.d.	n.d.	n.d.	n.d.	n.d.
JBBBABI-19-0116	80	105	5413504	Klebsiella pneumoniae subsp. pneumoniae																																	kpneumoniae	219	n.d.	n.d.	n.d.	n.d.	n.d.	n.d.	n.d.	n.d.	n.d.	n.d.	n.d.
JBBBABI-19-0125	36	137	5050888	Escherichia coli																																	ecoli	131	n.d.	n.d.	n.d.	n.d.	n.d.	n.d.	n.d.	n.d.	n.d.	n.d.	n.d.
JBBBABI-19-0129	60	53	5234042	Klebsiella quasipneumoniae subsp. similipneumoniae																																	kpneumoniae	4219	n.d.	n.d.	n.d.	n.d.	n.d.	n.d.	n.d.	n.d.	n.d.	n.d.	n.d.
JBBBABI-19-0143	85	115	5482637	Klebsiella pneumoniae subsp. pneumoniae																																	kpneumoniae	219	n.d.	n.d.	n.d.	n.d.	n.d.	n.d.	n.d.	n.d.	n.d.	n.d.	n.d.
JBBBABI-19-0170	78	120	5460329	Klebsiella pneumoniae subsp. pneumoniae																																	kpneumoniae	37	n.d.	n.d.	n.d.	n.d.	n.d.	n.d.	n.d.	n.d.	n.d.	n.d.	n.d.
JBBBABI-19-0173	40	98	5643732	Klebsiella pneumoniae subsp. pneumoniae																																	kpneumoniae	23	n.d.	n.d.	n.d.	n.d.	n.d.	n.d.	n.d.	n.d.	n.d.	n.d.	n.d.
JBBBABI-19-0178	59	95	5497637	Klebsiella pneumoniae subsp. pneumoniae																																	kpneumoniae	280	n.d.	n.d.	n.d.	n.d.	n.d.	n.d.	n.d.	n.d.	n.d.	n.d.	n.d.
JBBBABI-19-0194	41	81	5522027	Klebsiella pneumoniae subsp. pneumoniae																																	kpneumoniae	23	n.d.	n.d.	n.d.	n.d.	n.d.	n.d.	n.d.	n.d.	n.d.	n.d.	n.d.
JBBBABI-19-0197	42	439	5107364	Escherichia coli																																	ecoli	131	n.d.	n.d.	n.d.	n.d.	n.d.	n.d.	n.d.	n.d.	n.d.	n.d.	n.d.
JBBBABI-19-0214	53	62	5196313	Citrobacter amalonaticus																																	n.d.	n.d.	n.d.	n.d.	n.d.	n.d.	n.d.	n.d.	n.d.	n.d.	n.d.	n.d.	n.d.
JBBBACB-19-0002	65	135	5071086	Escherichia coli	16/8	>64	<=4	1	4	<=1	>64	>128	<=0.12	>64	16	0.25	<=8/4	>16	>16	>16	>32	<=0.5	<=0.5	<=0.5	<=0.5	<=1	<=1	<=4	8	>4	<=1	<=0.25	<=4	<=1/19	<=1	<=8	ecoli	131	n.d.	n.d.	n.d.	n.d.	n.d.	n.d.	n.d.	n.d.	n.d.	n.d.	n.d.
JBBBACB-19-0003	79	259	5244498	Escherichia coli	16/8	>64	<=4	<=0.5	<=2	<=1	<=0.5	<=0.5	<=0.12	<=0.5	<=1	<=0.12	<=8/4	<=1	4	<=1	<=1	<=0.5	<=0.5	<=0.5	<=0.5	<=1	<=1	<=4	<=0.5	<=0.25	<=1	<=0.25	<=4	<=1/19	<=1	<=8	ecoli	95	n.d.	n.d.	n.d.	n.d.	n.d.	n.d.	n.d.	n.d.	n.d.	n.d.	n.d.
JBBBACB-19-0004	32	230	5161596	Escherichia coli	16/8	>64	<=4	1	4	<=1	>64	>128	<=0.12	>64	8	<=0.12	<=8/4	16	>16	>16	>32	<=0.5	<=0.5	<=0.5	<=0.5	>8	8	<=4	<=0.5	0.5	8	<=0.25	<=4	>2/38	<=1	<=8	ecoli	131	n.d.	n.d.	n.d.	n.d.	n.d.	n.d.	n.d.	n.d.	n.d.	n.d.	n.d.
JBBBACB-19-0005	55	80	5423420	Klebsiella pneumoniae	16/8	>64	<=4	<=0.5	<=2	<=1	>64	>128	<=0.12	>64	<=1	<=0.12	<=8/4	<=1	>16	8	16	<=0.5	<=0.5	<=0.5	<=0.5	<=1	<=1	<=4	<=0.5	1	4	0.5	>16	>2/38	<=1	<=8	kpneumoniae	896	n.d.	n.d.	n.d.	n.d.	n.d.	n.d.	n.d.	n.d.	n.d.	n.d.	n.d.
JBBBACB-19-0006	45	194	5238350	Escherichia coli	8/4	>64	<=4	1	4	<=1	>64	4	<=0.12	4	<=1	<=0.12	<=8/4	<=1	4	2	4	<=0.5	<=0.5	<=0.5	<=0.5	<=1	<=1	<=4	<=0.5	<=0.25	<=1	<=0.25	<=4	<=1/19	<=1	<=8	ecoli	73	n.d.	n.d.	n.d.	n.d.	n.d.	n.d.	n.d.	n.d.	n.d.	n.d.	n.d.
JBBBACB-19-0011	71	185	5094216	Escherichia coli	16/8	8	<=4	1	4	<=1	>64	>128	<=0.12	>64	16	0.25	<=8/4	>16	>16	>16	32	<=0.5	<=0.5	<=0.5	<=0.5	<=1	2	8	>8	>4	<=1	<=0.25	<=4	<=1/19	<=1	<=8	ecoli	131	n.d.	n.d.	n.d.	n.d.	n.d.	n.d.	n.d.	n.d.	n.d.	n.d.	n.d.
JBBBACB-19-0012	53	174	5127268	Escherichia coli	16/8	>64	<=4	16	16	4	16	<=0.5	0.25	<=0.5	<=1	0.5	<=8/4	<=1	<=1	<=1	<=1	<=0.5	<=0.5	<=0.5	<=0.5	<=1	<=1	<=4	<=0.5	<=0.25	<=1	<=0.25	<=4	<=1/19	<=1	<=8	ecoli	73	n.d.	n.d.	n.d.	n.d.	n.d.	n.d.	n.d.	n.d.	n.d.	n.d.	n.d.
JBBBACB-19-0017	75	178	5161424	Escherichia coli	>32/16	8	<=4	1	<=2	<=1	>64	>128	<=0.12	>64	>16	<=0.12	32/16	>16	>16	>16	>32	<=0.5	<=0.5	<=0.5	<=0.5	<=1	<=1	<=4	8	>4	8	<=0.25	<=4	>2/38	<=1	<=8	ecoli	1193	n.d.	n.d.	n.d.	n.d.	n.d.	n.d.	n.d.	n.d.	n.d.	n.d.	n.d.
JBBBACB-19-0021	63	108	5089086	Escherichia coli	16/8	>64	<=4	4	8	<=1	8	<=0.5	0.25	<=0.5	<=1	0.25	<=8/4	<=1	<=1	<=1	<=1	<=0.5	<=0.5	<=0.5	<=0.5	<=1	<=1	<=4	<=0.5	<=0.25	<=1	<=0.25	<=4	<=1/19	<=1	<=8	ecoli	12	n.d.	n.d.	n.d.	n.d.	n.d.	n.d.	n.d.	n.d.	n.d.	n.d.	n.d.
JBBBACB-19-0026	69	322	5274232	Escherichia coli	>32/16	>64	<=4	1	4	<=1	>64	>128	<=0.12	>64	8	<=0.12	>32/16	>16	>16	>16	>32	<=0.5	<=0.5	<=0.5	<=0.5	<=1	<=1	<=4	8	>4	4	<=0.25	<=4	>2/38	<=1	<=8	ecoli	131	n.d.	n.d.	n.d.	n.d.	n.d.	n.d.	n.d.	n.d.	n.d.	n.d.	n.d.
JBBBACB-19-0029	67	268	5330085	Escherichia coli	32/16	16	<=4	<=0.5	<=2	<=1	>64	>128	<=0.12	>64	<=1	<=0.12	16/8	4	>16	>16	32	<=0.5	<=0.5	<=0.5	<=0.5	<=1	<=1	<=4	<=0.5	<=0.25	<=1	<=0.25	<=4	<=1/19	<=1	<=8	ecoli	95	n.d.	n.d.	n.d.	n.d.	n.d.	n.d.	n.d.	n.d.	n.d.	n.d.	n.d.
JBBBACB-19-0032	66	121	5126378	Escherichia coli	16/8	16	<=4	4	16	<=1	16	<=0.5	0.25	<=0.5	<=1	0.5	<=8/4	<=1	<=1	<=1	<=1	<=0.5	<=0.5	<=0.5	<=0.5	2	2	8	<=0.5	<=0.25	<=1	<=0.25	<=4	<=1/19	<=1	<=8	ecoli	73	n.d.	n.d.	n.d.	n.d.	n.d.	n.d.	n.d.	n.d.	n.d.	n.d.	n.d.
JBBBACB-19-0033	55	156	5098374	Escherichia coli	32/16	>64	8	8	32	2	32	1	0.5	<=0.5	2	1	<=8/4	4	<=1	<=1	<=1	<=0.5	<=0.5	<=0.5	<=0.5	2	<=1	16	<=0.5	0.5	<=1	<=0.25	<=4	<=1/19	<=1	<=8	ecoli	73	n.d.	n.d.	n.d.	n.d.	n.d.	n.d.	n.d.	n.d.	n.d.	n.d.	n.d.
JBBBACB-19-0037	65	221	5204622	Escherichia coli	32/16	>64	<=4	8	32	4	>64	4	2	16	16	4	<=8/4	4	<=1	<=1	<=1	<=0.5	<=0.5	<=0.5	<=0.5	<=1	8	<=4	1	>4	2	<=0.25	<=4	>2/38	<=1	>16	ecoli	140	n.d.	n.d.	n.d.	n.d.	n.d.	n.d.	n.d.	n.d.	n.d.	n.d.	n.d.
JBBBACD-19-0001	36	168	5023067	Escherichia coli	32/16	>64	<=4	2	8	<=1	>64	>128	<=0.12	>64	<=1	<=0.12	16/8	8	>16	>16	>32	<=0.5	<=0.5	<=0.5	<=0.5	>8	8	<=4	>8	>4	<=1	<=0.25	<=4	<=1/19	<=1	<=8	ecoli	131	n.d.	n.d.	n.d.	n.d.	n.d.	n.d.	n.d.	n.d.	n.d.	n.d.	n.d.
JBBBACD-19-0004	37	160	5103169	Escherichia coli	<=4/2	>64	<=4	1	4	<=1	>64	>128	<=0.12	>64	4	<=0.12	<=8/4	4	>16	4	16	<=0.5	<=0.5	<=0.5	<=0.5	<=1	<=1	<=4	8	>4	<=1	<=0.25	<=4	>2/38	<=1	<=8	ecoli	131	n.d.	n.d.	n.d.	n.d.	n.d.	n.d.	n.d.	n.d.	n.d.	n.d.	n.d.
JBBBACD-19-0007	41	149	5198934	Escherichia coli	8/4	>64	<=4	2	8	2	>64	>128	<=0.12	>64	>16	<=0.12	<=8/4	>16	>16	>16	>32	<=0.5	<=0.5	<=0.5	<=0.5	<=1	>8	<=4	>8	>4	<=1	<=0.25	<=4	<=1/19	<=1	<=8	ecoli	131	n.d.	n.d.	n.d.	n.d.	n.d.	n.d.	n.d.	n.d.	n.d.	n.d.	n.d.
JBBBACD-19-0009	78	51	5358832	Klebsiella pneumoniae	32/16	8	<=4	1	4	<=1	>64	>128	<=0.12	>64	16	<=0.12	16/8	>16	>16	>16	>32	<=0.5	<=0.5	<=0.5	<=0.5	<=1	8	<=4	<=0.5	2	4	1	<=4	>2/38	<=1	<=8	kpneumoniae	2004	n.d.	n.d.	n.d.	n.d.	n.d.	n.d.	n.d.	n.d.	n.d.	n.d.	n.d.
JBBBACD-19-0015	37	196	5208787	Escherichia coli	16/8	>64	<=4	4	16	2	>64	16	0.25	1	2	0.5	<=8/4	4	<=1	<=1	<=1	<=0.5	<=0.5	<=0.5	<=0.5	<=1	<=1	<=4	<=0.5	1	<=1	<=0.25	<=4	<=1/19	<=1	<=8	ecoli	131	n.d.	n.d.	n.d.	n.d.	n.d.	n.d.	n.d.	n.d.	n.d.	n.d.	n.d.
JBBBACD-19-0026	77	66	5338442	Klebsiella pneumoniae subsp. pneumoniae	32/16	>64	<=4	1	4	<=1	<=0.5	>128	<=0.12	<=0.5	<=1	<=0.12	<=8/4	4	8	<=1	2	<=0.5	<=0.5	<=0.5	<=0.5	<=1	<=1	<=4	<=0.5	<=0.25	2	0.5	<=4	<=1/19	<=1	<=8	kpneumoniae	2715	n.d.	n.d.	n.d.	n.d.	n.d.	n.d.	n.d.	n.d.	n.d.	n.d.	n.d.
JBBBACD-19-0033	48	118	5599221	Klebsiella pneumoniae subsp. pneumoniae	8/4	8	<=4	<=0.5	<=2	<=1	>64	>128	<=0.12	>64	<=1	<=0.12	<=8/4	<=1	>16	2	8	<=0.5	<=0.5	<=0.5	<=0.5	<=1	<=1	<=4	<=0.5	<=0.25	<=1	<=0.25	16	<=1/19	<=1	<=8	kpneumoniae	37	n.d.	n.d.	n.d.	n.d.	n.d.	n.d.	n.d.	n.d.	n.d.	n.d.	n.d.
JBBBACD-19-0035	44	129	5550648	Klebsiella pneumoniae	<=4/2	>64	<=4	1	<=2	<=1	<=0.5	<=0.5	<=0.12	<=0.5	<=1	<=0.12	<=8/4	<=1	<=1	<=1	<=1	<=0.5	<=0.5	<=0.5	<=0.5	<=1	<=1	<=4	<=0.5	<=0.25	2	0.5	16	<=1/19	<=1	<=8	kpneumoniae	12	n.d.	n.d.	n.d.	n.d.	n.d.	n.d.	n.d.	n.d.	n.d.	n.d.	n.d.
JBBBACD-19-0039	82	140	4970889	Escherichia coli	8/4	>64	<=4	1	<=2	<=1	>64	>128	<=0.12	>64	8	<=0.12	<=8/4	>16	>16	8	32	<=0.5	<=0.5	<=0.5	<=0.5	>8	>8	<=4	4	>4	8	<=0.25	<=4	<=1/19	<=1	>16	ecoli	648	n.d.	n.d.	n.d.	n.d.	n.d.	n.d.	n.d.	n.d.	n.d.	n.d.	n.d.
JBBBACD-19-0049	47	161	5294478	Escherichia coli	>32/16	>64	64	4	16	<=1	>64	>128	<=0.12	>64	8	0.25	>32/16	>16	>16	>16	>32	<=0.5	<=0.5	<=0.5	<=0.5	>8	>8	<=4	>8	>4	4	<=0.25	<=4	>2/38	<=1	<=8	ecoli	131	n.d.	n.d.	n.d.	n.d.	n.d.	n.d.	n.d.	n.d.	n.d.	n.d.	n.d.
JBBBACD-19-0051	77	131	5082234	Escherichia coli	>32/16	>64	<=4	1	<=2	<=1	>64	>128	<=0.12	>64	16	<=0.12	16/8	>16	>16	>16	>32	<=0.5	<=0.5	<=0.5	<=0.5	>8	>8	<=4	8	>4	<=1	<=0.25	<=4	<=1/19	<=1	<=8	ecoli	131	n.d.	n.d.	n.d.	n.d.	n.d.	n.d.	n.d.	n.d.	n.d.	n.d.	n.d.
JBBBACD-19-0052	88	67	4770026	Escherichia coli	16/8	>64	<=4	2	<=2	<=1	>64	>128	<=0.12	>64	<=1	<=0.12	16/8	4	>16	8	8	<=0.5	<=0.5	<=0.5	<=0.5	<=1	<=1	<=4	<=0.5	<=0.25	<=1	<=0.25	<=4	<=1/19	<=1	<=8	ecoli	28	n.d.	n.d.	n.d.	n.d.	n.d.	n.d.	n.d.	n.d.	n.d.	n.d.	n.d.
JBBBACD-19-0053	65	237	5286647	Escherichia coli	32/16	>64	<=4	1	4	<=1	>64	>128	<=0.12	>64	<=1	<=0.12	16/8	>16	>16	>16	>32	<=0.5	<=0.5	<=0.5	<=0.5	<=1	2	<=4	<=0.5	0.5	8	<=0.25	<=4	<=1/19	<=1	<=8	ecoli	38	n.d.	n.d.	n.d.	n.d.	n.d.	n.d.	n.d.	n.d.	n.d.	n.d.	n.d.
JBBBACD-19-0056	71	183	5214561	Escherichia coli	16/8	<=4	<=4	1	4	<=1	>64	128	<=0.12	>64	>16	<=0.12	<=8/4	>16	>16	>16	>32	<=0.5	<=0.5	<=0.5	<=0.5	>8	>8	8	>8	>4	<=1	<=0.25	<=4	<=1/19	<=1	<=8	ecoli	131	n.d.	n.d.	n.d.	n.d.	n.d.	n.d.	n.d.	n.d.	n.d.	n.d.	n.d.
JBBBACD-19-0058	40	218	5250145	Escherichia coli	32/16	8	<=4	4	16	<=1	4	<=0.5	0.25	<=0.5	<=1	1	<=8/4	<=1	<=1	<=1	<=1	<=0.5	<=0.5	<=0.5	<=0.5	<=1	<=1	<=4	<=0.5	<=0.25	<=1	<=0.25	<=4	<=1/19	<=1	<=8	ecoli	95	n.d.	n.d.	n.d.	n.d.	n.d.	n.d.	n.d.	n.d.	n.d.	n.d.	n.d.
JBBBACD-19-0060	40	294	5207506	Escherichia coli	32/16	>64	<=4	16	>32	<=1	16	4	1	<=0.5	4	4	<=8/4	<=1	<=1	<=1	<=1	<=0.5	<=0.5	<=0.5	<=0.5	<=1	<=1	<=4	<=0.5	<=0.25	<=1	<=0.25	<=4	2/38	<=1	<=8	ecoli	550	n.d.	n.d.	n.d.	n.d.	n.d.	n.d.	n.d.	n.d.	n.d.	n.d.	n.d.
JBBBACD-19-0066	63	123	5085590	Escherichia coli	32/16	>64	<=4	<=0.5	<=2	<=1	<=0.5	<=0.5	<=0.12	<=0.5	<=1	<=0.12	<=8/4	<=1	<=1	<=1	<=1	<=0.5	<=0.5	<=0.5	<=0.5	>8	8	<=4	8	>4	<=1	<=0.25	<=4	<=1/19	<=1	<=8	ecoli	1193	n.d.	n.d.	n.d.	n.d.	n.d.	n.d.	n.d.	n.d.	n.d.	n.d.	n.d.
JBBBACD-19-0078	46	251	5281904	Escherichia coli	32/16	>64	<=4	32	>32	2	>64	>128	4	>64	16	8	<=8/4	16	>16	>16	16	1	<=0.5	<=0.5	<=0.5	<=1	<=1	<=4	>8	>4	2	<=0.25	16	>2/38	<=1	<=8	ecoli	131	n.d.	n.d.	n.d.	n.d.	n.d.	n.d.	n.d.	n.d.	n.d.	n.d.	n.d.
JBBBACD-19-0088	48	106	5127955	Klebsiella pneumoniae subsp. pneumoniae	>32/16	>64	>64	2	4	<=1	<=0.5	<=0.5	<=0.12	<=0.5	4	0.25	>32/16	2	<=1	2	<=1	<=0.5	<=0.5	<=0.5	<=0.5	<=1	<=1	<=4	<=0.5	0.5	2	<=0.25	<=4	<=1/19	<=1	<=8	kpneumoniae	200	n.d.	n.d.	n.d.	n.d.	n.d.	n.d.	n.d.	n.d.	n.d.	n.d.	n.d.
JBBBACD-19-0101	44	245	5227779	Escherichia coli	16/8	8	<=4	16	32	8	>64	4	4	8	8	8	<=8/4	2	<=1	<=1	<=1	<=0.5	<=0.5	<=0.5	<=0.5	<=1	<=1	<=4	<=0.5	<=0.25	<=1	<=0.25	<=4	<=1/19	<=1	<=8	ecoli	550	n.d.	n.d.	n.d.	n.d.	n.d.	n.d.	n.d.	n.d.	n.d.	n.d.	n.d.
JBBBACD-19-0102	36	175	5130602	Escherichia coli																																	ecoli	131	n.d.	n.d.	n.d.	n.d.	n.d.	n.d.	n.d.	n.d.	n.d.	n.d.	n.d.
JBBBACD-19-0103	52	172	5227198	Escherichia coli																																	ecoli	131	n.d.	n.d.	n.d.	n.d.	n.d.	n.d.	n.d.	n.d.	n.d.	n.d.	n.d.
JBBBACD-19-0110	38	303	5300338	Escherichia coli																																	ecoli	131	n.d.	n.d.	n.d.	n.d.	n.d.	n.d.	n.d.	n.d.	n.d.	n.d.	n.d.
JBBBACD-19-0121	45	52	5259400	Klebsiella aerogenes	>32/16	32	16	>32	>32	>32	>64	64	32	64	>16	32	16/8	16	4	2	4	8	4	4	2	<=1	<=1	<=4	<=0.5	<=0.25	4	1	16	<=1/19	<=1	16	kaerogenes	93	n.d.	n.d.	n.d.	n.d.	n.d.	n.d.	n.d.	n.d.	n.d.	n.d.	n.d.
JBBBACD-19-0122	31	67	5298222	Klebsiella aerogenes	>32/16	>64	16	>32	>32	>32	>64	64	32	>64	>16	32	32/16	16	8	4	4	2	1	1	<=0.5	<=1	<=1	<=4	<=0.5	<=0.25	<=1	0.5	16	<=1/19	<=1	<=8	kaerogenes	93	n.d.	n.d.	n.d.	n.d.	n.d.	n.d.	n.d.	n.d.	n.d.	n.d.	n.d.
JBBBACD-19-0124	65	163	5035803	Escherichia coli																																	ecoli	354	n.d.	n.d.	n.d.	n.d.	n.d.	n.d.	n.d.	n.d.	n.d.	n.d.	n.d.
JBBBACD-19-0125	76	50	5149357	Klebsiella pneumoniae																																	kpneumoniae	16	n.d.	n.d.	n.d.	n.d.	n.d.	n.d.	n.d.	n.d.	n.d.	n.d.	n.d.
JBBBACD-19-0134	57	92	5565190	Klebsiella pneumoniae subsp. pneumoniae																																	kpneumoniae	23	n.d.	n.d.	n.d.	n.d.	n.d.	n.d.	n.d.	n.d.	n.d.	n.d.	n.d.
JBBBACD-19-0135	56	137	5253967	Escherichia coli																																	ecoli	2171	n.d.	n.d.	n.d.	n.d.	n.d.	n.d.	n.d.	n.d.	n.d.	n.d.	n.d.
JBBBACD-19-0139	39	223	4935261	Escherichia coli	<=4/2	<=4	<=4	1	8	<=1	<=0.5	<=0.5	<=0.12	<=0.5	<=1	<=0.12	<=8/4	<=1	<=1	<=1	<=1	<=0.5	<=0.5	<=0.5	<=0.5	<=1	2	<=4	<=0.5	<=0.25	<=1	<=0.25	<=4	<=1/19	<=1	<=8	ecoli	93	n.d.	n.d.	n.d.	n.d.	n.d.	n.d.	n.d.	n.d.	n.d.	n.d.	n.d.
JBBBACD-19-0147	55	103	5681400	Klebsiella pneumoniae subsp. pneumoniae																																	kpneumoniae	23	n.d.	n.d.	n.d.	n.d.	n.d.	n.d.	n.d.	n.d.	n.d.	n.d.	n.d.
JBBBACD-19-0148	40	70	5257526	Klebsiella quasipneumoniae subsp. similipneumoniae																																	kpneumoniae	1699	n.d.	n.d.	n.d.	n.d.	n.d.	n.d.	n.d.	n.d.	n.d.	n.d.	n.d.
JBBBACD-19-0165	60	123	4947455	Enterobacter asburiae	>32/16	64	32	>32	>32	>32	>64	32	32	8	>16	32	>32/16	8	4	<=1	<=1	8	4	4	4	<=1	<=1	<=4	<=0.5	<=0.25	2	2	16	<=1/19	2	<=8	ecloacae	162	n.d.	n.d.	n.d.	n.d.	n.d.	n.d.	n.d.	n.d.	n.d.	n.d.	n.d.
JBBBADD-19-0001	53	188	5128211	Escherichia coli	<=4/2	>64	<=4	2	4	<=1	>64	>128	<=0.12	>64	8	<=0.12	<=8/4	16	>16	>16	>32	<=0.5	<=0.5	<=0.5	<=0.5	<=1	<=1	<=4	>8	>4	<=1	<=0.25	<=4	>2/38	<=1	<=8	ecoli	131	n.d.	n.d.	n.d.	n.d.	n.d.	n.d.	n.d.	n.d.	n.d.	n.d.	n.d.
JBBBADD-19-0002	45	101	5138057	Escherichia coli	>32/16	>64	<=4	<=0.5	<=2	<=1	>64	>128	<=0.12	>64	2	<=0.12	>32/16	>16	>16	>16	>32	<=0.5	<=0.5	<=0.5	<=0.5	<=1	<=1	<=4	<=0.5	<=0.25	<=1	<=0.25	<=4	<=1/19	<=1	<=8	ecoli	1994	n.d.	n.d.	n.d.	n.d.	n.d.	n.d.	n.d.	n.d.	n.d.	n.d.	n.d.
JBBBADD-19-0003	45	233	5109538	Escherichia coli	8/4	>64	<=4	1	4	<=1	>64	>128	<=0.12	>64	8	<=0.12	<=8/4	16	>16	16	4	<=0.5	<=0.5	<=0.5	<=0.5	<=1	<=1	<=4	>8	>4	2	<=0.25	<=4	<=1/19	<=1	<=8	ecoli	131	n.d.	n.d.	n.d.	n.d.	n.d.	n.d.	n.d.	n.d.	n.d.	n.d.	n.d.
JBBBADD-19-0005	50	288	5236322	Escherichia coli	>32/16	>64	<=4	2	4	<=1	>64	>128	<=0.12	>64	<=1	<=0.12	32/16	16	>16	>16	>32	<=0.5	<=0.5	<=0.5	<=0.5	>8	>8	<=4	8	>4	4	0.5	<=4	>2/38	<=1	>16	ecoli	602	n.d.	n.d.	n.d.	n.d.	n.d.	n.d.	n.d.	n.d.	n.d.	n.d.	n.d.
JBBBADD-19-0008	53	287	5206996	Escherichia coli	>32/16	>64	8	>32	>32	>32	>64	>128	2	>64	>16	4	16/8	>16	>16	>16	>32	<=0.5	<=0.5	<=0.5	<=0.5	>8	>8	16	>8	>4	2	0.5	<=4	<=1/19	<=1	<=8	ecoli	131	n.d.	n.d.	n.d.	n.d.	n.d.	n.d.	n.d.	n.d.	n.d.	n.d.	n.d.
JBBBADD-19-0013	78	86	5121438	Klebsiella aerogenes	>32/16	32	16	>32	>32	>32	>64	16	8	16	>16	32	<=8/4	16	<=1	<=1	2	<=0.5	<=0.5	<=0.5	<=0.5	<=1	<=1	<=4	<=0.5	<=0.25	2	0.5	16	<=1/19	<=1	>16	kaerogenes	n.d.	n.d.	n.d.	n.d.	n.d.	n.d.	n.d.	n.d.	n.d.	n.d.	n.d.	n.d.
JBBBADD-19-0014	45	127	4757256	Enterobacter roggenkampii	>32/16	>64	<=4	>32	>32	16	>64	>128	8	>64	2	2	32/16	>16	>16	>16	>32	2	<=0.5	<=0.5	<=0.5	<=1	<=1	<=4	<=0.5	<=0.25	2	0.5	<=4	<=1/19	>8	<=8	ecloacae	n.d.	n.d.	n.d.	n.d.	n.d.	n.d.	n.d.	n.d.	n.d.	n.d.	n.d.	n.d.
JBBBADD-19-0021	62	115	5520452	Klebsiella pneumoniae subsp. pneumoniae	>32/16	>64	>64	32	>32	16	>64	>128	>32	>64	16	1	>32/16	>16	>16	>16	>32	1	2	2	1	>8	>8	<=4	<=0.5	1	4	1	>16	>2/38	>8	<=8	kpneumoniae	881	n.d.	n.d.	n.d.	n.d.	n.d.	n.d.	n.d.	n.d.	n.d.	n.d.	n.d.
JBBBADD-19-0024	55	167	5539237	Klebsiella pneumoniae subsp. pneumoniae	>32/16	>64	<=4	2	4	<=1	>64	>128	<=0.12	>64	2	0.25	32/16	>16	>16	>16	>32	<=0.5	<=0.5	<=0.5	<=0.5	<=1	8	<=4	<=0.5	2	4	1	16	>2/38	<=1	>16	kpneumoniae	n.d.	n.d.	n.d.	n.d.	n.d.	n.d.	n.d.	n.d.	n.d.	n.d.	n.d.	n.d.
JBBBADD-19-0025	51	124	5502698	Klebsiella pneumoniae subsp. pneumoniae	>32/16	>64	16	>32	>32	16	>64	64	2	>64	2	1	>32/16	8	>16	16	16	2	2	2	1	<=1	<=1	<=4	2	1	>8	4	>16	2/38	<=1	>16	kpneumoniae	20	n.d.	n.d.	n.d.	n.d.	n.d.	n.d.	n.d.	n.d.	n.d.	n.d.	n.d.
JBBBAEF-19-0001	83	207	5433160	Escherichia coli	32/16	>64	<=4	1	8	<=1	>64	>128	<=0.12	>64	2	<=0.12	32/16	>16	>16	>16	>32	<=0.5	<=0.5	<=0.5	<=0.5	>8	>8	<=4	1	2	2	<=0.25	16	>2/38	<=1	<=8	ecoli	38	n.d.	n.d.	n.d.	n.d.	n.d.	n.d.	n.d.	n.d.	n.d.	n.d.	n.d.
JBBBAEF-19-0002	87	135	5167814	Escherichia coli	8/4	>64	<=4	<=0.5	<=2	<=1	>64	>128	<=0.12	>64	<=1	<=0.12	<=8/4	<=1	>16	>16	>32	<=0.5	<=0.5	<=0.5	<=0.5	<=1	<=1	<=4	<=0.5	<=0.25	<=1	<=0.25	<=4	<=1/19	<=1	<=8	ecoli	95	n.d.	n.d.	n.d.	n.d.	n.d.	n.d.	n.d.	n.d.	n.d.	n.d.	n.d.
JBBBAEF-19-0003	64	175	5149892	Escherichia coli	32/16	>64	<=4	4	8	<=1	>64	>128	<=0.12	>64	>16	<=0.12	16/8	>16	>16	>16	>32	<=0.5	<=0.5	<=0.5	<=0.5	<=1	>8	8	8	>4	<=1	<=0.25	<=4	<=1/19	<=1	<=8	ecoli	131	n.d.	n.d.	n.d.	n.d.	n.d.	n.d.	n.d.	n.d.	n.d.	n.d.	n.d.
JBBBAEF-19-0004	48	229	5319507	Escherichia coli	>32/16	>64	<=4	32	>32	16	>64	16	16	4	>16	>32	<=8/4	16	2	<=1	<=1	<=0.5	<=0.5	<=0.5	<=0.5	<=1	<=1	<=4	<=0.5	<=0.25	<=1	<=0.25	<=4	<=1/19	<=1	<=8	ecoli	80	n.d.	n.d.	n.d.	n.d.	n.d.	n.d.	n.d.	n.d.	n.d.	n.d.	n.d.
JBBBAEF-19-0006	53	241	5303455	Escherichia coli	16/8	16	<=4	4	16	<=1	>64	>128	<=0.12	>64	>16	0.25	<=8/4	>16	>16	>16	>32	<=0.5	<=0.5	<=0.5	<=0.5	2	>8	8	>8	>4	2	<=0.25	<=4	>2/38	<=1	<=8	ecoli	131	n.d.	n.d.	n.d.	n.d.	n.d.	n.d.	n.d.	n.d.	n.d.	n.d.	n.d.
JBBBAEF-19-0013	70	115	4890982	Escherichia coli	32/16	>64	8	16	>32	4	32	1	0.5	<=0.5	2	1	<=8/4	4	<=1	<=1	<=1	<=0.5	<=0.5	<=0.5	<=0.5	<=1	<=1	<=4	<=0.5	<=0.25	2	<=0.25	<=4	<=1/19	<=1	<=8	ecoli	73	n.d.	n.d.	n.d.	n.d.	n.d.	n.d.	n.d.	n.d.	n.d.	n.d.	n.d.
JBBBAEF-19-0015	57	176	5038170	Escherichia coli	<=4/2	>64	<=4	<=0.5	4	<=1	<=0.5	<=0.5	<=0.12	<=0.5	<=1	<=0.12	<=8/4	<=1	<=1	<=1	<=1	<=0.5	<=0.5	<=0.5	<=0.5	>8	2	<=4	4	>4	4	2	<=4	<=1/19	<=1	<=8	ecoli	*1193	n.d.	n.d.	n.d.	n.d.	n.d.	n.d.	n.d.	n.d.	n.d.	n.d.	n.d.
JBBBAEF-19-0017	69	173	5182486	Escherichia coli	16/8	>64	<=4	1	4	<=1	>64	>128	<=0.12	>64	>16	<=0.12	<=8/4	>16	>16	>16	>32	<=0.5	<=0.5	<=0.5	<=0.5	<=1	>8	<=4	>8	>4	<=1	<=0.25	<=4	<=1/19	<=1	<=8	ecoli	131	n.d.	n.d.	n.d.	n.d.	n.d.	n.d.	n.d.	n.d.	n.d.	n.d.	n.d.
JBBBAEF-19-0019	50	288	5039891	Escherichia coli	>32/16	>64	32	>32	>32	>32	>64	128	8	16	>16	>32	32/16	>16	>16	<=1	<=1	1	<=0.5	<=0.5	<=0.5	>8	>8	<=4	<=0.5	0.5	<=1	<=0.25	<=4	<=1/19	<=1	<=8	ecoli	68	n.d.	n.d.	n.d.	n.d.	n.d.	n.d.	n.d.	n.d.	n.d.	n.d.	n.d.
JBBBAEF-19-0022	65	165	5251565	Escherichia coli	8/4	>64	<=4	2	8	<=1	>64	128	<=0.12	>64	16	<=0.12	<=8/4	>16	>16	16	16	<=0.5	<=0.5	<=0.5	<=0.5	<=1	<=1	<=4	>8	>4	<=1	<=0.25	<=4	<=1/19	<=1	<=8	ecoli	648	n.d.	n.d.	n.d.	n.d.	n.d.	n.d.	n.d.	n.d.	n.d.	n.d.	n.d.
JBBBAEF-19-0025	66	176	5058175	Escherichia coli	32/16	>64	<=4	1	4	<=1	>64	>128	<=0.12	>64	2	0.25	16/8	>16	>16	>16	>32	<=0.5	<=0.5	<=0.5	<=0.5	>8	>8	<=4	>8	>4	<=1	<=0.25	<=4	<=1/19	<=1	<=8	ecoli	1193	n.d.	n.d.	n.d.	n.d.	n.d.	n.d.	n.d.	n.d.	n.d.	n.d.	n.d.
JBBBAEF-19-0030	62	250	5115422	Escherichia coli	8/4	>64	<=4	1	4	<=1	>64	>128	<=0.12	>64	16	<=0.12	<=8/4	>16	>16	>16	32	<=0.5	<=0.5	<=0.5	<=0.5	<=1	<=1	<=4	>8	>4	<=1	<=0.25	<=4	<=1/19	<=1	<=8	ecoli	131	n.d.	n.d.	n.d.	n.d.	n.d.	n.d.	n.d.	n.d.	n.d.	n.d.	n.d.
JBBBAEF-19-0035	82	231	5203617	Escherichia coli	>32/16	>64	<=4	4	16	<=1	>64	>128	0.25	>64	4	0.5	32/16	>16	>16	>16	>32	<=0.5	<=0.5	<=0.5	<=0.5	>8	8	<=4	>8	>4	2	<=0.25	<=4	>2/38	<=1	>16	ecoli	2003	n.d.	n.d.	n.d.	n.d.	n.d.	n.d.	n.d.	n.d.	n.d.	n.d.	n.d.
JBBBAEF-19-0038	83	252	5320855	Escherichia coli	32/16	>64	<=4	16	32	2	>64	>128	<=0.12	>64	2	0.5	16/8	8	>16	>16	>32	<=0.5	<=0.5	<=0.5	<=0.5	>8	8	<=4	>8	>4	<=1	<=0.25	<=4	<=1/19	<=1	<=8	ecoli	1177	n.d.	n.d.	n.d.	n.d.	n.d.	n.d.	n.d.	n.d.	n.d.	n.d.	n.d.
JBBBAEF-19-0040	64	144	5500794	Klebsiella pneumoniae subsp. pneumoniae	>32/16	>64	<=4	1	4	<=1	>64	>128	<=0.12	>64	4	<=0.12	32/16	>16	>16	>16	>32	<=0.5	<=0.5	<=0.5	<=0.5	<=1	<=1	<=4	<=0.5	<=0.25	8	1	16	<=1/19	<=1	<=8	kpneumoniae	268	n.d.	n.d.	n.d.	n.d.	n.d.	n.d.	n.d.	n.d.	n.d.	n.d.	n.d.
JBBBAEF-19-0049	51	149	5590868	Klebsiella pneumoniae subsp. pneumoniae	>32/16	>64	<=4	>32	>32	>32	>64	16	16	8	>16	>32	<=8/4	2	<=1	<=1	<=1	<=0.5	<=0.5	<=0.5	<=0.5	<=1	8	<=4	<=0.5	2	4	0.5	<=4	<=1/19	<=1	>16	kpneumoniae	1530	n.d.	n.d.	n.d.	n.d.	n.d.	n.d.	n.d.	n.d.	n.d.	n.d.	n.d.
JBBBAEF-19-0051	63	156	5154767	Escherichia coli	32/16	>64	<=4	4	8	2	>64	>128	<=0.12	>64	>16	<=0.12	16/8	>16	>16	>16	>32	<=0.5	<=0.5	<=0.5	<=0.5	<=1	>8	8	8	>4	<=1	<=0.25	<=4	<=1/19	<=1	<=8	ecoli	131	n.d.	n.d.	n.d.	n.d.	n.d.	n.d.	n.d.	n.d.	n.d.	n.d.	n.d.
JBBBAEF-19-0052	50	141	5507892	Klebsiella pneumoniae subsp. pneumoniae	32/16	>64	<=4	<=0.5	<=2	<=1	>64	>128	<=0.12	>64	<=1	<=0.12	16/8	4	>16	>16	>32	<=0.5	<=0.5	<=0.5	<=0.5	<=1	<=1	<=4	<=0.5	<=0.25	4	1	<=4	<=1/19	<=1	<=8	kpneumoniae	86	n.d.	n.d.	n.d.	n.d.	n.d.	n.d.	n.d.	n.d.	n.d.	n.d.	n.d.
JBBBAEF-19-0053	39	215	5000959	Escherichia coli	16/8	>64	<=4	1	4	<=1	>64	>128	<=0.12	>64	>16	<=0.12	16/8	>16	>16	>16	>32	<=0.5	<=0.5	<=0.5	<=0.5	<=1	2	<=4	<=0.5	<=0.25	8	<=0.25	<=4	>2/38	<=1	<=8	ecoli	69	n.d.	n.d.	n.d.	n.d.	n.d.	n.d.	n.d.	n.d.	n.d.	n.d.	n.d.
JBBBAEF-19-0054	40	310	5314278	Escherichia coli	32/16	16	<=4	>32	>32	>32	>64	16	16	16	16	16	<=8/4	4	2	<=1	<=1	<=0.5	<=0.5	<=0.5	1	<=1	2	<=4	>8	>4	<=1	<=0.25	<=4	<=1/19	<=1	<=8	ecoli	131	n.d.	n.d.	n.d.	n.d.	n.d.	n.d.	n.d.	n.d.	n.d.	n.d.	n.d.
JBBBAEF-19-0058	45	218	5092456	Escherichia coli	32/16	>64	<=4	1	4	<=1	>64	>128	<=0.12	>64	2	<=0.12	16/8	4	>16	>16	>32	<=0.5	<=0.5	<=0.5	<=0.5	>8	>8	<=4	<=0.5	1	<=1	<=0.25	<=4	>2/38	<=1	<=8	ecoli	38	n.d.	n.d.	n.d.	n.d.	n.d.	n.d.	n.d.	n.d.	n.d.	n.d.	n.d.
JBBBAEF-19-0060	50	165	5109114	Escherichia coli	8/4	<=4	<=4	2	8	<=1	8	<=0.5	0.25	<=0.5	<=1	0.5	<=8/4	<=1	<=1	<=1	<=1	<=0.5	<=0.5	<=0.5	<=0.5	<=1	<=1	<=4	<=0.5	<=0.25	<=1	<=0.25	<=4	<=1/19	<=1	<=8	ecoli	73	n.d.	n.d.	n.d.	n.d.	n.d.	n.d.	n.d.	n.d.	n.d.	n.d.	n.d.
JBBBAEF-19-0064	61	132	5778292	Klebsiella pneumoniae subsp. pneumoniae	16/8	>64	<=4	1	4	<=1	>64	>128	<=0.12	>64	16	0.25	<=8/4	>16	>16	>16	>32	<=0.5	<=0.5	<=0.5	<=0.5	<=1	>8	<=4	<=0.5	4	4	2	>16	>2/38	<=1	<=8	kpneumoniae	280	n.d.	n.d.	n.d.	n.d.	n.d.	n.d.	n.d.	n.d.	n.d.	n.d.	n.d.
JBBBAEF-19-0073	85	84	5002116	Enterobacter hormaechei subsp. steigerwaltii	>32/16	8	<=4	>32	>32	>32	>64	>128	>32	>64	>16	>32	>32/16	4	>16	8	16	4	4	8	4	<=1	4	<=4	<=0.5	0.5	4	0.5	>16	<=1/19		<=8	ecloacae	190	blaIMP-1	n.d.	n.d.	n.d.	n.d.	n.d.	n.d.	n.d.	n.d.	n.d.	n.d.
JBBBAEF-19-0074	39	130	5509086	Klebsiella pneumoniae subsp. pneumoniae																																	kpneumoniae	*412	n.d.	n.d.	n.d.	n.d.	n.d.	n.d.	n.d.	n.d.	n.d.	n.d.	n.d.
JBBBAEF-19-0076	35	207	5118213	Escherichia coli	16/8	<=4	<=4	4	16	4	8	<=0.5	0.25	<=0.5	<=1	0.5	<=8/4	4	<=1	<=1	<=1	<=0.5	<=0.5	<=0.5	<=0.5	<=1	<=1	<=4	<=0.5	<=0.25	<=1	<=0.25	<=4	<=1/19	<=1	<=8	ecoli	12	n.d.	n.d.	n.d.	n.d.	n.d.	n.d.	n.d.	n.d.	n.d.	n.d.	n.d.
JBBBAEF-19-0077	43	150	5065965	Escherichia coli	8/4	<=4	<=4	2	4	<=1	8	<=0.5	<=0.12	<=0.5	<=1	0.25	<=8/4	<=1	<=1	<=1	<=1	<=0.5	<=0.5	<=0.5	<=0.5	<=1	<=1	<=4	<=0.5	<=0.25	<=1	<=0.25	<=4	<=1/19	<=1	<=8	ecoli	95	n.d.	n.d.	n.d.	n.d.	n.d.	n.d.	n.d.	n.d.	n.d.	n.d.	n.d.
JBBBAEF-19-0086	49	454	5335985	Klebsiella pneumoniae	>32/16	>64	>64	2	8	<=1	4	<=0.5	<=0.12	1	4	1	>32/16	<=1	4	4	8	<=0.5	<=0.5	<=0.5	<=0.5	<=1	<=1	<=4	<=0.5	<=0.25	>8	<=0.25	<=4	>2/38	<=1	<=8	kpneumoniae	530	n.d.	n.d.	n.d.	n.d.	n.d.	n.d.	n.d.	n.d.	n.d.	n.d.	n.d.
JBBBAEF-19-0087	38	144	5477463	Klebsiella pneumoniae subsp. pneumoniae	>32/16	16	<=4	>32	>32	>32	>64	128	>32	>64	>16	>32	>32/16	<=1	16	8	32	4	8	16	8	2	4	<=4	<=0.5	0.5	4	1	<=4	>2/38	<=1	<=8	kpneumoniae	45	blaIMP-1	n.d.	n.d.	n.d.	n.d.	n.d.	n.d.	n.d.	n.d.	n.d.	n.d.
JBBBAEF-19-0095	33	253	5220082	Escherichia coli	<=4/2	<=4	<=4	2	4	<=1	2	<=0.5	<=0.12	<=0.5	<=1	<=0.12	<=8/4	<=1	<=1	<=1	<=1	<=0.5	<=0.5	<=0.5	<=0.5	<=1	<=1	<=4	<=0.5	<=0.25	<=1	<=0.25	<=4	<=1/19	<=1	<=8	ecoli	372	n.d.	n.d.	n.d.	n.d.	n.d.	n.d.	n.d.	n.d.	n.d.	n.d.	n.d.
JBBBAEF-19-0102	82	177	5117434	Escherichia coli																																	ecoli	131	n.d.	n.d.	n.d.	n.d.	n.d.	n.d.	n.d.	n.d.	n.d.	n.d.	n.d.
JBBBAEF-19-0111	79	89	5256899	Citrobacter freundii	32/16	64	32	>32	>32	>32	>64	>128	>32	>64	>16	>32	>32/16	>16	>16	>16	>32	4	>8	16	8	8	>8	>32	2	2	>8	0.5	>16	<=1/19	>8	<=8	cfreundii	22	blaIMP-1	n.d.	n.d.	n.d.	n.d.	n.d.	n.d.	n.d.	n.d.	n.d.	n.d.
JBBBAEF-19-0118	80	145	5204200	Escherichia coli																																	ecoli	998	n.d.	n.d.	n.d.	n.d.	n.d.	n.d.	n.d.	n.d.	n.d.	n.d.	n.d.
JBBCAAG-19-0001	44	106	5253824	Enterobacter hormaechei subsp. steigerwaltii	>32/16	>64	16	>32	>32	>32	>64	64	>32	64	>16	>32	>32/16	>16	>16	8	8	2	4	4	2	<=1	4	<=4	<=0.5	0.5	>8	0.5	16	<=1/19	<=1	<=8	ecloacae	90	blaIMP-1	n.d.	n.d.	n.d.	n.d.	n.d.	n.d.	n.d.	n.d.	n.d.	n.d.
JBBCAAG-19-0002	51	100	5211932	Enterobacter hormaechei subsp. steigerwaltii	>32/16	>64	64	>32	>32	>32	>64	32	>32	64	>16	>32	>32/16	>16	16	8	4	1	2	1	1	<=1	2	<=4	<=0.5	<=0.25	>8	1	>16	<=1/19	<=1	<=8	ecloacae	90	blaIMP-1	n.d.	n.d.	n.d.	n.d.	n.d.	n.d.	n.d.	n.d.	n.d.	n.d.
JBBCAAG-19-0003	33	143	5244424	Enterobacter hormaechei subsp. steigerwaltii	>32/16	>64	16	>32	>32	>32	>64	64	>32	64	>16	>32	>32/16	>16	16	8	8	2	4	4	2	2	4	<=4	<=0.5	0.5	>8	0.5	16	<=1/19	4	<=8	ecloacae	90	blaIMP-1	n.d.	n.d.	n.d.	n.d.	n.d.	n.d.	n.d.	n.d.	n.d.	n.d.
JBBCAAG-19-0004	82	108	5253002	Enterobacter hormaechei subsp. steigerwaltii	>32/16	>64	16	>32	>32	>32	>64	64	>32	64	>16	>32	>32/16	>16	16	4	4	2	4	8	2	<=1	4	<=4	<=0.5	<=0.25	>8	0.5	>16	<=1/19	<=1	<=8	ecloacae	90	blaIMP-1	n.d.	n.d.	n.d.	n.d.	n.d.	n.d.	n.d.	n.d.	n.d.	n.d.
JBBCAAG-19-0005	47	206	5488063	Klebsiella pneumoniae subsp. pneumoniae	>32/16	>64	16	>32	>32	16	>64	>128	8	>64	>16	>32	<=8/4	>16	>16	8	16	2	<=0.5	<=0.5	<=0.5	>8	>8	>32	>8	>4	>8	1	>16	>2/38	<=1	>16	kpneumoniae	37	n.d.	n.d.	n.d.	n.d.	n.d.	n.d.	n.d.	n.d.	n.d.	n.d.	n.d.
JBBCAAG-19-0006	55	290	5455235	Escherichia coli	>32/16	>64	>64	>32	>32	>32	>64	>128	2	>64	>16	2	>32/16	>16	>16	>16	>32	<=0.5	<=0.5	<=0.5	<=0.5	>8	>8	>32	>8	>4	>8	<=0.25	>16	>2/38	<=1	16	ecoli	405	n.d.	n.d.	n.d.	n.d.	n.d.	n.d.	n.d.	n.d.	n.d.	n.d.	n.d.
JBBCAAG-19-0007	74	94	4876194	Enterobacter hormaechei subsp. steigerwaltii	>32/16	8	<=4	>32	>32	>32	>64	>128	>32	>64	>16	>32	>32/16	<=1	>16	16	32	4	8	8	4	<=1	4	<=4	<=0.5	<=0.25	2	0.5	>16	<=1/19	2	<=8	ecloacae	742	blaIMP-1	n.d.	n.d.	n.d.	n.d.	n.d.	n.d.	n.d.	n.d.	n.d.	n.d.
JBBCABH-19-0001	73	41	4983883	Citrobacter freundii	32/16	<=4	<=4	32	>32	16	>64	16	4	16	16	8	<=8/4	8	<=1	<=1	<=1	<=0.5	<=0.5	<=0.5	<=0.5	<=1	<=1	<=4	1	2	<=1	<=0.25	<=4	<=1/19	<=1	<=8	cfreundii	509	n.d.	n.d.	n.d.	n.d.	n.d.	n.d.	n.d.	n.d.	n.d.	n.d.	n.d.
JBBCABH-19-0002	54	192	5162637	Escherichia coli	16/8	16	<=4	4	16	<=1	<=0.5	2	<=0.12	<=0.5	<=1	0.25	<=8/4	<=1	4	<=1	<=1	<=0.5	<=0.5	<=0.5	<=0.5	<=1	2	<=4	<=0.5	<=0.25	<=1	<=0.25	<=4	<=1/19	<=1	<=8	ecoli	73	n.d.	n.d.	n.d.	n.d.	n.d.	n.d.	n.d.	n.d.	n.d.	n.d.	n.d.
JBBCABH-19-0003	46	91	5015398	Escherichia coli	32/16	<=4	8	16	32	8	32	2	1	1	2	1	<=8/4	4	<=1	<=1	<=1	<=0.5	<=0.5	<=0.5	<=0.5	2	2	8	<=0.5	<=0.25	<=1	<=0.25	<=4	<=1/19	<=1	<=8	ecoli	73	n.d.	n.d.	n.d.	n.d.	n.d.	n.d.	n.d.	n.d.	n.d.	n.d.	n.d.
JBBCABH-19-0004	47	200	5211227	Escherichia coli	8/4	<=4	<=4	4	8	<=1	8	<=0.5	<=0.12	<=0.5	<=1	<=0.12	<=8/4	<=1	<=1	<=1	<=1	<=0.5	<=0.5	<=0.5	<=0.5	<=1	<=1	<=4	<=0.5	<=0.25	<=1	<=0.25	<=4	<=1/19	<=1	<=8	ecoli	127	n.d.	n.d.	n.d.	n.d.	n.d.	n.d.	n.d.	n.d.	n.d.	n.d.	n.d.
JBBCABH-19-0005	45	137	5119955	Escherichia coli	16/8	8	<=4	4	16	<=1	8	<=0.5	<=0.12	<=0.5	<=1	0.5	<=8/4	<=1	<=1	<=1	<=1	<=0.5	<=0.5	<=0.5	<=0.5	<=1	<=1	<=4	<=0.5	<=0.25	<=1	<=0.25	<=4	<=1/19	<=1	<=8	ecoli	73	n.d.	n.d.	n.d.	n.d.	n.d.	n.d.	n.d.	n.d.	n.d.	n.d.	n.d.
JBBCABH-19-0006	53	104	5123505	Escherichia coli	16/8	<=4	<=4	4	16	<=1	8	<=0.5	0.25	<=0.5	<=1	0.5	<=8/4	<=1	<=1	<=1	<=1	<=0.5	<=0.5	<=0.5	<=0.5	<=1	<=1	<=4	<=0.5	0.5	<=1	<=0.25	<=4	<=1/19	<=1	<=8	ecoli	*73	n.d.	n.d.	n.d.	n.d.	n.d.	n.d.	n.d.	n.d.	n.d.	n.d.	n.d.
JBBCABH-19-0007	49	167	5113761	Escherichia coli	16/8	<=4	<=4	4	16	<=1	8	<=0.5	0.25	2	<=1	0.5	<=8/4	<=1	<=1	<=1	<=1	<=0.5	<=0.5	<=0.5	<=0.5	<=1	<=1	<=4	<=0.5	<=0.25	<=1	<=0.25	<=4	<=1/19	<=1	<=8	ecoli	73	n.d.	n.d.	n.d.	n.d.	n.d.	n.d.	n.d.	n.d.	n.d.	n.d.	n.d.
JBBCABH-19-0008	62	124	5121891	Escherichia coli	16/8	8	<=4	4	8	<=1	<=0.5	<=0.5	0.25	<=0.5	<=1	0.5	<=8/4	<=1	<=1	<=1	<=1	<=0.5	<=0.5	<=0.5	<=0.5	<=1	<=1	<=4	<=0.5	0.5	<=1	<=0.25	<=4	<=1/19	<=1	<=8	ecoli	73	n.d.	n.d.	n.d.	n.d.	n.d.	n.d.	n.d.	n.d.	n.d.	n.d.	n.d.
JBBCABH-19-0009	50	113	5136974	Escherichia coli	16/8	<=4	<=4	4	8	<=1	8	<=0.5	<=0.12	<=0.5	<=1	0.25	<=8/4	<=1	<=1	<=1	<=1	<=0.5	<=0.5	<=0.5	<=0.5	<=1	<=1	<=4	<=0.5	<=0.25	<=1	<=0.25	<=4	<=1/19	<=1	<=8	ecoli	12	n.d.	n.d.	n.d.	n.d.	n.d.	n.d.	n.d.	n.d.	n.d.	n.d.	n.d.
JBBCABH-19-0010	83	163	5064897	Escherichia coli	16/8	<=4	<=4	4	16	2	8	<=0.5	<=0.12	<=0.5	<=1	0.5	<=8/4	<=1	<=1	<=1	<=1	<=0.5	<=0.5	<=0.5	<=0.5	2	2	<=4	1	<=0.25	<=1	<=0.25	<=4	<=1/19	<=1	<=8	ecoli	73	n.d.	n.d.	n.d.	n.d.	n.d.	n.d.	n.d.	n.d.	n.d.	n.d.	n.d.
JBBCABH-19-0011	48	248	5113272	Escherichia coli	8/4	8	<=4	2	8	<=1	8	<=0.5	<=0.12	<=0.5	<=1	0.25	<=8/4	<=1	<=1	<=1	<=1	<=0.5	<=0.5	<=0.5	<=0.5	<=1	<=1	<=4	<=0.5	<=0.25	<=1	<=0.25	<=4	<=1/19	<=1	<=8	ecoli	95	n.d.	n.d.	n.d.	n.d.	n.d.	n.d.	n.d.	n.d.	n.d.	n.d.	n.d.
JBBCABH-19-0012	65	188	5113903	Escherichia coli	16/8	<=4	<=4	4	16	<=1	8	<=0.5	0.25	<=0.5	<=1	0.5	<=8/4	<=1	<=1	<=1	<=1	<=0.5	<=0.5	<=0.5	<=0.5	<=1	<=1	<=4	1	0.5	<=1	<=0.25	<=4	<=1/19	<=1	<=8	ecoli	*73	n.d.	n.d.	n.d.	n.d.	n.d.	n.d.	n.d.	n.d.	n.d.	n.d.	n.d.
JBBCABH-19-0013	52	236	5158656	Escherichia coli	16/8	8	<=4	4	16	<=1	8	<=0.5	0.25	<=0.5	<=1	0.5	<=8/4	<=1	<=1	<=1	<=1	<=0.5	<=0.5	<=0.5	<=0.5	<=1	<=1	<=4	<=0.5	<=0.25	<=1	<=0.25	<=4	<=1/19	<=1	<=8	ecoli	73	n.d.	n.d.	n.d.	n.d.	n.d.	n.d.	n.d.	n.d.	n.d.	n.d.	n.d.
JBBCABH-19-0014	75	103	5019352	Escherichia coli	16/8	<=4	<=4	8	16	<=1	8	1	0.25	<=0.5	<=1	0.5	<=8/4	<=1	<=1	<=1	<=1	<=0.5	<=0.5	<=0.5	<=0.5	<=1	<=1	<=4	<=0.5	0.5	<=1	<=0.25	<=4	<=1/19	<=1	<=8	ecoli	73	n.d.	n.d.	n.d.	n.d.	n.d.	n.d.	n.d.	n.d.	n.d.	n.d.	n.d.
JBBCABH-19-0015	67	109	5017507	Escherichia coli	8/4	<=4	<=4	4	8	<=1	8	<=0.5	<=0.12	<=0.5	<=1	0.5	<=8/4	<=1	<=1	<=1	<=1	<=0.5	<=0.5	<=0.5	<=0.5	<=1	<=1	<=4	<=0.5	<=0.25	<=1	<=0.25	<=4	<=1/19	<=1	<=8	ecoli	73	n.d.	n.d.	n.d.	n.d.	n.d.	n.d.	n.d.	n.d.	n.d.	n.d.	n.d.
JBBCABH-19-0016	76	158	5012061	Escherichia coli	8/4	8	<=4	4	16	<=1	8	<=0.5	<=0.12	<=0.5	<=1	0.5	<=8/4	<=1	<=1	<=1	<=1	<=0.5	<=0.5	<=0.5	<=0.5	<=1	<=1	<=4	<=0.5	<=0.25	<=1	<=0.25	<=4	<=1/19	<=1	<=8	ecoli	73	n.d.	n.d.	n.d.	n.d.	n.d.	n.d.	n.d.	n.d.	n.d.	n.d.	n.d.
JBBCABH-19-0017	73	117	5115207	Escherichia coli	16/8	16	<=4	8	32	4	8	<=0.5	0.25	<=0.5	2	0.5	<=8/4	<=1	<=1	<=1	<=1	<=0.5	<=0.5	<=0.5	<=0.5	2	2	8	<=0.5	<=0.25	<=1	<=0.25	<=4	<=1/19	<=1	<=8	ecoli	95	n.d.	n.d.	n.d.	n.d.	n.d.	n.d.	n.d.	n.d.	n.d.	n.d.	n.d.
JBBCABH-19-0018	59	239	5139568	Escherichia coli	32/16	>64	<=4	>32	16	8	16	1	0.5	<=0.5	2	2	<=8/4	8	<=1	<=1	<=1	<=0.5	<=0.5	<=0.5	<=0.5	<=1	<=1	<=4	>8	>4	2	<=0.25	<=4	>2/38	<=1	<=8	ecoli	6448	n.d.	n.d.	n.d.	n.d.	n.d.	n.d.	n.d.	n.d.	n.d.	n.d.	n.d.
JBBCABH-19-0019	60	167	5041303	Escherichia coli	>32/16	>64	<=4	1	4	<=1	>64	>128	<=0.12	>64	2	<=0.12	>32/16	16	>16	>16	>32	<=0.5	<=0.5	<=0.5	<=0.5	<=1	<=1	<=4	>8	>4	<=1	<=0.25	<=4	>2/38	<=1	<=8	ecoli	38	n.d.	n.d.	n.d.	n.d.	n.d.	n.d.	n.d.	n.d.	n.d.	n.d.	n.d.
JBBCABH-19-0021	38	291	5304420	Escherichia coli	8/4	>64	<=4	1	4	<=1	>64	>128	<=0.12	>64	16	<=0.12	<=8/4	>16	>16	>16	>32	<=0.5	<=0.5	<=0.5	<=0.5	>8	8	<=4	>8	>4	<=1	<=0.25	<=4	>2/38	<=1	<=8	ecoli	131	n.d.	n.d.	n.d.	n.d.	n.d.	n.d.	n.d.	n.d.	n.d.	n.d.	n.d.
JBBCABH-19-0023	49	240	5137992	Escherichia coli	16/8	>64	<=4	1	4	<=1	>64	>128	<=0.12	>64	4	<=0.12	<=8/4	8	>16	16	32	<=0.5	<=0.5	<=0.5	<=0.5	>8	8	<=4	<=0.5	<=0.25	2	<=0.25	<=4	>2/38	<=1	<=8	ecoli	131	n.d.	n.d.	n.d.	n.d.	n.d.	n.d.	n.d.	n.d.	n.d.	n.d.	n.d.
JBBCABH-19-0025	52	135	5480724	Klebsiella pneumoniae	16/8	16	<=4	<=0.5	<=2	<=1	>64	128	<=0.12	>64	<=1	<=0.12	<=8/4	<=1	>16	2	2	<=0.5	<=0.5	<=0.5	<=0.5	<=1	<=1	<=4	<=0.5	<=0.25	2	1	<=4	<=1/19	<=1	<=8	kpneumoniae	966	n.d.	n.d.	n.d.	n.d.	n.d.	n.d.	n.d.	n.d.	n.d.	n.d.	n.d.
JBBCABH-19-0034	36	186	5757260	Raoultella ornithinolytica	<=4/2	>64	<=4	2	<=2	<=1	<=0.5	<=0.5	<=0.12	<=0.5	<=1	<=0.12	<=8/4	<=1	<=1	<=1	<=1	<=0.5	<=0.5	<=0.5	<=0.5	<=1	<=1	<=4	<=0.5	<=0.25	2	<=0.25	16	<=1/19	<=1	<=8	koxytoca	n.d.	n.d.	n.d.	n.d.	n.d.	n.d.	n.d.	n.d.	n.d.	n.d.	n.d.	n.d.
JBBCABH-19-0035	79	227	5606526	Klebsiella pneumoniae subsp. pneumoniae	>32/16	>64	<=4	<=0.5	<=2	<=1	>64	>128	<=0.12	>64	2	0.25	32/16	16	>16	>16	>32	<=0.5	<=0.5	<=0.5	<=0.5	<=1	<=1	<=4	<=0.5	<=0.25	8	0.5	16	<=1/19	<=1	<=8	kpneumoniae	4341	n.d.	n.d.	n.d.	n.d.	n.d.	n.d.	n.d.	n.d.	n.d.	n.d.	n.d.
JBBCABH-19-0042	75	225	5052357	Escherichia coli	32/16	>64	>64	4	8	<=1	16	4	<=0.12	<=0.5	<=1	0.5	<=8/4	<=1	<=1	8	32	<=0.5	<=0.5	<=0.5	<=0.5	<=1	<=1	<=4	>8	>4	2	<=0.25	<=4	>2/38	<=1	>16	ecoli	131	n.d.	n.d.	n.d.	n.d.	n.d.	n.d.	n.d.	n.d.	n.d.	n.d.	n.d.
JBBCABH-19-0054	55	347	5298084	Escherichia coli	16/8	>64	<=4	1	4	<=1	>64	>128	<=0.12	>64	16	<=0.12	<=8/4	>16	>16	>16	>32	<=0.5	<=0.5	<=0.5	<=0.5	>8	8	8	8	>4	<=1	<=0.25	<=4	<=1/19	<=1	<=8	ecoli	5150	n.d.	n.d.	n.d.	n.d.	n.d.	n.d.	n.d.	n.d.	n.d.	n.d.	n.d.
JBBCABH-19-0055	43	176	5486401	Klebsiella quasipneumoniae subsp. quasipneumoniae	32/16	>64	<=4	1	4	<=1	>64	>128	<=0.12	>64	<=1	<=0.12	16/8	4	>16	16	16	<=0.5	<=0.5	<=0.5	<=0.5	<=1	8	<=4	<=0.5	<=0.25	<=1	<=0.25	16	<=1/19	<=1	<=8	kpneumoniae	n.d.	n.d.	n.d.	n.d.	n.d.	n.d.	n.d.	n.d.	n.d.	n.d.	n.d.	n.d.
JBBCABH-19-0059	54	177	5565365	Klebsiella pneumoniae subsp. pneumoniae	32/16	>64	<=4	1	4	<=1	>64	>128	<=0.12	>64	16	<=0.12	16/8	>16	>16	>16	>32	<=0.5	<=0.5	<=0.5	<=0.5	>8	>8	<=4	8	>4	4	0.5	16	>2/38	<=1	<=8	kpneumoniae	307	n.d.	n.d.	n.d.	n.d.	n.d.	n.d.	n.d.	n.d.	n.d.	n.d.	n.d.
JBBCABH-19-0063	52	205	5062420	Escherichia coli	16/8	>64	<=4	2	8	<=1	>64	>128	<=0.12	>64	>16	0.25	32/16	>16	>16	>16	>32	<=0.5	<=0.5	<=0.5	<=0.5	<=1	<=1	<=4	>8	>4	<=1	<=0.25	<=4	<=1/19	<=1	<=8	ecoli	1193	n.d.	n.d.	n.d.	n.d.	n.d.	n.d.	n.d.	n.d.	n.d.	n.d.	n.d.
JBBCABH-19-0091	58	82	5616850	Klebsiella pneumoniae subsp. pneumoniae																																	kpneumoniae	873	n.d.	n.d.	n.d.	n.d.	n.d.	n.d.	n.d.	n.d.	n.d.	n.d.	n.d.
JBBCABH-19-0098	79	176	4988543	Escherichia coli																																	ecoli	7973	n.d.	n.d.	n.d.	n.d.	n.d.	n.d.	n.d.	n.d.	n.d.	n.d.	n.d.
JBBCABH-19-0100	82	71	6305284	Pseudomonas aeruginosa																																	paeruginosa	389	n.d.	n.d.	n.d.	n.d.	n.d.	n.d.	n.d.	n.d.	n.d.	n.d.	n.d.
JBBCABH-19-0106	79	146	5727217	Klebsiella pneumoniae subsp. ozaenae																																	kpneumoniae	23	n.d.	n.d.	n.d.	n.d.	n.d.	n.d.	n.d.	n.d.	n.d.	n.d.	n.d.
JBBCABH-19-0113	50	181	5010722	Escherichia coli																																	ecoli	5640	n.d.	n.d.	n.d.	n.d.	n.d.	n.d.	n.d.	n.d.	n.d.	n.d.	n.d.
JBBCACA-19-0001	48	233	5230510	Escherichia coli	16/8	>64	<=4	2	8	<=1	>64	>128	<=0.12	>64	16	<=0.12	<=8/4	>16	>16	>16	>32	<=0.5	<=0.5	<=0.5	<=0.5	<=1	>8	<=4	>8	>4	<=1	<=0.25	<=4	<=1/19	<=1	<=8	ecoli	131	n.d.	n.d.	n.d.	n.d.	n.d.	n.d.	n.d.	n.d.	n.d.	n.d.	n.d.
JBBCACA-19-0002	53	431	5291614	Escherichia coli	8/4	>64	<=4	1	4	<=1	>64	>128	<=0.12	>64	8	<=0.12	<=8/4	16	>16	>16	16	<=0.5	<=0.5	<=0.5	<=0.5	<=1	<=1	<=4	8	>4	<=1	<=0.25	<=4	<=1/19	<=1	<=8	ecoli	131	n.d.	n.d.	n.d.	n.d.	n.d.	n.d.	n.d.	n.d.	n.d.	n.d.	n.d.
JBBCACA-19-0003	76	150	5119425	Escherichia coli	32/16	16	<=4	1	4	<=1	>64	>128	<=0.12	>64	>16	<=0.12	32/16	>16	>16	>16	>32	<=0.5	<=0.5	<=0.5	<=0.5	2	2	<=4	<=0.5	<=0.25	2	<=0.25	<=4	>2/38	<=1	<=8	ecoli	34	n.d.	n.d.	n.d.	n.d.	n.d.	n.d.	n.d.	n.d.	n.d.	n.d.	n.d.
JBBCACA-19-0005	61	236	4950396	Escherichia coli	16/8	>64	<=4	16	32	2	16	2	2	<=0.5	16	8	<=8/4	<=1	<=1	<=1	<=1	1	<=0.5	<=0.5	<=0.5	>8	8	<=4	<=0.5	<=0.25	<=1	<=0.25	<=4	>2/38	<=1	<=8	ecoli	1597	n.d.	n.d.	n.d.	n.d.	n.d.	n.d.	n.d.	n.d.	n.d.	n.d.	n.d.
JBBCACA-19-0006	61	456	5164818	Escherichia coli	32/16	>64	<=4	<=0.5	<=2	<=1	>64	32	<=0.12	64	<=1	<=0.12	<=8/4	<=1	>16	2	2	<=0.5	<=0.5	<=0.5	<=0.5	<=1	<=1	<=4	>8	>4	2	<=0.25	<=4	<=1/19	<=1	<=8	ecoli	131	n.d.	n.d.	n.d.	n.d.	n.d.	n.d.	n.d.	n.d.	n.d.	n.d.	n.d.
JBBCACA-19-0007	73	241	5524960	Klebsiella pneumoniae	>32/16	>64	<=4	<=0.5	<=2	<=1	>64	>128	<=0.12	>64	>16	<=0.12	32/16	>16	>16	>16	>32	<=0.5	<=0.5	<=0.5	<=0.5	<=1	<=1	<=4	<=0.5	<=0.25	8	2	16	<=1/19	<=1	<=8	kpneumoniae	412	n.d.	n.d.	n.d.	n.d.	n.d.	n.d.	n.d.	n.d.	n.d.	n.d.	n.d.
JBBCACA-19-0014	36	118	5540277	Klebsiella pneumoniae subsp. pneumoniae	>32/16	>64	<=4	<=0.5	<=2	<=1	>64	>128	<=0.12	>64	>16	0.25	32/16	>16	>16	>16	>32	<=0.5	<=0.5	<=0.5	<=0.5	<=1	<=1	<=4	<=0.5	<=0.25	8	2	16	<=1/19	<=1	<=8	kpneumoniae	412	n.d.	n.d.	n.d.	n.d.	n.d.	n.d.	n.d.	n.d.	n.d.	n.d.	n.d.
JBBCACA-19-0019	63	277	4945479	Escherichia coli	<=4/2	>64	<=4	2	8	<=1	>64	>128	<=0.12	>64	4	0.25	<=8/4	16	>16	>16	>32	<=0.5	<=0.5	<=0.5	<=0.5	<=1	<=1	<=4	>8	>4	2	<=0.25	<=4	>2/38	<=1	<=8	ecoli	131	n.d.	n.d.	n.d.	n.d.	n.d.	n.d.	n.d.	n.d.	n.d.	n.d.	n.d.
JBBCACA-19-0024	54	222	5159203	Escherichia coli	16/8	>64	<=4	<=0.5	<=2	<=1	>64	>128	<=0.12	>64	<=1	<=0.12	<=8/4	4	>16	>16	>32	<=0.5	<=0.5	<=0.5	<=0.5	4	4	16	8	>4	<=1	<=0.25	<=4	<=1/19	<=1	<=8	ecoli	405	n.d.	n.d.	n.d.	n.d.	n.d.	n.d.	n.d.	n.d.	n.d.	n.d.	n.d.
JBBCACA-19-0032	54	285	5120380	Escherichia coli	32/16	>64	<=4	8	32	8	>64	4	4	16	16	16	<=8/4	4	<=1	<=1	<=1	<=0.5	<=0.5	<=0.5	<=0.5	<=1	<=1	<=4	1	2	4	0.5	<=4	<=1/19	<=1	<=8	ecoli	23	n.d.	n.d.	n.d.	n.d.	n.d.	n.d.	n.d.	n.d.	n.d.	n.d.	n.d.
JBBCACA-19-0035	65	237	5159211	Escherichia coli	32/16	<=4	<=4	1	4	<=1	>64	>128	<=0.12	>64	>16	0.25	32/16	>16	>16	>16	>32	<=0.5	<=0.5	<=0.5	<=0.5	<=1	<=1	<=4	>8	>4	2	<=0.25	<=4	>2/38	<=1	<=8	ecoli	131	n.d.	n.d.	n.d.	n.d.	n.d.	n.d.	n.d.	n.d.	n.d.	n.d.	n.d.
JBBCACA-19-0039	74	131	5306560	Klebsiella pneumoniae subsp. pneumoniae	<=4/2	>64	<=4	1	4	<=1	<=0.5	<=0.5	<=0.12	<=0.5	<=1	<=0.12	<=8/4	<=1	<=1	<=1	<=1	<=0.5	<=0.5	<=0.5	<=0.5	<=1	<=1	<=4	<=0.5	<=0.25	<=1	<=0.25	<=4	<=1/19	<=1	<=8	kpneumoniae	211	n.d.	n.d.	n.d.	n.d.	n.d.	n.d.	n.d.	n.d.	n.d.	n.d.	n.d.
JBBCACA-19-0040	47	824	5631021	Escherichia coli	32/16	16	<=4	<=0.5	<=2	<=1	>64	>128	<=0.12	>64	<=1	<=0.12	32/16	4	>16	16	16	<=0.5	<=0.5	<=0.5	<=0.5	<=1	<=1	<=4	<=0.5	<=0.25	<=1	<=0.25	<=4	<=1/19	<=1	<=8	ecoli	95	n.d.	n.d.	n.d.	n.d.	n.d.	n.d.	n.d.	n.d.	n.d.	n.d.	n.d.
JBBCACA-19-0041	71	304	5353957	Escherichia coli	16/8	>64	<=4	16	>32	8	>64	8	4	16	16	8	<=8/4	8	<=1	<=1	<=1	<=0.5	<=0.5	<=0.5	<=0.5	<=1	<=1	<=4	<=0.5	<=0.25	<=1	<=0.25	<=4	<=1/19	<=1	<=8	ecoli	963	n.d.	n.d.	n.d.	n.d.	n.d.	n.d.	n.d.	n.d.	n.d.	n.d.	n.d.
JBBCACA-19-0042	58	216	4737713	Escherichia coli	>32/16	>64	>64	32	32	32	4	1	0.5	<=0.5	<=1	0.5	>32/16	<=1	16	2	<=1	>8	>8	>16	>8	2	2	<=4	<=0.5	<=0.25	>8	<=0.25	<=4	>2/38	<=1	16	ecoli	940	n.d.	n.d.	n.d.	blaOXA-232	n.d.	n.d.	n.d.	n.d.	n.d.	n.d.	n.d.
JBBCACA-19-0044	79	146	5367708	Klebsiella pneumoniae	16/8	>64	<=4	1	<=2	<=1	>64	>128	<=0.12	>64	>16	<=0.12	<=8/4	>16	>16	>16	>32	<=0.5	<=0.5	<=0.5	<=0.5	<=1	<=1	<=4	<=0.5	<=0.25	<=1	<=0.25	>16	<=1/19	<=1	<=8	kpneumoniae	37	n.d.	n.d.	n.d.	n.d.	n.d.	n.d.	n.d.	n.d.	n.d.	n.d.	n.d.
JBBCACA-19-0048	70	169	5598942	Klebsiella pneumoniae subsp. pneumoniae	>32/16	>64	<=4	>32	>32	8	>64	>128	8	>64	8	16	32/16	>16	>16	16	32	<=0.5	<=0.5	<=0.5	<=0.5	>8	>8	>32	>8	>4	4	1	16	>2/38	<=1	>16	kpneumoniae	147	n.d.	n.d.	n.d.	n.d.	n.d.	n.d.	n.d.	n.d.	n.d.	n.d.	n.d.
JBBCACA-19-0051	56	127	5083627	Escherichia coli	32/16	>64	<=4	2	8	2	>64	>128	<=0.12	>64	>16	0.5	>32/16	>16	>16	>16	>32	<=0.5	<=0.5	<=0.5	<=0.5	<=1	<=1	<=4	>8	>4	<=1	<=0.25	<=4	<=1/19	<=1	<=8	ecoli	131	n.d.	n.d.	n.d.	n.d.	n.d.	n.d.	n.d.	n.d.	n.d.	n.d.	n.d.
JBBCACA-19-0052	52	228	5355346	Escherichia coli	32/16	>64	<=4	1	4	<=1	>64	>128	<=0.12	>64	2	<=0.12	32/16	>16	>16	>16	>32	<=0.5	<=0.5	<=0.5	<=0.5	<=1	<=1	<=4	>8	>4	<=1	<=0.25	<=4	<=1/19	<=1	<=8	ecoli	131	n.d.	n.d.	n.d.	n.d.	n.d.	n.d.	n.d.	n.d.	n.d.	n.d.	n.d.
JBBCACA-19-0053	57	206	5118050	Escherichia coli	8/4	>64	<=4	1	4	<=1	>64	>128	<=0.12	>64	8	<=0.12	<=8/4	16	>16	>16	>32	<=0.5	<=0.5	<=0.5	<=0.5	<=1	<=1	<=4	<=0.5	0.5	<=1	<=0.25	<=4	<=1/19	<=1	<=8	ecoli	131	n.d.	n.d.	n.d.	n.d.	n.d.	n.d.	n.d.	n.d.	n.d.	n.d.	n.d.
JBBCACA-19-0054	57	206	5199234	Escherichia coli	32/16	>64	<=4	1	4	<=1	>64	>128	<=0.12	>64	16	<=0.12	16/8	>16	>16	16	32	<=0.5	<=0.5	<=0.5	<=0.5	>8	8	<=4	8	>4	<=1	<=0.25	<=4	>2/38	<=1	<=8	ecoli	131	n.d.	n.d.	n.d.	n.d.	n.d.	n.d.	n.d.	n.d.	n.d.	n.d.	n.d.
JBBCACA-19-0055	80	135	5525240	Klebsiella pneumoniae	32/16	>64	<=4	<=0.5	<=2	<=1	>64	>128	<=0.12	>64	16	<=0.12	16/8	>16	>16	>16	>32	<=0.5	<=0.5	<=0.5	<=0.5	>8	>8	<=4	8	>4	4	1	16	>2/38	<=1	<=8	kpneumoniae	307	n.d.	n.d.	n.d.	n.d.	n.d.	n.d.	n.d.	n.d.	n.d.	n.d.	n.d.
JBBCACA-19-0058	56	148	5102480	Escherichia coli	8/4	>64	<=4	1	4	<=1	>64	>128	<=0.12	>64	>16	<=0.12	<=8/4	>16	>16	>16	>32	<=0.5	<=0.5	<=0.5	<=0.5	2	<=1	<=4	>8	>4	<=1	<=0.25	<=4	<=1/19	<=1	<=8	ecoli	131	n.d.	n.d.	n.d.	n.d.	n.d.	n.d.	n.d.	n.d.	n.d.	n.d.	n.d.
JBBCACA-19-0066	56	163	5176118	Escherichia coli	16/8	>64	<=4	32	>32	32	>64	>128	8	>64	>16	8	<=8/4	16	>16	>16	16	<=0.5	<=0.5	<=0.5	<=0.5	<=1	2	<=4	>8	>4	4	1	<=4	>2/38	<=1	<=8	ecoli	131	n.d.	n.d.	n.d.	n.d.	n.d.	n.d.	n.d.	n.d.	n.d.	n.d.	n.d.
JBBCACA-19-0068	48	158	5095166	Escherichia coli	8/4	>64	<=4	2	8	<=1	>64	>128	<=0.12	>64	8	<=0.12	<=8/4	16	>16	>16	32	<=0.5	<=0.5	<=0.5	<=0.5	2	<=1	<=4	>8	>4	4	<=0.25	<=4	>2/38	<=1	<=8	ecoli	131	n.d.	n.d.	n.d.	n.d.	n.d.	n.d.	n.d.	n.d.	n.d.	n.d.	n.d.
JBBCACA-19-0074	82	255	5259468	Escherichia coli	16/8	32	<=4	16	32	8	>64	8	4	8	16	16	<=8/4	4	<=1	<=1	<=1	<=0.5	<=0.5	<=0.5	<=0.5	>8	8	<=4	<=0.5	<=0.25	>8	<=0.25	16	>2/38	<=1	<=8	ecoli	69	n.d.	n.d.	n.d.	n.d.	n.d.	n.d.	n.d.	n.d.	n.d.	n.d.	n.d.
JBBCACA-19-0075	42	186	5042404	Escherichia coli	32/16	>64	<=4	1	4	<=1	>64	>128	<=0.12	>64	2	<=0.12	32/16	>16	>16	>16	>32	<=0.5	<=0.5	<=0.5	<=0.5	>8	8	<=4	<=0.5	<=0.25	<=1	<=0.25	<=4	>2/38	<=1	<=8	ecoli	58	n.d.	n.d.	n.d.	n.d.	n.d.	n.d.	n.d.	n.d.	n.d.	n.d.	n.d.
JBBCACA-19-0079	66	147	5746033	Klebsiella pneumoniae subsp. pneumoniae	>32/16	>64	<=4	2	<=2	<=1	>64	>128	<=0.12	>64	4	<=0.12	<=8/4	4	>16	16	32	<=0.5	<=0.5	<=0.5	<=0.5	<=1	<=1	<=4	<=0.5	<=0.25	2	0.5	16	<=1/19	<=1	<=8	kpneumoniae	n.d.	n.d.	n.d.	n.d.	n.d.	n.d.	n.d.	n.d.	n.d.	n.d.	n.d.	n.d.
JBBCACA-19-0085	54	222	5229623	Escherichia coli	32/16	16	<=4	32	>32	4	32	4	4	<=0.5	4	16	<=8/4	2	<=1	<=1	<=1	<=0.5	<=0.5	<=0.5	<=0.5	<=1	<=1	<=4	<=0.5	<=0.25	<=1	<=0.25	<=4	<=1/19	<=1	<=8	ecoli	73	n.d.	n.d.	n.d.	n.d.	n.d.	n.d.	n.d.	n.d.	n.d.	n.d.	n.d.
JBBCACA-19-0088	80	130	5445137	Klebsiella pneumoniae subsp. pneumoniae	32/16	>64	<=4	<=0.5	4	<=1	>64	128	<=0.12	>64	<=1	<=0.12	16/8	2	>16	4	8	<=0.5	<=0.5	<=0.5	<=0.5	<=1	<=1	<=4	<=0.5	0.5	>8	1	<=4	>2/38	<=1	<=8	kpneumoniae	*1639	n.d.	n.d.	n.d.	n.d.	n.d.	n.d.	n.d.	n.d.	n.d.	n.d.	n.d.
JBBCACA-19-0099	62	179	4991363	Escherichia coli	32/16	>64	<=4	32	>32	16	>64	8	4	16	16	16	<=8/4	4	<=1	<=1	<=1	<=0.5	<=0.5	<=0.5	<=0.5	<=1	<=1	<=4	>8	>4	<=1	<=0.25	<=4	>2/38	<=1	>16	ecoli	131	n.d.	n.d.	n.d.	n.d.	n.d.	n.d.	n.d.	n.d.	n.d.	n.d.	n.d.
JBBCACA-19-0104	76	103	4823057	Enterobacter kobei	>32/16	>64	>64	>32	>32	>32	>64	>128	>32	>64	>16	>32	>32/16	>16	>16	8	8	8	>8	8	8	<=1	<=1	<=4	<=0.5	<=0.25	4	0.5	16	<=1/19	8	<=8	ecloacae	125	n.d.	n.d.	n.d.	n.d.	n.d.	n.d.	n.d.	n.d.	n.d.	n.d.	n.d.
JBBCACA-19-0108	66	281	5437228	Escherichia coli	32/16	32	8	>32	>32	32	>64	16	4	16	>16	8	<=8/4	4	2	<=1	<=1	<=0.5	<=0.5	<=0.5	<=0.5	>8	8	<=4	>8	>4	>8	1	<=4	>2/38	<=1	>16	ecoli	2003	n.d.	n.d.	n.d.	n.d.	n.d.	n.d.	n.d.	n.d.	n.d.	n.d.	n.d.
JBBCACA-19-0112	63	296	5343172	Escherichia coli	16/8	32	<=4	>32	>32	32	>64	16	8	32	>16	16	<=8/4	8	2	<=1	2	<=0.5	<=0.5	<=0.5	<=0.5	>8	8	8	>8	>4	4	<=0.25	16	>2/38	<=1	16	ecoli	2003	n.d.	n.d.	n.d.	n.d.	n.d.	n.d.	n.d.	n.d.	n.d.	n.d.	n.d.
JBBCACA-19-0120	78	195	5139143	Escherichia coli	<=4/2	>64	<=4	<=0.5	<=2	<=1	>64	>128	<=0.12	>64	4	<=0.12	<=8/4	16	>16	>16	>32	1	<=0.5	<=0.5	<=0.5	<=1	<=1	<=4	>8	>4	2	<=0.25	<=4	>2/38	<=1	<=8	ecoli	1193	n.d.	n.d.	n.d.	n.d.	n.d.	n.d.	n.d.	n.d.	n.d.	n.d.	n.d.
JBBCACA-19-0127	66	173	5595325	Klebsiella pneumoniae	>32/16	>64	<=4	1	<=2	<=1	>64	128	<=0.12	>64	<=1	<=0.12	32/16	2	16	4	8	<=0.5	<=0.5	<=0.5	<=0.5	<=1	<=1	<=4	<=0.5	<=0.25	4	1	<=4	>2/38	<=1	<=8	kpneumoniae	896	n.d.	n.d.	n.d.	n.d.	n.d.	n.d.	n.d.	n.d.	n.d.	n.d.	n.d.
JBBCACA-19-0136	83	171	5116635	Escherichia coli	16/8	>64	<=4	8	32	8	64	8	2	8	16	8	<=8/4	2	<=1	<=1	<=1	<=0.5	<=0.5	<=0.5	<=0.5	<=1	<=1	8	<=0.5	<=0.25	2	<=0.25	<=4	>2/38	<=1	<=8	ecoli	131	n.d.	n.d.	n.d.	n.d.	n.d.	n.d.	n.d.	n.d.	n.d.	n.d.	n.d.
JBBCACA-19-0143	57	141	4853797	Escherichia coli	8/4	>64	<=4	1	4	<=1	>64	>128	<=0.12	>64	16	<=0.12	<=8/4	8	>16	16	8	<=0.5	<=0.5	<=0.5	<=0.5	<=1	<=1	<=4	>8	>4	4	<=0.25	<=4	>2/38	<=1	<=8	ecoli	131	n.d.	n.d.	n.d.	n.d.	n.d.	n.d.	n.d.	n.d.	n.d.	n.d.	n.d.
JBBCACA-19-0150	50	186	5123138	Escherichia coli	32/16	>64	<=4	8	32	4	64	4	2	16	8	4	<=8/4	2	<=1	<=1	<=1	<=0.5	<=0.5	<=0.5	<=0.5	<=1	2	<=4	8	>4	<=1	<=0.25	<=4	<=1/19	<=1	<=8	ecoli	1193	n.d.	n.d.	n.d.	n.d.	n.d.	n.d.	n.d.	n.d.	n.d.	n.d.	n.d.
JBBCADC-19-0001	65	161	5106767	Escherichia coli	16/8	>64	<=4	2	8	<=1	>64	>128	<=0.12	>64	>16	0.25	16/8	>16	>16	>16	>32	<=0.5	<=0.5	<=0.5	<=0.5	4	4	16	>8	>4	<=1	<=0.25	<=4	>2/38	<=1	<=8	ecoli	131	n.d.	n.d.	n.d.	n.d.	n.d.	n.d.	n.d.	n.d.	n.d.	n.d.	n.d.
JBBCADC-19-0002	36	106	4668204	Enterobacter hormaechei subsp. steigerwaltii	>32/16	>64	64	>32	>32	>32	>64	128	32	>64	>16	4	>32/16	>16	>16	16	8	1	1	1	<=0.5	<=1	<=1	<=4	<=0.5	<=0.25	8	2	<=4	<=1/19	<=1	16	ecloacae	134	n.d.	n.d.	n.d.	n.d.	n.d.	n.d.	n.d.	n.d.	n.d.	n.d.	n.d.
JBBCADC-19-0003	50	208	5186307	Escherichia coli	>32/16	>64	<=4	8	16	4	>64	>128	<=0.12	>64	16	<=0.12	>32/16	>16	>16	>16	>32	<=0.5	<=0.5	<=0.5	<=0.5	<=1	<=1	<=4	>8	>4	4	0.5	<=4	<=1/19	<=1	16	ecoli	131	n.d.	n.d.	n.d.	n.d.	n.d.	n.d.	n.d.	n.d.	n.d.	n.d.	n.d.
JBBCADC-19-0004	56	113	5634962	Klebsiella pneumoniae subsp. pneumoniae	32/16	>64	<=4	1	4	<=1	>64	>128	<=0.12	>64	4	0.25	32/16	8	>16	>16	>32	<=0.5	<=0.5	<=0.5	<=0.5	>8	4	<=4	<=0.5	<=0.25	2	0.5	16	>2/38	<=1	<=8	kpneumoniae	896	n.d.	n.d.	n.d.	n.d.	n.d.	n.d.	n.d.	n.d.	n.d.	n.d.	n.d.
JBBCADC-19-0007	59	163	5036274	Escherichia coli	8/4	>64	<=4	1	4	<=1	>64	>128	<=0.12	>64	16	<=0.12	<=8/4	16	>16	>16	>32	<=0.5	<=0.5	<=0.5	<=0.5	<=1	<=1	<=4	>8	>4	<=1	<=0.25	<=4	<=1/19	<=1	<=8	ecoli	131	n.d.	n.d.	n.d.	n.d.	n.d.	n.d.	n.d.	n.d.	n.d.	n.d.	n.d.
JBBCADC-19-0008	65	94	5456657	Klebsiella pneumoniae subsp. pneumoniae	16/8	>64	<=4	<=0.5	<=2	<=1	>64	>128	<=0.12	>64	8	<=0.12	16/8	>16	>16	>16	>32	<=0.5	<=0.5	<=0.5	<=0.5	<=1	<=1	<=4	<=0.5	0.5	4	1	<=4	>2/38	<=1	<=8	kpneumoniae	101	n.d.	n.d.	n.d.	n.d.	n.d.	n.d.	n.d.	n.d.	n.d.	n.d.	n.d.
JBBCADC-19-0011	48	250	4779118	Escherichia coli	16/8	>64	8	1	4	<=1	>64	>128	<=0.12	>64	>16	0.25	<=8/4	>16	>16	>16	>32	<=0.5	<=0.5	<=0.5	<=0.5	>8	>8	8	>8	>4	>8	<=0.25	<=4	>2/38	<=1	<=8	ecoli	44	n.d.	n.d.	n.d.	n.d.	n.d.	n.d.	n.d.	n.d.	n.d.	n.d.	n.d.
JBBCADC-19-0014	39	203	5286556	Escherichia coli	32/16	>64	<=4	1	4	<=1	>64	>128	<=0.12	>64	<=1	<=0.12	32/16	8	>16	>16	>32	<=0.5	<=0.5	<=0.5	<=0.5	2	<=1	8	8	>4	<=1	<=0.25	<=4	<=1/19	<=1	<=8	ecoli	38	n.d.	n.d.	n.d.	n.d.	n.d.	n.d.	n.d.	n.d.	n.d.	n.d.	n.d.
JBBCADC-19-0016	45	204	5130582	Escherichia coli	16/8	>64	<=4	1	4	<=1	>64	>128	<=0.12	>64	8	<=0.12	<=8/4	16	>16	>16	>32	<=0.5	<=0.5	<=0.5	<=0.5	<=1	2	<=4	<=0.5	<=0.25	<=1	<=0.25	<=4	<=1/19	<=1	<=8	ecoli	131	n.d.	n.d.	n.d.	n.d.	n.d.	n.d.	n.d.	n.d.	n.d.	n.d.	n.d.
JBBCADC-19-0022	44	254	5204860	Escherichia coli	32/16	>64	<=4	2	4	<=1	>64	>128	<=0.12	>64	<=1	<=0.12	16/8	4	>16	>16	>32	<=0.5	<=0.5	<=0.5	<=0.5	<=1	<=1	<=4	>8	>4	<=1	<=0.25	<=4	<=1/19	<=1	<=8	ecoli	38	n.d.	n.d.	n.d.	n.d.	n.d.	n.d.	n.d.	n.d.	n.d.	n.d.	n.d.
JBBCADC-19-0023	46	118	5363366	Klebsiella pneumoniae subsp. pneumoniae	32/16	>64	<=4	1	<=2	<=1	>64	>128	<=0.12	>64	>16	0.25	16/8	>16	>16	>16	>32	<=0.5	<=0.5	<=0.5	<=0.5	<=1	<=1	<=4	<=0.5	0.5	4	1	<=4	>2/38	<=1	<=8	kpneumoniae	219	n.d.	n.d.	n.d.	n.d.	n.d.	n.d.	n.d.	n.d.	n.d.	n.d.	n.d.
JBBCADC-19-0026	47	153	5094298	Escherichia coli	8/4	>64	<=4	<=0.5	<=2	<=1	>64	>128	<=0.12	>64	8	<=0.12	<=8/4	16	>16	>16	>32	<=0.5	<=0.5	<=0.5	<=0.5	2	<=1	<=4	8	>4	8	<=0.25	<=4	>2/38	<=1	<=8	ecoli	1193	n.d.	n.d.	n.d.	n.d.	n.d.	n.d.	n.d.	n.d.	n.d.	n.d.	n.d.
JBBCADC-19-0027	39	231	5358533	Escherichia coli	32/16	>64	<=4	2	4	<=1	>64	>128	<=0.12	>64	>16	0.25	32/16	>16	>16	>16	>32	<=0.5	<=0.5	<=0.5	<=0.5	<=1	<=1	<=4	<=0.5	0.5	2	<=0.25	<=4	<=1/19	<=1	>16	ecoli	7647	n.d.	n.d.	n.d.	n.d.	n.d.	n.d.	n.d.	n.d.	n.d.	n.d.	n.d.
JBBCADC-19-0028	50	278	5106882	Escherichia coli	8/4	>64	<=4	1	4	<=1	>64	>128	<=0.12	>64	16	<=0.12	<=8/4	>16	>16	>16	>32	<=0.5	<=0.5	<=0.5	<=0.5	<=1	<=1	<=4	>8	>4	<=1	<=0.25	<=4	<=1/19	<=1	<=8	ecoli	5640	n.d.	n.d.	n.d.	n.d.	n.d.	n.d.	n.d.	n.d.	n.d.	n.d.	n.d.
JBBCADC-19-0029	43	194	5246326	Escherichia coli	>32/16	>64	>64	>32	>32	32	>64	>128	8	>64	>16	4	>32/16	>16	>16	>16	>32	1	4	8	2	>8	>8	32	>8	>4	<=1	<=0.25	<=4	<=1/19	<=1	<=8	ecoli	131	n.d.	n.d.	n.d.	n.d.	n.d.	n.d.	n.d.	n.d.	n.d.	n.d.	n.d.
JBBCADC-19-0032	36	133	5615728	Klebsiella variicola	<=4/2	>64	<=4	<=0.5	<=2	2	>64	>128	<=0.12	>64	2	<=0.12	<=8/4	8	>16	8	>32	<=0.5	<=0.5	<=0.5	<=0.5	<=1	<=1	<=4	<=0.5	<=0.25	2	0.5	<=4	<=1/19	<=1	<=8	kpneumoniae	n.d.	n.d.	n.d.	n.d.	n.d.	n.d.	n.d.	n.d.	n.d.	n.d.	n.d.	n.d.
JBBCADC-19-0034	50	257	5210912	Escherichia coli	8/4	>64	<=4	2	4	<=1	>64	>128	<=0.12	>64	16	<=0.12	<=8/4	16	>16	>16	>32	<=0.5	<=0.5	<=0.5	<=0.5	2	2	<=4	<=0.5	<=0.25	4	<=0.25	<=4	>2/38	<=1	<=8	ecoli	131	n.d.	n.d.	n.d.	n.d.	n.d.	n.d.	n.d.	n.d.	n.d.	n.d.	n.d.
JBBCADC-19-0048	44	95	5227584	Klebsiella quasipneumoniae subsp. similipneumoniae	16/8	>64	<=4	2	4	<=1	>64	>128	<=0.12	>64	<=1	0.5	16/8	16	>16	>16	>32	<=0.5	<=0.5	<=0.5	<=0.5	>8	>8	<=4	1	4	>8	2	<=4	>2/38	<=1	<=8	kpneumoniae	1031	n.d.	n.d.	n.d.	n.d.	n.d.	n.d.	n.d.	n.d.	n.d.	n.d.	n.d.
JBBCADC-19-0051	84	181	5317896	Escherichia coli	32/16	>64	<=4	4	16	8	>64	>128	<=0.12	>64	>16	0.5	32/16	>16	>16	>16	>32	<=0.5	<=0.5	<=0.5	<=0.5	>8	>8	<=4	>8	>4	2	0.5	<=4	>2/38	<=1	<=8	ecoli	131	n.d.	n.d.	n.d.	n.d.	n.d.	n.d.	n.d.	n.d.	n.d.	n.d.	n.d.
JBBCADC-19-0052	38	188	5443076	Klebsiella pneumoniae subsp. pneumoniae	>32/16	>64	<=4	2	4	<=1	>64	>128	<=0.12	>64	>16	0.25	16/8	>16	>16	>16	>32	<=0.5	<=0.5	<=0.5	<=0.5	<=1	<=1	<=4	2	4	>8	4	<=4	>2/38	<=1	16	kpneumoniae	101	n.d.	n.d.	n.d.	n.d.	n.d.	n.d.	n.d.	n.d.	n.d.	n.d.	n.d.
JBBCADC-19-0054	40	193	5177364	Escherichia coli	16/8	>64	<=4	1	4	<=1	>64	>128	<=0.12	>64	8	<=0.12	<=8/4	8	>16	>16	8	<=0.5	<=0.5	<=0.5	<=0.5	<=1	<=1	8	>8	>4	<=1	<=0.25	<=4	>2/38	<=1	<=8	ecoli	131	n.d.	n.d.	n.d.	n.d.	n.d.	n.d.	n.d.	n.d.	n.d.	n.d.	n.d.
JBBCADC-19-0055	51	134	4959347	Escherichia coli	16/8	>64	<=4	1	4	<=1	>64	>128	<=0.12	>64	16	<=0.12	<=8/4	>16	>16	>16	>32	<=0.5	<=0.5	<=0.5	<=0.5	>8	8	<=4	<=0.5	0.5	2	<=0.25	<=4	>2/38	<=1	<=8	ecoli	131	n.d.	n.d.	n.d.	n.d.	n.d.	n.d.	n.d.	n.d.	n.d.	n.d.	n.d.
JBBCADC-19-0057	45	158	5127785	Escherichia coli	<=4/2	>64	<=4	8	32	<=1	>64	>128	<=0.12	>64	8	0.25	<=8/4	16	>16	>16	8	<=0.5	<=0.5	<=0.5	<=0.5	2	>8	8	>8	>4	8	0.5	16	>2/38	<=1	<=8	ecoli	131	n.d.	n.d.	n.d.	n.d.	n.d.	n.d.	n.d.	n.d.	n.d.	n.d.	n.d.
JBBCADC-19-0063	58	507	5683951	Escherichia coli	32/16	>64	<=4	<=0.5	4	<=1	>64	>128	<=0.12	>64	2	<=0.12	>32/16	16	>16	>16	>32	<=0.5	<=0.5	<=0.5	<=0.5	>8	>8	<=4	<=0.5	<=0.25	<=1	<=0.25	<=4	>2/38	<=1	<=8	ecoli	4937	n.d.	n.d.	n.d.	n.d.	n.d.	n.d.	n.d.	n.d.	n.d.	n.d.	n.d.
JBBCADC-19-0067	32	242	5036697	Escherichia coli	32/16	>64	<=4	16	32	2	64	8	4	4	4	16	<=8/4	<=1	<=1	<=1	<=1	<=0.5	<=0.5	<=0.5	<=0.5	<=1	<=1	<=4	8	>4	<=1	<=0.25	<=4	>2/38	<=1	<=8	ecoli	1193	n.d.	n.d.	n.d.	n.d.	n.d.	n.d.	n.d.	n.d.	n.d.	n.d.	n.d.
JBBCADC-19-0069	35	209	5380281	Klebsiella pneumoniae subsp. pneumoniae	16/8	>64	<=4	<=0.5	<=2	<=1	>64	>128	<=0.12	>64	16	<=0.12	<=8/4	>16	>16	>16	>32	<=0.5	<=0.5	<=0.5	<=0.5	<=1	<=1	<=4	<=0.5	0.5	4	1	16	>2/38	<=1	<=8	kpneumoniae	219	n.d.	n.d.	n.d.	n.d.	n.d.	n.d.	n.d.	n.d.	n.d.	n.d.	n.d.
JBBCADC-19-0074	34	301	5154923	Escherichia coli	8/4	8	<=4	16	>32	<=1	16	2	1	<=0.5	4	8	<=8/4	<=1	<=1	<=1	<=1	1	<=0.5	<=0.5	<=0.5	<=1	<=1	<=4	<=0.5	<=0.25	<=1	<=0.25	<=4	2/38	<=1	<=8	ecoli	95	n.d.	n.d.	n.d.	n.d.	n.d.	n.d.	n.d.	n.d.	n.d.	n.d.	n.d.
JBBCADC-19-0089	43	273	5389788	Escherichia coli	>32/16	>64	<=4	16	>32	<=1	16	4	1	<=0.5	4	4	<=8/4	<=1	<=1	<=1	<=1	1	<=0.5	<=0.5	<=0.5	2	2	<=4	<=0.5	1	<=1	<=0.25	<=4	2/38	<=1	<=8	ecoli	69	n.d.	n.d.	n.d.	n.d.	n.d.	n.d.	n.d.	n.d.	n.d.	n.d.	n.d.
JBBCADC-19-0096	32	275	5384354	Klebsiella quasipneumoniae subsp. similipneumoniae	>32/16	>64	<=4	1	<=2	<=1	>64	>128	<=0.12	>64	4	0.25	>32/16	>16	>16	>16	>32	<=0.5	<=0.5	<=0.5	<=0.5	>8	>8	8	<=0.5	2	8	2	<=4	>2/38	<=1	>16	kpneumoniae	367	n.d.	n.d.	n.d.	n.d.	n.d.	n.d.	n.d.	n.d.	n.d.	n.d.	n.d.
JBBCADC-19-0100	77	148	5470962	Klebsiella pneumoniae subsp. pneumoniae																																	kpneumoniae	*45	n.d.	n.d.	n.d.	n.d.	n.d.	n.d.	n.d.	n.d.	n.d.	n.d.	n.d.
JBBCADC-19-0105	46	159	5236316	Escherichia coli																																	ecoli	95	n.d.	n.d.	n.d.	n.d.	n.d.	n.d.	n.d.	n.d.	n.d.	n.d.	n.d.
JBBCADC-19-0125	53	166	4918176	Escherichia coli																																	ecoli	847	n.d.	n.d.	n.d.	n.d.	n.d.	n.d.	n.d.	n.d.	n.d.	n.d.	n.d.
JBBCADC-19-0135	62	97	5594202	Klebsiella pneumoniae subsp. pneumoniae	<=4/2	<=4	<=4	<=0.5	<=2	<=1	<=0.5	<=0.5	<=0.12	<=0.5	<=1	<=0.12	<=8/4	<=1	<=1	<=1	<=1	<=0.5	<=0.5	<=0.5	<=0.5	<=1	<=1	<=4	<=0.5	<=0.25	<=1	<=0.25	16	<=1/19	<=1	<=8	kpneumoniae	66	n.d.	n.d.	n.d.	n.d.	n.d.	n.d.	n.d.	n.d.	n.d.	n.d.	n.d.
JBBCADC-19-0142	65	143	5179639	Enterobacter hormaechei subsp. steigerwaltii	>32/16	16	<=4	>32	>32	>32	>64	128	>32	>64	>16	>32	>32/16	<=1	>16	8	32	2	4	4	4	2	4	<=4	<=0.5	0.5	>8	0.5	>16	<=1/19	2	<=8	ecloacae	742	blaIMP-1	n.d.	n.d.	n.d.	n.d.	n.d.	n.d.	n.d.	n.d.	n.d.	n.d.
JBBCADC-19-0145	71	109	5181213	Enterobacter hormaechei subsp. steigerwaltii	>32/16	16	<=4	>32	>32	>32	>64	>128	>32	>64	>16	>32	>32/16	<=1	>16	16	32	2	8	4	4	<=1	4	<=4	<=0.5	0.5	>8	0.5	16	<=1/19	4	<=8	ecloacae	742	blaIMP-1	n.d.	n.d.	n.d.	n.d.	n.d.	n.d.	n.d.	n.d.	n.d.	n.d.
JBBCADC-19-0153	51	68	4993318	Enterobacter asburiae	>32/16	>64	>64	>32	>32	>32	>64	128	>32	>64	>16	>32	>32/16	>16	>16	4	4	2	1	1	<=0.5	<=1	<=1	<=4	<=0.5	<=0.25	2	0.5	<=4	<=1/19	>8	<=8	ecloacae	53	n.d.	n.d.	n.d.	n.d.	n.d.	n.d.	n.d.	n.d.	n.d.	n.d.	n.d.
JBBCADC-19-0157	63	43	5175745	Klebsiella aerogenes	>32/16	>64	64	>32	>32	>32	>64	32	>32	>64	>16	>32	32/16	>16	>16	>16	>32	2	1	1	1	<=1	<=1	<=4	<=0.5	<=0.25	2	2	>16	<=1/19	<=1	16	kaerogenes	n.d.	n.d.	n.d.	n.d.	n.d.	n.d.	n.d.	n.d.	n.d.	n.d.	n.d.	n.d.
JBBCADC-19-0159	55	66	4888726	Enterobacter kobei	>32/16	>64	64	>32	>32	>32	>64	128	>32	>64	>16	>32	>32/16	>16	4	2	<=1	2	2	2	1	<=1	<=1	<=4	<=0.5	<=0.25	8	2	16	<=1/19	>8	16	ecloacae	125	n.d.	n.d.	n.d.	n.d.	n.d.	n.d.	n.d.	n.d.	n.d.	n.d.	n.d.
JBBCADC-19-0160	64	77	4900829	Enterobacter kobei	>32/16	>64	64	>32	>32	>32	>64	>128	>32	64	>16	>32	>32/16	>16	4	2	2	2	2	1	1	<=1	<=1	<=4	<=0.5	<=0.25	8	2	16	<=1/19	>8	16	ecloacae	125	n.d.	n.d.	n.d.	n.d.	n.d.	n.d.	n.d.	n.d.	n.d.	n.d.	n.d.
JBBCADC-19-0162	55	88	5070779	Klebsiella aerogenes	>32/16	>64	64	>32	>32	>32	>64	128	>32	>64	>16	>32	32/16	>16	16	4	8	>8	8	8	2	<=1	<=1	<=4	<=0.5	<=0.25	4	1	16	<=1/19	<=1	<=8	kaerogenes	93	n.d.	n.d.	n.d.	n.d.	n.d.	n.d.	n.d.	n.d.	n.d.	n.d.	n.d.
JBBCADE-19-0001	76	138	5081531	Escherichia coli																																	ecoli	131	n.d.	n.d.	n.d.	n.d.	n.d.	n.d.	n.d.	n.d.	n.d.	n.d.	n.d.
JBBCADE-19-0002	68	158	5134931	Escherichia coli																																	ecoli	131	n.d.	n.d.	n.d.	n.d.	n.d.	n.d.	n.d.	n.d.	n.d.	n.d.	n.d.
JBBCADE-19-0006	88	198	5112331	Escherichia coli																																	ecoli	131	n.d.	n.d.	n.d.	n.d.	n.d.	n.d.	n.d.	n.d.	n.d.	n.d.	n.d.
JBBCADE-19-0014	52	196	5254104	Escherichia coli																																	ecoli	38	n.d.	n.d.	n.d.	n.d.	n.d.	n.d.	n.d.	n.d.	n.d.	n.d.	n.d.
JBBCADE-19-0015	83	248	5122832	Escherichia coli																																	ecoli	131	n.d.	n.d.	n.d.	n.d.	n.d.	n.d.	n.d.	n.d.	n.d.	n.d.	n.d.
JBBCADE-19-0026	78	130	5124191	Escherichia coli	16/8	<=4	<=4	16	32	4	16	<=0.5	0.25	<=0.5	<=1	0.5	<=8/4	<=1	<=1	<=1	<=1	<=0.5	<=0.5	<=0.5	<=0.5	2	2	<=4	<=0.5	<=0.25	<=1	<=0.25	<=4	<=1/19	<=1	<=8	ecoli	73	n.d.	n.d.	n.d.	n.d.	n.d.	n.d.	n.d.	n.d.	n.d.	n.d.	n.d.
JBBCADE-19-0034	72	232	5146117	Escherichia coli	16/8	8	<=4	8	16	<=1	8	<=0.5	0.25	<=0.5	<=1	0.5	<=8/4	<=1	<=1	<=1	<=1	<=0.5	<=0.5	<=0.5	<=0.5	2	2	<=4	<=0.5	<=0.25	<=1	<=0.25	<=4	<=1/19	<=1	<=8	ecoli	73	n.d.	n.d.	n.d.	n.d.	n.d.	n.d.	n.d.	n.d.	n.d.	n.d.	n.d.
JBBCADE-19-0035	58	69	5031780	Escherichia coli	16/8	8	<=4	16	32	4	16	<=0.5	0.25	<=0.5	<=1	0.5	<=8/4	2	<=1	<=1	<=1	<=0.5	<=0.5	<=0.5	<=0.5	2	2	<=4	<=0.5	<=0.25	<=1	<=0.25	16	<=1/19	4	<=8	ecoli	12	n.d.	n.d.	n.d.	n.d.	n.d.	n.d.	n.d.	n.d.	n.d.	n.d.	n.d.
JBBCAEG-19-0001	36	281	5118830	Escherichia coli	8/4	>64	<=4	1	4	<=1	>64	>128	<=0.12	>64	8	<=0.12	<=8/4	16	>16	>16	8	<=0.5	<=0.5	<=0.5	<=0.5	<=1	<=1	<=4	>8	>4	4	<=0.25	<=4	<=1/19	<=1	<=8	ecoli	131	n.d.	n.d.	n.d.	n.d.	n.d.	n.d.	n.d.	n.d.	n.d.	n.d.	n.d.
JBBCAEG-19-0002	40	191	5140674	Escherichia coli	16/8	8	<=4	2	4	<=1	>64	>128	<=0.12	>64	16	0.25	<=8/4	>16	>16	>16	>32	<=0.5	<=0.5	<=0.5	<=0.5	<=1	<=1	<=4	>8	>4	<=1	<=0.25	<=4	<=1/19	<=1	<=8	ecoli	131	n.d.	n.d.	n.d.	n.d.	n.d.	n.d.	n.d.	n.d.	n.d.	n.d.	n.d.
JBBCAEG-19-0003	46	135	4822217	Enterobacter hormaechei subsp. steigerwaltii	>32/16	>64	8	>32	>32	>32	>64	128	>32	>64	>16	>32	>32/16	<=1	>16	>16	>32	4	8	16	4	<=1	8	<=4	<=0.5	<=0.25	4	1	16	<=1/19	4	<=8	ecloacae	742	blaIMP-1	n.d.	n.d.	n.d.	n.d.	n.d.	n.d.	n.d.	n.d.	n.d.	n.d.
JBBCAEG-19-0004	82	129	5494198	Klebsiella pneumoniae	>32/16	>64	>64	>32	>32	16	>64	>128	2	>64	>16	1	>32/16	>16	>16	>16	>32	<=0.5	2	4	1	>8	>8	8	>8	>4	>8	4	>16	>2/38	<=1	>16	kpneumoniae	307	n.d.	n.d.	n.d.	n.d.	n.d.	n.d.	n.d.	n.d.	n.d.	n.d.	n.d.
JBBCAEG-19-0005	81	187	5116807	Escherichia coli	<=4/2	>64	<=4	<=0.5	<=2	<=1	>64	>128	<=0.12	>64	4	<=0.12	<=8/4	16	>16	>16	32	<=0.5	<=0.5	<=0.5	<=0.5	<=1	<=1	<=4	4	>4	<=1	<=0.25	>16	>2/38	<=1	<=8	ecoli	131	n.d.	n.d.	n.d.	n.d.	n.d.	n.d.	n.d.	n.d.	n.d.	n.d.	n.d.
JBBCAEG-19-0006	82	128	5487581	Klebsiella pneumoniae subsp. pneumoniae	>32/16	>64	16	>32	>32	4	>64	>128	0.5	>64	>16	0.5	16/8	>16	>16	>16	>32	<=0.5	2	2	1	>8	>8	8	>8	>4	>8	4	<=4	>2/38	<=1	>16	kpneumoniae	307	n.d.	n.d.	n.d.	n.d.	n.d.	n.d.	n.d.	n.d.	n.d.	n.d.	n.d.
JBBCAEG-19-0007	66	142	5313871	Escherichia coli	16/8	>64	<=4	<=0.5	4	<=1	>64	>128	<=0.12	>64	4	<=0.12	<=8/4	8	>16	8	16	<=0.5	<=0.5	<=0.5	<=0.5	<=1	<=1	<=4	<=0.5	<=0.25	<=1	<=0.25	<=4	>2/38	<=1	<=8	ecoli	998	n.d.	n.d.	n.d.	n.d.	n.d.	n.d.	n.d.	n.d.	n.d.	n.d.	n.d.
JBBCAEG-19-0009	48	251	5174588	Escherichia coli	16/8	32	<=4	<=0.5	<=2	<=1	>64	>128	<=0.12	>64	16	<=0.12	<=8/4	>16	>16	>16	>32	<=0.5	<=0.5	<=0.5	<=0.5	<=1	<=1	<=4	4	>4	<=1	<=0.25	<=4	<=1/19	<=1	<=8	ecoli	131	n.d.	n.d.	n.d.	n.d.	n.d.	n.d.	n.d.	n.d.	n.d.	n.d.	n.d.
JBBCAEG-19-0014	62	249	5333094	Escherichia coli	16/8	>64	<=4	32	>32	8	>64	32	16	32	>16	32	16/8	16	2	<=1	<=1	<=0.5	<=0.5	<=0.5	<=0.5	2	<=1	<=4	>8	>4	8	<=0.25	<=4	<=1/19	<=1	<=8	ecoli	648	n.d.	n.d.	n.d.	n.d.	n.d.	n.d.	n.d.	n.d.	n.d.	n.d.	n.d.
JBBCAEG-19-0017	86	104	5357476	Klebsiella pneumoniae subsp. ozaenae	32/16	16	8	<=0.5	<=2	<=1	>64	>128	<=0.12	>64	>16	<=0.12	16/8	>16	>16	>16	>32	<=0.5	<=0.5	<=0.5	<=0.5	>8	>8	<=4	<=0.5	2	4	0.5	<=4	>2/38	<=1	<=8	kpneumoniae	551	n.d.	n.d.	n.d.	n.d.	n.d.	n.d.	n.d.	n.d.	n.d.	n.d.	n.d.
JBBCAEG-19-0020	37	103	5160750	Escherichia coli	16/8	64	<=4	16	>32	16	>64	8	4	16	16	16	<=8/4	8	<=1	<=1	<=1	<=0.5	<=0.5	<=0.5	<=0.5	<=1	<=1	<=4	<=0.5	<=0.25	<=1	<=0.25	<=4	<=1/19	<=1	<=8	ecoli	2015	n.d.	n.d.	n.d.	n.d.	n.d.	n.d.	n.d.	n.d.	n.d.	n.d.	n.d.
JBBCAEG-19-0021	39	194	5549301	Klebsiella pneumoniae subsp. pneumoniae																																	kpneumoniae	15	n.d.	n.d.	n.d.	n.d.	n.d.	n.d.	n.d.	n.d.	n.d.	n.d.	n.d.
JBBCAEG-19-0023	65	222	5479942	Escherichia coli																																	ecoli	648	n.d.	n.d.	n.d.	n.d.	n.d.	n.d.	n.d.	n.d.	n.d.	n.d.	n.d.
JBBCAEG-19-0025	60	95	6100383	Klebsiella oxytoca	>32/16	>64	>64	1	4	<=1	>64	>128	<=0.12	>64	<=1	0.25	>32/16	>16	16	>16	>32	<=0.5	<=0.5	<=0.5	<=0.5	2	2	<=4	8	>4	2	<=0.25	16	>2/38	<=1	<=8	koxytoca	176	n.d.	n.d.	n.d.	n.d.	n.d.	n.d.	n.d.	n.d.	n.d.	n.d.	n.d.
JBBCAHF-19-0001	50	196	5375600	Escherichia coli																																	ecoli	131	n.d.	n.d.	n.d.	n.d.	n.d.	n.d.	n.d.	n.d.	n.d.	n.d.	n.d.
JBBCAHF-19-0002	68	279	5489656	Escherichia coli																																	ecoli	1177	n.d.	n.d.	n.d.	n.d.	n.d.	n.d.	n.d.	n.d.	n.d.	n.d.	n.d.
JBBCAHF-19-0003	47	190	5227372	Escherichia coli																																	ecoli	131	n.d.	n.d.	n.d.	n.d.	n.d.	n.d.	n.d.	n.d.	n.d.	n.d.	n.d.
JBBCAHF-19-0004	36	109	5411845	Klebsiella pneumoniae subsp. pneumoniae																																	kpneumoniae	219	n.d.	n.d.	n.d.	n.d.	n.d.	n.d.	n.d.	n.d.	n.d.	n.d.	n.d.
JBBCAHF-19-0005	61	62	5205472	Klebsiella aerogenes	>32/16	64	64	>32	>32	>32	>64	128	>32	>64	>16	>32	32/16	>16	16	8	4	>8	8	8	4	<=1	<=1	<=4	<=0.5	<=0.25	<=1	0.5	>16	<=1/19	<=1	<=8	kaerogenes	n.d.	n.d.	n.d.	n.d.	n.d.	n.d.	n.d.	n.d.	n.d.	n.d.	n.d.	n.d.
JBBCAHF-19-0006	60	184	5224772	Escherichia coli																																	ecoli	131	n.d.	n.d.	n.d.	n.d.	n.d.	n.d.	n.d.	n.d.	n.d.	n.d.	n.d.
JBBCAHF-19-0010	80	176	5137765	Escherichia coli																																	ecoli	2003	n.d.	n.d.	n.d.	n.d.	n.d.	n.d.	n.d.	n.d.	n.d.	n.d.	n.d.
JBBDAAB-19-0001	49	309	5332601	Escherichia coli	<=4/2	>64	<=4	<=0.5	4	<=1	>64	>128	<=0.12	>64	4	<=0.12	<=8/4	16	>16	>16	32	<=0.5	<=0.5	<=0.5	<=0.5	<=1	<=1	<=4	<=0.5	<=0.25	8	<=0.25	<=4	>2/38	<=1	<=8	ecoli	73	n.d.	n.d.	n.d.	n.d.	n.d.	n.d.	n.d.	n.d.	n.d.	n.d.	n.d.
JBBDAAB-19-0002	55	131	4911782	Escherichia coli	16/8	>64	<=4	2	8	<=1	>64	>128	<=0.12	>64	16	0.25	<=8/4	16	>16	>16	>32	<=0.5	<=0.5	<=0.5	<=0.5	>8	>8	<=4	>8	>4	4	<=0.25	<=4	>2/38	<=1	<=8	ecoli	131	n.d.	n.d.	n.d.	n.d.	n.d.	n.d.	n.d.	n.d.	n.d.	n.d.	n.d.
JBBDAAB-19-0003	36	215	5463490	Escherichia coli	32/16	>64	<=4	2	8	<=1	>64	>128	<=0.12	>64	2	0.25	16/8	4	>16	>16	>32	<=0.5	<=0.5	<=0.5	<=0.5	<=1	4	<=4	>8	>4	<=1	<=0.25	<=4	>2/38	<=1	<=8	ecoli	131	n.d.	n.d.	n.d.	n.d.	n.d.	n.d.	n.d.	n.d.	n.d.	n.d.	n.d.
JBBDAAB-19-0005	47	308	5389212	Escherichia coli	16/8	32	<=4	2	8	<=1	>64	>128	<=0.12	>64	>16	0.25	16/8	>16	>16	>16	>32	<=0.5	<=0.5	<=0.5	<=0.5	>8	>8	<=4	>8	>4	<=1	<=0.25	<=4	<=1/19	<=1	<=8	ecoli	131	n.d.	n.d.	n.d.	n.d.	n.d.	n.d.	n.d.	n.d.	n.d.	n.d.	n.d.
JBBDAAB-19-0006	55	135	4985906	Enterobacter hormaechei subsp. hoffmannii	>32/16	32	<=4	>32	>32	>32	>64	8	32	64	16	16	16/8	16	<=1	<=1	<=1	<=0.5	<=0.5	<=0.5	<=0.5	<=1	<=1	<=4	2	4	2	0.5	16	>2/38	<=1	<=8	ecloacae	78	(21.7%notAligned)blaIMP-1	n.d.	n.d.	n.d.	n.d.	n.d.	n.d.	n.d.	n.d.	n.d.	n.d.
JBBDAAB-19-0007	48	144	5127073	Enterobacter hormaechei subsp. hoffmannii	32/16	32	8	>32	>32	>32	>64	32	>32	32	>16	32	16/8	16	2	<=1	<=1	<=0.5	<=0.5	<=0.5	<=0.5	<=1	<=1	<=4	4	4	2	0.5	16	>2/38	<=1	<=8	ecloacae	78	blaIMP-1	n.d.	n.d.	n.d.	n.d.	n.d.	n.d.	n.d.	n.d.	n.d.	n.d.
JBBDAAB-19-0008	53	105	4938615	Enterobacter hormaechei subsp. hoffmannii	32/16	>64	<=4	>32	>32	>32	>64	16	32	32	>16	16	16/8	>16	<=1	<=1	<=1	<=0.5	<=0.5	<=0.5	<=0.5	<=1	<=1	<=4	2	4	2	0.5	16	>2/38	<=1	<=8	ecloacae	78	n.d.	n.d.	n.d.	n.d.	n.d.	n.d.	n.d.	n.d.	n.d.	n.d.	n.d.
JBBDAAB-19-0009	78	217	5397778	Enterobacter kobei	>32/16	>64	32	>32	>32	>32	>64	>128	4	>64	>16	8	16/8	>16	16	16	>32	2	<=0.5	1	<=0.5	>8	8	<=4	<=0.5	1	>8	<=0.25	>16	>2/38		>16	ecloacae	32	n.d.	n.d.	n.d.	n.d.	n.d.	n.d.	n.d.	n.d.	n.d.	n.d.	n.d.
JBBDAAB-19-0011	65	253	5154439	Enterobacter hormaechei subsp. xiangfangensis	>32/16	>64	8	>32	>32	>32	>64	>128	>32	>64	>16	>32	>32/16	>16	>16	>16	>32	<=0.5	>8	>16	>8	2	>8	<=4	2	4	8	2	<=4	>2/38	<=1	16	ecloacae	66	blaIMP-6	n.d.	n.d.	n.d.	n.d.	n.d.	n.d.	n.d.	n.d.	n.d.	n.d.
JBBDAAB-19-0015	85	130	5519490	Klebsiella pneumoniae subsp. pneumoniae	>32/16	8	16	4	8	<=1	>64	>128	<=0.12	>64	>16	0.25	>32/16	>16	>16	>16	>32	<=0.5	<=0.5	<=0.5	<=0.5	<=1	4	<=4	>8	>4	>8	2	16	>2/38	<=1	>16	kpneumoniae	412	n.d.	n.d.	n.d.	n.d.	n.d.	n.d.	n.d.	n.d.	n.d.	n.d.	n.d.
JBBDAAB-19-0027	52	229	5234716	Escherichia coli	8/4	>64	<=4	8	32	8	>64	4	4	8	8	8	<=8/4	4	<=1	<=1	<=1	<=0.5	<=0.5	<=0.5	<=0.5	<=1	<=1	<=4	<=0.5	<=0.25	<=1	<=0.25	<=4	<=1/19	<=1	<=8	ecoli	117	n.d.	n.d.	n.d.	n.d.	n.d.	n.d.	n.d.	n.d.	n.d.	n.d.	n.d.
JBBDAAB-19-0037	53	272	5300521	Escherichia coli	>32/16	>64	<=4	8	32	4	64	8	2	4	4	2	<=8/4	2	<=1	<=1	<=1	<=0.5	<=0.5	<=0.5	<=0.5	>8	4	<=4	<=0.5	<=0.25	8	<=0.25	<=4	>2/38	<=1	16	ecoli	69	n.d.	n.d.	n.d.	n.d.	n.d.	n.d.	n.d.	n.d.	n.d.	n.d.	n.d.
JBBDAAB-19-0041	56	126	5351902	Klebsiella pneumoniae subsp. pneumoniae	32/16	>64	<=4	<=0.5	<=2	<=1	>64	>128	<=0.12	>64	<=1	<=0.12	16/8	2	>16	8	32	<=0.5	<=0.5	<=0.5	<=0.5	<=1	<=1	<=4	<=0.5	0.5	<=1	0.5	16	<=1/19	<=1	<=8	kpneumoniae	742	n.d.	n.d.	n.d.	n.d.	n.d.	n.d.	n.d.	n.d.	n.d.	n.d.	n.d.
JBBDAAB-19-0043	73	108	5489240	Klebsiella pneumoniae subsp. pneumoniae	>32/16	>64	<=4	4	4	<=1	>64	>128	<=0.12	>64	>16	<=0.12	16/8	>16	>16	>16	>32	<=0.5	<=0.5	<=0.5	<=0.5	<=1	<=1	<=4	2	2	8	2	<=4	>2/38	<=1	>16	kpneumoniae	219	n.d.	n.d.	n.d.	n.d.	n.d.	n.d.	n.d.	n.d.	n.d.	n.d.	n.d.
JBBDAAB-19-0053	49	148	4930003	Escherichia coli	>32/16	>64	<=4	1	4	<=1	>64	>128	<=0.12	>64	2	<=0.12	32/16	>16	>16	>16	>32	<=0.5	<=0.5	<=0.5	<=0.5	<=1	<=1	<=4	<=0.5	<=0.25	2	<=0.25	<=4	<=1/19	<=1	<=8	ecoli	357	n.d.	n.d.	n.d.	n.d.	n.d.	n.d.	n.d.	n.d.	n.d.	n.d.	n.d.
JBBDAAB-19-0057	60	259	5437972	Escherichia coli	32/16	16	8	8	32	2	>64	>128	<=0.12	>64	>16	0.25	32/16	>16	>16	>16	>32	<=0.5	<=0.5	<=0.5	<=0.5	>8	>8	<=4	>8	>4	4	0.5	<=4	>2/38	<=1	16	ecoli	131	n.d.	n.d.	n.d.	n.d.	n.d.	n.d.	n.d.	n.d.	n.d.	n.d.	n.d.
JBBDAAB-19-0061	61	185	5292554	Enterobacter hormaechei subsp. steigerwaltii	>32/16	16	<=4	>32	>32	>32	>64	64	>32	>64	>16	>32	>32/16	<=1	>16	8	16	4	4	4	2	2	8	<=4	<=0.5	0.5	>8	<=0.25	<=4	<=1/19	<=1	16	ecloacae	133	blaIMP-1	n.d.	n.d.	n.d.	n.d.	n.d.	n.d.	n.d.	n.d.	n.d.	n.d.
JBBDAAB-19-0067	59	168	5297430	Enterobacter hormaechei subsp. steigerwaltii	>32/16	>64	32	>32	>32	>32	>64	>128	>32	>64	>16	>32	>32/16	2	>16	>16	>32	4	4	16	4	2	4	<=4	<=0.5	<=0.25	>8	<=0.25	<=4	<=1/19	<=1	<=8	ecloacae	133	blaIMP-1	n.d.	n.d.	n.d.	n.d.	n.d.	n.d.	n.d.	n.d.	n.d.	n.d.
JBBDAAB-19-0072	47	131	5539870	Klebsiella pneumoniae subsp. pneumoniae	>32/16	>64	<=4	2	4	<=1	>64	>128	<=0.12	>64	16	0.25	32/16	>16	>16	>16	>32	<=0.5	<=0.5	<=0.5	<=0.5	<=1	8	<=4	<=0.5	2	8	2	<=4	>2/38	<=1	>16	kpneumoniae	374	n.d.	n.d.	n.d.	n.d.	n.d.	n.d.	n.d.	n.d.	n.d.	n.d.	n.d.
JBBDAAB-19-0082	82	266	5198378	Escherichia coli	8/4	<=4	<=4	4	8	2	>64	128	<=0.12	>64	<=1	<=0.12	<=8/4	4	>16	16	16	<=0.5	<=0.5	<=0.5	<=0.5	>8	>8	8	>8	>4	<=1	<=0.25	<=4	<=1/19	<=1	<=8	ecoli	405	n.d.	n.d.	n.d.	n.d.	n.d.	n.d.	n.d.	n.d.	n.d.	n.d.	n.d.
JBBDAAB-19-0085	61	58	5042755	Klebsiella aerogenes	<=4/2	>64	<=4	>32	>32	16	1	<=0.5	<=0.12	<=0.5	<=1	<=0.12	<=8/4	<=1	<=1	<=1	<=1	1	<=0.5	<=0.5	<=0.5	<=1	<=1	<=4	<=0.5	<=0.25	<=1	0.5	16	<=1/19	<=1	<=8	kaerogenes	n.d.	n.d.	n.d.	n.d.	n.d.	n.d.	n.d.	n.d.	n.d.	n.d.	n.d.	n.d.
JBBDAAB-19-0088	58	106	5540294	Klebsiella pneumoniae	32/16	>64	8	8	32	<=1	>64	>128	0.25	>64	2	0.5	16/8	8	>16	8	16	<=0.5	<=0.5	<=0.5	<=0.5	>8	4	<=4	<=0.5	<=0.25	>8	4	16	>2/38	<=1	>16	kpneumoniae	394	n.d.	n.d.	n.d.	n.d.	n.d.	n.d.	n.d.	n.d.	n.d.	n.d.	n.d.
JBBDAAB-19-0101	37	269	5118360	Escherichia coli																																	ecoli	131	n.d.	n.d.	n.d.	n.d.	n.d.	n.d.	n.d.	n.d.	n.d.	n.d.	n.d.
JBBDAAB-19-0103	45	281	5139631	Escherichia coli																																	ecoli	131	n.d.	n.d.	n.d.	n.d.	n.d.	n.d.	n.d.	n.d.	n.d.	n.d.	n.d.
JBBDAAB-19-0104	63	120	5449753	Klebsiella pneumoniae subsp. pneumoniae																																	kpneumoniae	101	n.d.	n.d.	n.d.	n.d.	n.d.	n.d.	n.d.	n.d.	n.d.	n.d.	n.d.
JBBDAAB-19-0105	51	316	5288316	Escherichia coli																																	ecoli	131	n.d.	n.d.	n.d.	n.d.	n.d.	n.d.	n.d.	n.d.	n.d.	n.d.	n.d.
JBBDAAB-19-0106	51	222	5161835	Escherichia coli																																	ecoli	73	n.d.	n.d.	n.d.	n.d.	n.d.	n.d.	n.d.	n.d.	n.d.	n.d.	n.d.
JBBDAAB-19-0110	38	213	5123317	Escherichia coli																																	ecoli	131	n.d.	n.d.	n.d.	n.d.	n.d.	n.d.	n.d.	n.d.	n.d.	n.d.	n.d.
JBBDAAB-19-0115	37	367	5967580	Klebsiella pneumoniae subsp. pneumoniae																																	kpneumoniae	461	n.d.	n.d.	n.d.	n.d.	n.d.	n.d.	n.d.	n.d.	n.d.	n.d.	n.d.
JBBDAAB-19-0119	41	142	5045436	Escherichia coli																																	ecoli	131	n.d.	n.d.	n.d.	n.d.	n.d.	n.d.	n.d.	n.d.	n.d.	n.d.	n.d.
JBBDAAB-19-0124	40	232	5203251	Escherichia coli																																	ecoli	131	n.d.	n.d.	n.d.	n.d.	n.d.	n.d.	n.d.	n.d.	n.d.	n.d.	n.d.
JBBDAAB-19-0131	67	227	5753416	Klebsiella pneumoniae																																	kpneumoniae	461	n.d.	n.d.	n.d.	n.d.	n.d.	n.d.	n.d.	n.d.	n.d.	n.d.	n.d.
JBBDAAB-19-0135	53	198	5171173	Escherichia coli																																	ecoli	131	n.d.	n.d.	n.d.	n.d.	n.d.	n.d.	n.d.	n.d.	n.d.	n.d.	n.d.
JBBDAAB-19-0152	51	174	5354098	Klebsiella pneumoniae subsp. pneumoniae																																	kpneumoniae	219	n.d.	n.d.	n.d.	n.d.	n.d.	n.d.	n.d.	n.d.	n.d.	n.d.	n.d.
JBBDAAB-19-0157	40	363	5476727	Klebsiella pneumoniae subsp. pneumoniae																																	kpneumoniae	1454	n.d.	n.d.	n.d.	n.d.	n.d.	n.d.	n.d.	n.d.	n.d.	n.d.	n.d.
JBBDAAB-19-0163	49	165	4987316	Escherichia coli																																	ecoli	131	n.d.	n.d.	n.d.	n.d.	n.d.	n.d.	n.d.	n.d.	n.d.	n.d.	n.d.
JBBDAAB-19-0170	58	118	5124559	Enterobacter hormaechei subsp. steigerwaltii	>32/16	8	<=4	>32	>32	>32	>64	128	>32	>64	>16	>32	>32/16	<=1	>16	16	32	2	8	8	4	2	8	<=4	2	4	>8	<=0.25	16	<=1/19	<=1	<=8	ecloacae	742	blaIMP-1	n.d.	n.d.	n.d.	n.d.	n.d.	n.d.	n.d.	n.d.	n.d.	n.d.
JBBDAAB-19-0171	43	358	5265203	Escherichia coli																																	ecoli	69	n.d.	n.d.	n.d.	n.d.	n.d.	n.d.	n.d.	n.d.	n.d.	n.d.	n.d.
JBBDAAB-19-0173	51	269	5215059	Escherichia coli																																	ecoli	31	n.d.	n.d.	n.d.	n.d.	n.d.	n.d.	n.d.	n.d.	n.d.	n.d.	n.d.
JBBDAAB-19-0176	44	333	5260621	Escherichia coli																																	ecoli	131	n.d.	n.d.	n.d.	n.d.	n.d.	n.d.	n.d.	n.d.	n.d.	n.d.	n.d.
JBBDAAB-19-0177	51	198	5292005	Enterobacter hormaechei subsp. steigerwaltii	>32/16	<=4	<=4	>32	>32	>32	>64	64	>32	64	>16	>32	>32/16	<=1	16	4	16	2	2	4	1	2	4	<=4	<=0.5	<=0.25	>8	0.5	<=4	<=1/19	<=1	<=8	ecloacae	133	blaIMP-1	n.d.	n.d.	n.d.	n.d.	n.d.	n.d.	n.d.	n.d.	n.d.	n.d.
JBBDAAB-19-0179	34	259	5201460	Escherichia coli																																	ecoli	131	n.d.	n.d.	n.d.	n.d.	n.d.	n.d.	n.d.	n.d.	n.d.	n.d.	n.d.
JBBDAAB-19-0182	61	157	5045705	Escherichia coli	16/8	8	<=4	16	>32	4	32	1	0.5	<=0.5	2	1	<=8/4	4	<=1	<=1	<=1	<=0.5	<=0.5	<=0.5	<=0.5	<=1	<=1	<=4	<=0.5	<=0.25	<=1	<=0.25	<=4	<=1/19	<=1	<=8	ecoli	73	n.d.	n.d.	n.d.	n.d.	n.d.	n.d.	n.d.	n.d.	n.d.	n.d.	n.d.
JBBDAAB-19-0183	48	346	5250123	Escherichia coli																																	ecoli	131	n.d.	n.d.	n.d.	n.d.	n.d.	n.d.	n.d.	n.d.	n.d.	n.d.	n.d.
JBBDAAB-19-0184	32	194	5137442	Escherichia coli																																	ecoli	131	n.d.	n.d.	n.d.	n.d.	n.d.	n.d.	n.d.	n.d.	n.d.	n.d.	n.d.
JBBDAAB-19-0186	40	423	5393678	Escherichia coli																																	ecoli	38	n.d.	n.d.	n.d.	n.d.	n.d.	n.d.	n.d.	n.d.	n.d.	n.d.	n.d.
JBBDAAB-19-0187	88	170	4887338	Enterobacter hormaechei subsp. hoffmannii	>32/16	64	16	>32	>32	>32	>64	32	32	64	>16	32	16/8	16	4	<=1	<=1	<=0.5	<=0.5	<=0.5	<=0.5	<=1	<=1	<=4	2	4	2	0.5	16	>2/38	<=1	<=8	ecloacae	78	n.d.	n.d.	n.d.	n.d.	n.d.	n.d.	n.d.	n.d.	n.d.	n.d.	n.d.
JBBDAAB-19-0188	47	295	5268230	Escherichia coli																																	ecoli	131	n.d.	n.d.	n.d.	n.d.	n.d.	n.d.	n.d.	n.d.	n.d.	n.d.	n.d.
JBBDAAB-19-0194	62	210	5138230	Escherichia coli																																	ecoli	131	n.d.	n.d.	n.d.	n.d.	n.d.	n.d.	n.d.	n.d.	n.d.	n.d.	n.d.
JBBDAAB-19-0195	56	114	5540954	Klebsiella pneumoniae subsp. pneumoniae																																	kpneumoniae	374	n.d.	n.d.	n.d.	n.d.	n.d.	n.d.	n.d.	n.d.	n.d.	n.d.	n.d.
JBBDAAB-19-0200	85	105	5014137	Escherichia coli	>32/16	64	64	>32	>32	>32	>64	64	32	32	>16	16	32/16	16	8	2	<=1	1	<=0.5	<=0.5	<=0.5	<=1	<=1	<=4	<=0.5	<=0.25	2	0.5	16	<=1/19	<=1	<=8	ecoli	1193	n.d.	n.d.	n.d.	n.d.	n.d.	n.d.	n.d.	n.d.	n.d.	n.d.	n.d.
JBBDAAB-19-0207	92	79	5412011	Klebsiella quasipneumoniae subsp. similipneumoniae	32/16	>64	<=4	2	<=2	<=1	>64	>128	<=0.12	>64	<=1	0.25	16/8	8	>16	16	32	<=0.5	<=0.5	<=0.5	<=0.5	<=1	<=1	<=4	2	0.5	>8	1	<=4	>2/38	<=1	<=8	kpneumoniae	1031	n.d.	n.d.	n.d.	n.d.	n.d.	n.d.	n.d.	n.d.	n.d.	n.d.	n.d.
JBBDAAB-19-0225	82	126	5110010	Escherichia coli	32/16	>64	<=4	4	8	2	>64	>128	<=0.12	>64	>16	0.5	32/16	>16	>16	>16	>32	<=0.5	<=0.5	<=0.5	<=0.5	>8	8	<=4	>8	>4	2	0.5	<=4	<=1/19	<=1	<=8	ecoli	131	n.d.	n.d.	n.d.	n.d.	n.d.	n.d.	n.d.	n.d.	n.d.	n.d.	n.d.
JBBDAAB-19-0227	85	146	5105212	Escherichia coli	32/16	>64	<=4	16	32	4	64	2	4	1	8	8	<=8/4	<=1	<=1	<=1	<=1	1	<=0.5	<=0.5	<=0.5	>8	8	<=4	>8	>4	<=1	<=0.25	<=4	>2/38	<=1	<=8	ecoli	1193	n.d.	n.d.	n.d.	n.d.	n.d.	n.d.	n.d.	n.d.	n.d.	n.d.	n.d.
JBBDAAB-19-0230	79	67	5365667	Klebsiella pneumoniae subsp. pneumoniae	>32/16	>64	<=4	>32	>32	32	32	4	4	2	8	32	<=8/4	<=1	<=1	<=1	<=1	2	<=0.5	<=0.5	<=0.5	>8	2	<=4	<=0.5	0.5	2	1	16	>2/38	<=1	>16	kpneumoniae	4459	n.d.	n.d.	n.d.	n.d.	n.d.	n.d.	n.d.	n.d.	n.d.	n.d.	n.d.
JBBDAAE-19-0001	52	250	5328325	Escherichia coli																																	ecoli	131	n.d.	n.d.	n.d.	n.d.	n.d.	n.d.	n.d.	n.d.	n.d.	n.d.	n.d.
JBBDAAE-19-0003	50	109	5286461	Klebsiella pneumoniae																																	kpneumoniae	n.d.	n.d.	n.d.	n.d.	n.d.	n.d.	n.d.	n.d.	n.d.	n.d.	n.d.	n.d.
JBBDAAE-19-0004	43	208	5059305	Escherichia coli																																	ecoli	131	n.d.	n.d.	n.d.	n.d.	n.d.	n.d.	n.d.	n.d.	n.d.	n.d.	n.d.
JBBDAAE-19-0005	53	129	5418611	Klebsiella pneumoniae subsp. pneumoniae																																	kpneumoniae	869	n.d.	n.d.	n.d.	n.d.	n.d.	n.d.	n.d.	n.d.	n.d.	n.d.	n.d.
JBBDAAE-19-0007	44	180	5071409	Escherichia coli																																	ecoli	131	n.d.	n.d.	n.d.	n.d.	n.d.	n.d.	n.d.	n.d.	n.d.	n.d.	n.d.
JBBDAAE-19-0009	47	386	5299095	Escherichia coli																																	ecoli	405	n.d.	n.d.	n.d.	n.d.	n.d.	n.d.	n.d.	n.d.	n.d.	n.d.	n.d.
JBBDAAE-19-0026	45	212	5022363	Escherichia coli	16/8	>64	<=4	<=0.5	<=2	<=1	<=0.5	<=0.5	<=0.12	<=0.5	<=1	<=0.12	<=8/4	<=1	<=1	<=1	<=1	<=0.5	<=0.5	<=0.5	<=0.5	<=1	<=1	<=4	<=0.5	<=0.25	<=1	<=0.25	<=4	<=1/19	<=1	<=8	ecoli	550	n.d.	n.d.	n.d.	n.d.	n.d.	n.d.	n.d.	n.d.	n.d.	n.d.	n.d.
JBBDAAE-19-0027	60	67	5221697	Klebsiella aerogenes	>32/16	64	16	>32	>32	>32	>64	64	16	32	>16	16	32/16	16	8	2	2	8	4	2	2	<=1	<=1	<=4	<=0.5	<=0.25	2	0.5	>16	<=1/19	<=1	>16	kaerogenes	93	n.d.	n.d.	n.d.	n.d.	n.d.	n.d.	n.d.	n.d.	n.d.	n.d.	n.d.
JBBDAAE-19-0031	45	240	6391137	Klebsiella michiganensis	32/16	16	8	>32	>32	>32	>64	64	>32	64	>16	>32	32/16	<=1	8	4	16	2	8	8	8	4	4	<=4	1	1	4	<=0.25	16	<=1/19	<=1	>16	koxytoca	88	blaIMP-1	n.d.	n.d.	n.d.	n.d.	n.d.	n.d.	n.d.	n.d.	n.d.	n.d.
JBBDAAE-19-0032	42	104	5413627	Klebsiella pneumoniae subsp. pneumoniae	32/16	8	<=4	>32	>32	4	2	1	0.5	<=0.5	2	1	<=8/4	<=1	2	2	<=1	1	4	4	2	<=1	<=1	<=4	<=0.5	<=0.25	4	2	<=4	2/38	<=1	>16	kpneumoniae	1393	n.d.	n.d.	n.d.	n.d.	n.d.	n.d.	n.d.	n.d.	n.d.	n.d.	n.d.
JBBDAAE-19-0033	37	291	6420964	Klebsiella michiganensis	>32/16	16	<=4	>32	>32	>32	>64	64	32	64	>16	>32	>32/16	<=1	8	4	8	2	4	8	4	<=1	4	<=4	2	2	8	0.5	<=4	<=1/19	<=1	>16	koxytoca	88	blaIMP-1	n.d.	n.d.	n.d.	n.d.	n.d.	n.d.	n.d.	n.d.	n.d.	n.d.
JBBDAAE-19-0034	45	224	5015376	Enterobacter hormaechei subsp. xiangfangensis	>32/16	>64	>64	>32	>32	>32	>64	>128	>32	>64	>16	>32	>32/16	>16	>16	>16	>32	1	4	4	2	<=1	<=1	<=4	1	2	>8	0.5	16	<=1/19	<=1	<=8	ecloacae	66	blaIMP-1	n.d.	n.d.	n.d.	n.d.	n.d.	n.d.	n.d.	n.d.	n.d.	n.d.
JBBDAAE-19-0035	52	264	6393381	Klebsiella michiganensis	32/16	16	8	>32	>32	>32	>64	32	32	32	>16	>32	32/16	<=1	8	4	4	2	4	2	2	<=1	4	<=4	1	1	2	0.5	<=4	<=1/19	<=1	16	koxytoca	88	blaIMP-1	n.d.	n.d.	n.d.	n.d.	n.d.	n.d.	n.d.	n.d.	n.d.	n.d.
JBBDAAF-19-0001	88	175	5237361	Klebsiella aerogenes	>32/16	64	32	>32	>32	>32	>64	128	>32	64	>16	>32	32/16	>16	8	4	4	4	2	2	1	<=1	<=1	<=4	<=0.5	<=0.25	<=1	0.5	<=4	<=1/19	<=1	<=8	kaerogenes	n.d.	n.d.	n.d.	n.d.	n.d.	n.d.	n.d.	n.d.	n.d.	n.d.	n.d.	n.d.
JBBDAAF-19-0002	43	144	5716988	Klebsiella pneumoniae subsp. pneumoniae	16/8	32	<=4	>32	>32	32	>64	64	16	64	>16	16	>32/16	<=1	16	2	2	2	4	8	2	<=1	2	<=4	<=0.5	<=0.25	<=1	0.5	16	<=1/19	<=1	<=8	kpneumoniae	3172	blaIMP-1	n.d.	n.d.	n.d.	n.d.	n.d.	n.d.	n.d.	n.d.	n.d.	n.d.
JBBDAAF-19-0003	62	127	5045945	Escherichia coli	16/8	8	<=4	8	32	<=1	16	<=0.5	0.25	<=0.5	<=1	1	<=8/4	2	<=1	<=1	<=1	<=0.5	<=0.5	<=0.5	<=0.5	<=1	<=1	<=4	<=0.5	<=0.25	<=1	<=0.25	<=4	<=1/19	<=1	<=8	ecoli	73	n.d.	n.d.	n.d.	n.d.	n.d.	n.d.	n.d.	n.d.	n.d.	n.d.	n.d.
JBBDAAF-19-0004	80	125	5721102	Klebsiella pneumoniae subsp. pneumoniae	16/8	8	<=4	32	>32	16	64	16	2	16	16	4	16/8	<=1	4	<=1	<=1	4	1	<=0.5	1	<=1	2	<=4	<=0.5	<=0.25	<=1	0.5	16	<=1/19	<=1	<=8	kpneumoniae	3172	blaIMP-1	n.d.	n.d.	n.d.	n.d.	n.d.	n.d.	n.d.	n.d.	n.d.	n.d.
JBBDAAF-19-0005	82	242	5122630	Enterobacter asburiae	>32/16	>64	64	>32	>32	>32	>64	128	>32	>64	>16	>32	>32/16	>16	>16	8	32	2	4	8	4	<=1	4	<=4	<=0.5	<=0.25	4	0.5	>16	<=1/19	<=1	<=8	ecloacae	24	blaIMP-1	n.d.	n.d.	n.d.	n.d.	n.d.	n.d.	n.d.	n.d.	n.d.	n.d.
JBBDAAF-19-0006	58	324	5861597	Klebsiella pneumoniae	32/16	16	<=4	>32	>32	>32	>64	16	16	16	>16	>32	32/16	<=1	8	2	2	2	4	4	2	<=1	<=1	<=4	<=0.5	<=0.25	4	1	16	<=1/19	>8	<=8	kpneumoniae	12	blaIMP-1	n.d.	n.d.	n.d.	n.d.	n.d.	n.d.	n.d.	n.d.	n.d.	n.d.
JBBDAAF-19-0007	78	152	5468012	Klebsiella pneumoniae subsp. pneumoniae																																	kpneumoniae	655	n.d.	n.d.	n.d.	n.d.	n.d.	n.d.	n.d.	n.d.	n.d.	n.d.	n.d.
JBBDAAF-19-0008	62	241	5707928	Klebsiella pneumoniae subsp. pneumoniae	>32/16	64	8	>32	>32	>32	>64	32	32	32	>16	>32	>32/16	<=1	8	4	2	2	4	4	4	2	4	<=4	<=0.5	<=0.25	<=1	0.5	16	2/38	<=1	<=8	kpneumoniae	3172	blaIMP-1	n.d.	n.d.	n.d.	n.d.	n.d.	n.d.	n.d.	n.d.	n.d.	n.d.
JBBDAAF-19-0009	47	257	5872086	Klebsiella pneumoniae	32/16	32	8	>32	>32	>32	>64	32	32	32	>16	>32	>32/16	<=1	8	4	4	2	8	8	4	<=1	2	<=4	<=0.5	<=0.25	4	1	16	<=1/19	<=1	<=8	kpneumoniae	12	blaIMP-1	n.d.	n.d.	n.d.	n.d.	n.d.	n.d.	n.d.	n.d.	n.d.	n.d.
JBBDAAF-19-0010	45	242	5801844	Klebsiella pneumoniae subsp. pneumoniae	32/16	32	<=4	>32	>32	>32	>64	64	32	64	>16	>32	>32/16	<=1	8	2	4	4	8	8	4	<=1	2	<=4	<=0.5	<=0.25	4	1	>16	<=1/19	<=1	<=8	kpneumoniae	12	blaIMP-1	n.d.	n.d.	n.d.	n.d.	n.d.	n.d.	n.d.	n.d.	n.d.	n.d.
JBBDAAF-19-0011	80	126	5719344	Klebsiella pneumoniae subsp. pneumoniae	16/8	16	<=4	>32	>32	32	>64	32	16	32	>16	32	32/16	<=1	8	2	<=1	2	4	2	1	<=1	2	<=4	<=0.5	<=0.25	<=1	0.5	16	<=1/19	<=1	<=8	kpneumoniae	3172	blaIMP-1	n.d.	n.d.	n.d.	n.d.	n.d.	n.d.	n.d.	n.d.	n.d.	n.d.
JBBDAAF-19-0012	64	221	5806740	Klebsiella pneumoniae subsp. pneumoniae	32/16	16	<=4	>32	>32	>32	>64	16	16	16	>16	>32	32/16	<=1	8	4	4	2	4	4	1	<=1	4	<=4	<=0.5	<=0.25	4	1	>16	<=1/19	4	<=8	kpneumoniae	12	blaIMP-1	n.d.	n.d.	n.d.	n.d.	n.d.	n.d.	n.d.	n.d.	n.d.	n.d.
JBBDAAF-19-0013	88	79	5150237	Klebsiella aerogenes	>32/16	>64	32	>32	>32	>32	>64	128	>32	>64	>16	>32	32/16	>16	16	8	4	8	8	8	4	<=1	<=1	<=4	<=0.5	<=0.25	2	0.5	>16	<=1/19	<=1	<=8	kaerogenes	n.d.	n.d.	n.d.	n.d.	n.d.	n.d.	n.d.	n.d.	n.d.	n.d.	n.d.	n.d.
JBBDAAF-19-0014	84	153	4827286	Escherichia coli	>32/16	32	32	>32	>32	>32	>64	8	2	2	8	2	<=8/4	>16	<=1	<=1	<=1	<=0.5	<=0.5	<=0.5	<=0.5	<=1	<=1	<=4	<=0.5	<=0.25	<=1	<=0.25	<=4	<=1/19	<=1	16	ecoli	n.d.	n.d.	n.d.	n.d.	n.d.	n.d.	n.d.	n.d.	n.d.	n.d.	n.d.	n.d.
JBBDAAF-19-0015	72	94	5148092	Klebsiella aerogenes	>32/16	>64	64	>32	>32	>32	>64	>128	>32	>64	>16	>32	>32/16	>16	>16	16	8	>8	>8	16	8	<=1	<=1	<=4	<=0.5	<=0.25	2	0.5	>16	<=1/19	<=1	<=8	kaerogenes	n.d.	n.d.	n.d.	n.d.	n.d.	n.d.	n.d.	n.d.	n.d.	n.d.	n.d.	n.d.
JBBDAAF-19-0016	83	76	5149395	Klebsiella aerogenes	>32/16	64	32	>32	>32	>32	>64	32	16	16	>16	32	16/8	>16	2	<=1	<=1	1	<=0.5	<=0.5	<=0.5	<=1	<=1	<=4	<=0.5	<=0.25	2	0.5	16	<=1/19	<=1	<=8	kaerogenes	n.d.	n.d.	n.d.	n.d.	n.d.	n.d.	n.d.	n.d.	n.d.	n.d.	n.d.	n.d.
JBBDAAF-19-0017	86	93	4941079	Escherichia coli	32/16	32	<=4	32	>32	4	32	16	4	<=0.5	>16	32	<=8/4	<=1	<=1	<=1	<=1	1	<=0.5	<=0.5	<=0.5	>8	>8	<=4	<=0.5	<=0.25	<=1	<=0.25	<=4	<=1/19	<=1	<=8	ecoli	83	n.d.	n.d.	n.d.	n.d.	n.d.	n.d.	n.d.	n.d.	n.d.	n.d.	n.d.
JBBDAAF-19-0018	59	236	5331752	Enterobacter hormaechei subsp. steigerwaltii	>32/16	>64	64	>32	>32	>32	>64	>128	>32	>64	>16	>32	>32/16	>16	>16	>16	32	2	2	4	2	<=1	4	<=4	<=0.5	0.5	>8	0.5	<=4	<=1/19	<=1	<=8	ecloacae	133	blaIMP-1	n.d.	n.d.	n.d.	n.d.	n.d.	n.d.	n.d.	n.d.	n.d.	n.d.
JBBDAAF-19-0019	80	95	5285813	Klebsiella pneumoniae subsp. pneumoniae	>32/16	>64	8	4	16	<=1	>64	>128	0.25	>64	8	1	32/16	>16	>16	>16	>32	<=0.5	<=0.5	<=0.5	<=0.5	<=1	4	<=4	4	>4	>8	4	<=4	>2/38	<=1	>16	kpneumoniae	37	n.d.	n.d.	n.d.	n.d.	n.d.	n.d.	n.d.	n.d.	n.d.	n.d.	n.d.
JBBDAAF-19-0020	85	162	6059934	Klebsiella oxytoca	16/8	64	<=4	32	>32	32	>64	64	16	64	>16	32	32/16	<=1	8	2	2	2	4	4	4	2	4	<=4	<=0.5	<=0.25	<=1	0.5	16	<=1/19	<=1	<=8	koxytoca	n.d.	blaIMP-1	n.d.	n.d.	n.d.	n.d.	n.d.	n.d.	n.d.	n.d.	n.d.	n.d.
JBBDAAF-19-0021	82	162	5318823	Escherichia coli	32/16	>64	<=4	32	>32	16	>64	8	4	8	8	8	<=8/4	4	<=1	<=1	<=1	<=0.5	<=0.5	<=0.5	<=0.5	<=1	<=1	<=4	8	>4	<=1	<=0.25	<=4	<=1/19	<=1	<=8	ecoli	131	n.d.	n.d.	n.d.	n.d.	n.d.	n.d.	n.d.	n.d.	n.d.	n.d.	n.d.
JBBDAAF-19-0022	83	108	5372474	Klebsiella pneumoniae subsp. pneumoniae																																	kpneumoniae	101	n.d.	n.d.	n.d.	n.d.	n.d.	n.d.	n.d.	n.d.	n.d.	n.d.	n.d.
JBBDAAF-19-0023	85	55	5023193	Klebsiella aerogenes	>32/16	64	64	>32	>32	>32	>64	128	>32	64	>16	32	>32/16	>16	16	4	2	2	1	1	1	<=1	<=1	<=4	<=0.5	<=0.25	<=1	0.5	16	<=1/19	<=1	<=8	kaerogenes	103	n.d.	n.d.	n.d.	n.d.	n.d.	n.d.	n.d.	n.d.	n.d.	n.d.	n.d.
JBBDAAF-19-0028	83	234	5146304	Escherichia coli	32/16	64	<=4	32	>32	8	64	8	8	2	>16	16	<=8/4	4	<=1	<=1	<=1	<=0.5	<=0.5	<=0.5	<=0.5	<=1	<=1	<=4	<=0.5	<=0.25	<=1	<=0.25	<=4	2/38	<=1	<=8	ecoli	550	n.d.	n.d.	n.d.	n.d.	n.d.	n.d.	n.d.	n.d.	n.d.	n.d.	n.d.
JBBDAAF-19-0029	83	118	5241150	Enterobacter hormaechei subsp. steigerwaltii	>32/16	32	8	>32	>32	>32	64	64	8	16	16	1	16/8	16	4	2	<=1	<=0.5	<=0.5	<=0.5	<=0.5	<=1	<=1	<=4	2	2	>8	>4	<=4	<=1/19	<=1	>16	ecloacae	133	blaIMP-1	n.d.	n.d.	n.d.	n.d.	n.d.	n.d.	n.d.	n.d.	n.d.	n.d.
JBBDAAF-19-0031	54	255	5123520	Escherichia coli	16/8	8	<=4	32	>32	16	16	1	0.25	<=0.5	4	1	<=8/4	4	<=1	<=1	<=1	<=0.5	<=0.5	<=0.5	<=0.5	<=1	<=1	<=4	1	1	<=1	<=0.25	<=4	<=1/19	<=1	<=8	ecoli	131	n.d.	n.d.	n.d.	n.d.	n.d.	n.d.	n.d.	n.d.	n.d.	n.d.	n.d.
JBBDAAF-19-0032	78	128	5414950	Klebsiella pneumoniae subsp. ozaenae																																	kpneumoniae	791	n.d.	n.d.	n.d.	n.d.	n.d.	n.d.	n.d.	n.d.	n.d.	n.d.	n.d.
JBBDAAF-19-0034	81	97	5110219	Klebsiella aerogenes	>32/16	64	64	>32	>32	>32	>64	128	>32	64	>16	>32	32/16	>16	8	4	4	2	<=0.5	<=0.5	<=0.5	<=1	<=1	<=4	<=0.5	0.5	8	2	16	<=1/19	<=1	>16	kaerogenes	n.d.	n.d.	n.d.	n.d.	n.d.	n.d.	n.d.	n.d.	n.d.	n.d.	n.d.	n.d.
JBBDAAF-19-0035	78	141	5460613	Klebsiella pneumoniae subsp. pneumoniae																																	kpneumoniae	628	n.d.	n.d.	n.d.	n.d.	n.d.	n.d.	n.d.	n.d.	n.d.	n.d.	n.d.
JBBDAAF-19-0037	78	151	5362252	Klebsiella pneumoniae subsp. ozaenae																																	kpneumoniae	791	n.d.	n.d.	n.d.	n.d.	n.d.	n.d.	n.d.	n.d.	n.d.	n.d.	n.d.
JBBDAAF-19-0038	78	105	5364599	Klebsiella pneumoniae subsp. ozaenae																																	kpneumoniae	791	n.d.	n.d.	n.d.	n.d.	n.d.	n.d.	n.d.	n.d.	n.d.	n.d.	n.d.
JBBDAAF-19-0039	79	167	5621112	Klebsiella pneumoniae subsp. ozaenae																																	kpneumoniae	14	n.d.	n.d.	n.d.	n.d.	n.d.	n.d.	n.d.	n.d.	n.d.	n.d.	n.d.
JBBDAAF-19-0040	88	141	4941935	Enterobacter hormaechei subsp. hoffmannii	>32/16	>64	64	>32	>32	>32	>64	>128	>32	>64	>16	>32	>32/16	>16	>16	>16	>32	2	4	8	4	2	8	<=4	>8	>4	4	1	16	>2/38	<=1	<=8	ecloacae	78	blaIMP-1	n.d.	n.d.	n.d.	n.d.	n.d.	n.d.	n.d.	n.d.	n.d.	n.d.
JBBDAAF-19-0043	83	88	5211072	Klebsiella aerogenes	>32/16	64	64	>32	>32	>32	>64	64	>32	32	>16	>32	32/16	>16	8	4	2	>8	8	8	8	<=1	<=1	<=4	<=0.5	<=0.25	2	0.5	>16	<=1/19	<=1	<=8	kaerogenes	12	n.d.	n.d.	n.d.	n.d.	n.d.	n.d.	n.d.	n.d.	n.d.	n.d.	n.d.
JBBDAAF-19-0044	48	314	6047938	Klebsiella variicola	>32/16	16	8	>32	>32	>32	>64	128	>32	>64	>16	>32	>32/16	<=1	16	16	16	8	>8	16	8	<=1	4	<=4	1	<=0.25	2	0.5	16	>2/38	<=1	<=8	kpneumoniae	n.d.	blaIMP-1	n.d.	n.d.	n.d.	n.d.	n.d.	n.d.	n.d.	n.d.	n.d.	n.d.
JBBDAAF-19-0045	83	127	5208775	Klebsiella aerogenes	>32/16	64	64	>32	>32	>32	>64	16	16	16	>16	>32	16/8	16	4	2	<=1	1	<=0.5	<=0.5	<=0.5	<=1	<=1	<=4	<=0.5	<=0.25	2	0.5	>16	<=1/19	<=1	<=8	kaerogenes	12	n.d.	n.d.	n.d.	n.d.	n.d.	n.d.	n.d.	n.d.	n.d.	n.d.	n.d.
JBBDAAF-19-0046	63	182	5067452	Escherichia coli	32/16	16	8	16	32	2	32	1	0.5	<=0.5	2	1	<=8/4	4	<=1	<=1	<=1	<=0.5	<=0.5	<=0.5	<=0.5	<=1	<=1	<=4	<=0.5	<=0.25	<=1	<=0.25	<=4	<=1/19	<=1	<=8	ecoli	73	n.d.	n.d.	n.d.	n.d.	n.d.	n.d.	n.d.	n.d.	n.d.	n.d.	n.d.
JBBDAAF-19-0049	39	200	5045118	Enterobacter hormaechei subsp. steigerwaltii	>32/16	>64	64	>32	>32	>32	>64	128	>32	>64	>16	>32	>32/16	>16	>16	>16	16	2	2	2	2	<=1	>8	16	<=0.5	<=0.25	2	0.5	<=4	<=1/19	<=1	<=8	ecloacae	133	n.d.	n.d.	n.d.	n.d.	n.d.	n.d.	n.d.	n.d.	n.d.	n.d.	n.d.
JBBDAAF-19-0050	81	339	5226432	Escherichia coli																																	ecoli	n.d.	n.d.	n.d.	n.d.	n.d.	n.d.	n.d.	n.d.	n.d.	n.d.	n.d.	n.d.
JBBDAAF-19-0051	69	124	5398022	Klebsiella quasipneumoniae subsp. quasipneumoniae																																	kpneumoniae	n.d.	n.d.	n.d.	n.d.	n.d.	n.d.	n.d.	n.d.	n.d.	n.d.	n.d.	n.d.
JBBDAAF-19-0052	63	256	5247416	Escherichia coli	16/8	>64	<=4	16	>32	<=1	8	<=0.5	0.5	<=0.5	2	2	<=8/4	<=1	<=1	<=1	<=1	<=0.5	<=0.5	<=0.5	<=0.5	<=1	<=1	<=4	<=0.5	<=0.25	<=1	<=0.25	<=4	<=1/19	<=1	<=8	ecoli	1380	n.d.	n.d.	n.d.	n.d.	n.d.	n.d.	n.d.	n.d.	n.d.	n.d.	n.d.
JBBDAAF-19-0053	83	159	5044859	Enterobacter hormaechei subsp. steigerwaltii	>32/16	>64	>64	>32	>32	>32	>64	>128	>32	>64	>16	>32	>32/16	>16	>16	>16	32	2	2	2	2	<=1	>8	16	<=0.5	<=0.25	4	0.5	<=4	<=1/19	<=1	<=8	ecloacae	133	n.d.	n.d.	n.d.	n.d.	n.d.	n.d.	n.d.	n.d.	n.d.	n.d.	n.d.
JBBDAAF-19-0054	85	171	5281486	Klebsiella quasipneumoniae subsp. similipneumoniae																																	kpneumoniae	1031	n.d.	n.d.	n.d.	n.d.	n.d.	n.d.	n.d.	n.d.	n.d.	n.d.	n.d.
JBBDAAF-19-0055	93	150	5040831	Klebsiella aerogenes	>32/16	>64	64	>32	>32	>32	>64	>128	>32	>64	>16	>32	>32/16	>16	16	8	16	>8	8	8	4	<=1	<=1	<=4	<=0.5	<=0.25	4	1	>16	<=1/19	<=1	16	kaerogenes	n.d.	n.d.	n.d.	n.d.	n.d.	n.d.	n.d.	n.d.	n.d.	n.d.	n.d.	n.d.
JBBDAAF-19-0056	80	159	5158368	Klebsiella pneumoniae subsp. pneumoniae																																	kpneumoniae	1203	n.d.	n.d.	n.d.	n.d.	n.d.	n.d.	n.d.	n.d.	n.d.	n.d.	n.d.
JBBDAAF-19-0059	77	220	5434097	Klebsiella pneumoniae subsp. pneumoniae																																	kpneumoniae	412	n.d.	n.d.	n.d.	n.d.	n.d.	n.d.	n.d.	n.d.	n.d.	n.d.	n.d.
JBBDAAF-19-0060	57	280	6227666	Klebsiella oxytoca	>32/16	>64	>64	>32	>32	>32	>64	>128	>32	<=0.5	>16	>32	>32/16	>16	16	16	>32	2	8	16	8	2	4	<=4	8	>4	>8	0.5	<=4	>2/38	<=1	<=8	koxytoca	2	blaIMP-1	n.d.	n.d.	n.d.	n.d.	n.d.	n.d.	n.d.	n.d.	n.d.	n.d.
JBBDAAF-19-0061	71	342	5320989	Escherichia coli	32/16	>64	<=4	16	>32	2	32	8	2	2	4	4	<=8/4	<=1	<=1	<=1	<=1	1	<=0.5	<=0.5	<=0.5	<=1	<=1	<=4	<=0.5	<=0.25	2	0.5	<=4	>2/38	<=1	<=8	ecoli	69	n.d.	n.d.	n.d.	n.d.	n.d.	n.d.	n.d.	n.d.	n.d.	n.d.	n.d.
JBBDAAF-19-0062	64	452	5324650	Escherichia coli	16/8	>64	<=4	16	>32	2	16	2	2	<=0.5	8	4	<=8/4	<=1	<=1	<=1	<=1	1	<=0.5	<=0.5	<=0.5	<=1	<=1	<=4	<=0.5	<=0.25	2	0.5	>16	>2/38	<=1	<=8	ecoli	69	n.d.	n.d.	n.d.	n.d.	n.d.	n.d.	n.d.	n.d.	n.d.	n.d.	n.d.
JBBDAAF-19-0063	55	139	4625242	Escherichia coli	32/16	16	8	16	16	8	32	1	0.5	1	4	4	<=8/4	4	<=1	<=1	<=1	<=0.5	<=0.5	<=0.5	<=0.5	<=1	<=1	<=4	<=0.5	<=0.25	<=1	<=0.25	<=4	<=1/19	<=1	<=8	ecoli	200	n.d.	n.d.	n.d.	n.d.	n.d.	n.d.	n.d.	n.d.	n.d.	n.d.	n.d.
JBBDAAF-19-0066	88	106	5014920	Escherichia coli	16/8	8	<=4	4	16	<=1	8	<=0.5	<=0.12	<=0.5	<=1	1	<=8/4	<=1	<=1	<=1	<=1	<=0.5	<=0.5	<=0.5	<=0.5	<=1	<=1	<=4	<=0.5	0.5	4	<=0.25	<=4	<=1/19	<=1	<=8	ecoli	12	n.d.	n.d.	n.d.	n.d.	n.d.	n.d.	n.d.	n.d.	n.d.	n.d.	n.d.
JBBDAAF-19-0070	82	174	4841105	Enterobacter hormaechei subsp. steigerwaltii	>32/16	>64	>64	>32	>32	>32	>64	>128	>32	>64	>16	>32	>32/16	>16	>16	>16	16	8	8	4	4	<=1	<=1	<=4	<=0.5	<=0.25	8	1	>16	<=1/19	<=1	>16	ecloacae	50	n.d.	n.d.	n.d.	n.d.	n.d.	n.d.	n.d.	n.d.	n.d.	n.d.	n.d.
JBBDAAF-19-0072	47	288	5505105	Klebsiella pneumoniae subsp. pneumoniae	>32/16	>64	>64	>32	>32	32	>64	>128	1	>64	>16	1	>32/16	>16	>16	>16	>32	<=0.5	2	2	2	<=1	8	<=4	>8	>4	>8	4	>16	>2/38	<=1	>16	kpneumoniae	307	n.d.	n.d.	n.d.	n.d.	n.d.	n.d.	n.d.	n.d.	n.d.	n.d.	n.d.
JBBDAAF-19-0085	69	228	5437432	Klebsiella pneumoniae subsp. pneumoniae	>32/16	>64	>64	>32	>32	>32	>64	>128	16	>64	>16	4	>32/16	>16	>16	>16	>32	2	4	4	4	<=1	8	<=4	>8	>4	>8	2	>16	>2/38	<=1	16	kpneumoniae	307	n.d.	n.d.	n.d.	n.d.	n.d.	n.d.	n.d.	n.d.	n.d.	n.d.	n.d.
JBBDAAF-19-0088	36	191	5141172	Escherichia coli																																	ecoli	1193	n.d.	n.d.	n.d.	n.d.	n.d.	n.d.	n.d.	n.d.	n.d.	n.d.	n.d.
JBBDAAF-19-0091	37	355	5412986	Klebsiella pneumoniae subsp. pneumoniae	>32/16	>64	32	>32	>32	16	>64	>128	0.5	>64	>16	0.5	>32/16	>16	>16	>16	>32	1	4	2	1	<=1	8	<=4	>8	>4	>8	1	>16	>2/38	<=1	16	kpneumoniae	307	n.d.	n.d.	n.d.	n.d.	n.d.	n.d.	n.d.	n.d.	n.d.	n.d.	n.d.
JBBDAAF-19-0094	78	103	5547740	Klebsiella pneumoniae subsp. pneumoniae	32/16	64	<=4	4	16	<=1	1	<=0.5	0.25	1	16	0.5	<=8/4	<=1	<=1	<=1	<=1	<=0.5	<=0.5	<=0.5	<=0.5	<=1	<=1	<=4	<=0.5	<=0.25	>8	4	16	<=1/19	<=1	>16	kpneumoniae	45	n.d.	n.d.	n.d.	n.d.	n.d.	n.d.	n.d.	n.d.	n.d.	n.d.	n.d.
JBBDAAF-19-0096	53	147	5173469	Escherichia coli	16/8	>64	<=4	4	8	<=1	>64	>128	<=0.12	>64	8	0.25	<=8/4	>16	>16	>16	>32	<=0.5	<=0.5	<=0.5	<=0.5	<=1	<=1	<=4	<=0.5	<=0.25	<=1	<=0.25	<=4	<=1/19	<=1	<=8	ecoli	73	n.d.	n.d.	n.d.	n.d.	n.d.	n.d.	n.d.	n.d.	n.d.	n.d.	n.d.
JBBDAAF-19-0098	58	163	5136877	Escherichia coli	>32/16	>64	8	>32	>32	>32	>64	>128	1	>64	>16	4	32/16	>16	>16	>16	>32	<=0.5	<=0.5	<=0.5	<=0.5	<=1	<=1	<=4	>8	>4	2	<=0.25	<=4	>2/38	<=1	<=8	ecoli	131	n.d.	n.d.	n.d.	n.d.	n.d.	n.d.	n.d.	n.d.	n.d.	n.d.	n.d.
JBBDAAF-19-0102	82	172	5099908	Escherichia coli	16/8	>64	<=4	2	4	<=1	>64	>128	<=0.12	>64	<=1	<=0.12	32/16	>16	>16	>16	>32	<=0.5	<=0.5	<=0.5	<=0.5	4	4	8	4	>4	<=1	<=0.25	16	<=1/19	<=1	<=8	ecoli	*131	n.d.	n.d.	n.d.	n.d.	n.d.	n.d.	n.d.	n.d.	n.d.	n.d.	n.d.
JBBDAAF-19-0104	84	172	5097039	Escherichia coli	>32/16	64	64	>32	>32	>32	>64	64	16	32	>16	>32	16/8	>16	4	4	4	<=0.5	<=0.5	<=0.5	<=0.5	<=1	<=1	<=4	>8	>4	<=1	<=0.25	<=4	<=1/19	<=1	<=8	ecoli	*131	n.d.	n.d.	n.d.	n.d.	n.d.	n.d.	n.d.	n.d.	n.d.	n.d.	n.d.
JBBDAAF-19-0114	79	85	5453462	Klebsiella pneumoniae subsp. pneumoniae	>32/16	>64	>64	>32	>32	>32	>64	>128	1	>64	>16	2	>32/16	>16	>16	>16	>32	1	2	2	1	<=1	8	<=4	>8	>4	>8	4	>16	>2/38	4	16	kpneumoniae	307	n.d.	n.d.	n.d.	n.d.	n.d.	n.d.	n.d.	n.d.	n.d.	n.d.	n.d.
JBBDAAF-19-0116	62	97	5628988	Klebsiella pneumoniae subsp. pneumoniae																																	kpneumoniae	442	n.d.	n.d.	n.d.	n.d.	n.d.	n.d.	n.d.	n.d.	n.d.	n.d.	n.d.
JBBDAAF-19-0117	44	92	5446054	Klebsiella pneumoniae subsp. pneumoniae	16/8	>64	8	32	32	8	>64	>128	1	>64	>16	2	16/8	>16	>16	>16	>32	<=0.5	1	2	<=0.5	<=1	8	<=4	>8	>4	8	2	16	2/38	2	16	kpneumoniae	307	n.d.	n.d.	n.d.	n.d.	n.d.	n.d.	n.d.	n.d.	n.d.	n.d.	n.d.
JBBDAAF-19-0122	47	113	5469129	Klebsiella pneumoniae subsp. pneumoniae	>32/16	>64	>64	>32	>32	32	>64	>128	1	>64	>16	1	>32/16	>16	>16	>16	>32	2	2	4	1	<=1	8	8	>8	>4	>8	4	>16	>2/38	<=1	>16	kpneumoniae	307	n.d.	n.d.	n.d.	n.d.	n.d.	n.d.	n.d.	n.d.	n.d.	n.d.	n.d.
JBBDAAF-19-0124	52	198	5826681	Klebsiella pneumoniae subsp. pneumoniae	32/16	>64	<=4	>32	>32	>32	>64	128	32	>64	>16	32	>32/16	<=1	>16	16	16	2	8	16	4	4	8	<=4	<=0.5	<=0.25	<=1	<=0.25	16	>2/38	<=1	<=8	kpneumoniae	11	blaIMP-1	n.d.	n.d.	n.d.	n.d.	n.d.	n.d.	n.d.	n.d.	n.d.	n.d.
JBBDAAF-19-0130	50	87	5490011	Klebsiella pneumoniae subsp. pneumoniae	32/16	>64	<=4/4	32	>32	16	>64	>128	1	>64	>16	1	32/16	>16	>16	>16	>32	1	1	2	2	<=1	>8	8	>8	>4	>8	4	>16	>2/38	<=1	16	kpneumoniae	307	n.d.	n.d.	n.d.	n.d.	n.d.	n.d.	n.d.	n.d.	n.d.	n.d.	n.d.
JBBDAAF-19-0136	49	95	5425284	Klebsiella pneumoniae	>32/16	>64	>64	>32	>32	32	>64	>128	1	>64	>16	1	>32/16	>16	>16	>16	>32	1	4	4	2	<=1	>8	<=4	8	>4	4	1	>16	>2/38	<=1	16	kpneumoniae	307	n.d.	n.d.	n.d.	n.d.	n.d.	n.d.	n.d.	n.d.	n.d.	n.d.	n.d.
JBBDAAF-19-0139	58	123	5673050	Klebsiella pneumoniae subsp. pneumoniae	>32/16	>64	<=4	>32	>32	>32	>64	128	32	>64	>16	>32	>32/16	<=1	16	8	32	4	8	8	8	<=1	2	<=4	<=0.5	<=0.25	4	0.5	>16	<=1/19	<=1	<=8	kpneumoniae	4274	blaIMP-1	n.d.	n.d.	n.d.	n.d.	n.d.	n.d.	n.d.	n.d.	n.d.	n.d.
JBBDAAF-19-0140	52	160	5399872	Enterobacter chengduensis	32/16	<=4	<=4	>32	>32	>32	>64	64	32	>64	>16	>32	>32/16	<=1	>16	>16	>32	2	<=0.5	1	1	2	4	<=4	2	2	<=1	0.5	<=4	<=1/19	>8	>16	ecloacae	414	blaIMP-19	n.d.	n.d.	n.d.	n.d.	n.d.	n.d.	n.d.	n.d.	n.d.	n.d.
JBBDAAF-19-0141	62	64	5263859	Klebsiella aerogenes	>32/16	64	32	>32	>32	>32	>64	32	16	64	>16	>32	16/8	>16	<=1	<=1	<=1	1	<=0.5	<=0.5	<=0.5	<=1	<=1	<=4	4	>4	4	1	16	<=1/19	<=1	>16	kaerogenes	93	n.d.	n.d.	n.d.	n.d.	n.d.	n.d.	n.d.	n.d.	n.d.	n.d.	n.d.
JBBDAAF-19-0142	67	111	4945338	Enterobacter hormaechei subsp. steigerwaltii	32/16	<=4	<=4	>32	>32	>32	>64	128	>32	>64	>16	>32	>32/16	<=1	16	2	16	4	4	4	4	<=1	4	<=4	<=0.5	<=0.25	2	0.5	>16	<=1/19	4	<=8	ecloacae	742	blaIMP-1	n.d.	n.d.	n.d.	n.d.	n.d.	n.d.	n.d.	n.d.	n.d.	n.d.
JBBDAAF-19-0152	59	162	5671653	Klebsiella pneumoniae subsp. ozaenae	>32/16	64	16	>32	>32	>32	>64	64	32	32	>16	>32	>32/16	<=1	>16	>16	32	>8	>8	>16	>8	<=1	2	<=4	1	0.5	>8	4	>16	>2/38	<=1	>16	kpneumoniae	461	blaIMP-1	n.d.	n.d.	n.d.	n.d.	n.d.	n.d.	n.d.	n.d.	n.d.	n.d.
JBBDAAI-19-0001	81	170	5311809	Escherichia coli	32/16	>64	<=4	1	<=2	<=1	>64	128	<=0.12	>64	<=1	<=0.12	16/8	4	>16	4	8	<=0.5	<=0.5	<=0.5	<=0.5	<=1	<=1	<=4	<=0.5	<=0.25	<=1	<=0.25	<=4	<=1/19	<=1	<=8	ecoli	95	n.d.	n.d.	n.d.	n.d.	n.d.	n.d.	n.d.	n.d.	n.d.	n.d.	n.d.
JBBDAAI-19-0002	79	166	5157466	Escherichia coli	8/4	>64	<=4	2	4	<=1	>64	>128	<=0.12	>64	16	<=0.12	<=8/4	16	>16	>16	16	<=0.5	<=0.5	<=0.5	<=0.5	<=1	<=1	<=4	>8	>4	<=1	<=0.25	<=4	<=1/19	<=1	<=8	ecoli	131	n.d.	n.d.	n.d.	n.d.	n.d.	n.d.	n.d.	n.d.	n.d.	n.d.	n.d.
JBBDAAI-19-0006	65	205	5154784	Escherichia coli	16/8	<=4	<=4	1	4	<=1	>64	>128	<=0.12	>64	<=1	<=0.12	16/8	4	>16	>16	>32	<=0.5	<=0.5	<=0.5	<=0.5	<=1	<=1	<=4	>8	>4	<=1	<=0.25	<=4	<=1/19		<=8	ecoli	131	n.d.	n.d.	n.d.	n.d.	n.d.	n.d.	n.d.	n.d.	n.d.	n.d.	n.d.
JBBDAAI-19-0009	55	150	5031511	Escherichia coli	8/4	>64	<=4	4	16	<=1	16	<=0.5	0.25	<=0.5	<=1	0.5	<=8/4	<=1	<=1	<=1	<=1	<=0.5	<=0.5	<=0.5	<=0.5	<=1	<=1	<=4	<=0.5	<=0.25	<=1	<=0.25	<=4	<=1/19	<=1	<=8	ecoli	73	n.d.	n.d.	n.d.	n.d.	n.d.	n.d.	n.d.	n.d.	n.d.	n.d.	n.d.
JBBDAAI-19-0013	71	184	5072043	Escherichia coli	<=4/2	>64	<=4	1	4	<=1	>64	>128	<=0.12	>64	8	<=0.12	<=8/4	8	>16	8	8	<=0.5	<=0.5	<=0.5	<=0.5	<=1	<=1	<=4	>8	>4	<=1	<=0.25	<=4	>2/38	<=1	<=8	ecoli	131	n.d.	n.d.	n.d.	n.d.	n.d.	n.d.	n.d.	n.d.	n.d.	n.d.	n.d.
JBBDAAI-19-0017	66	134	5565760	Klebsiella pneumoniae	32/16	<=4	<=4	2	8	<=1	>64	>128	<=0.12	>64	<=1	0.5	16/8	8	16	8	32	<=0.5	<=0.5	<=0.5	<=0.5	>8	8	<=4	2	2	>8	4	<=4	>2/38	<=1	16	kpneumoniae	280	n.d.	n.d.	n.d.	n.d.	n.d.	n.d.	n.d.	n.d.	n.d.	n.d.	n.d.
JBBDAAI-19-0020	44	99	5018620	Citrobacter amalonaticus	8/4	>64	<=4	<=0.5	<=2	<=1	1	<=0.5	<=0.12	>64	<=1	<=0.12	<=8/4	<=1	<=1	<=1	<=1	<=0.5	<=0.5	<=0.5	<=0.5	<=1	<=1	<=4	<=0.5	<=0.25	<=1	<=0.25	<=4	<=1/19	<=1	<=8	n.d.	n.d.	n.d.	n.d.	n.d.	n.d.	n.d.	n.d.	n.d.	n.d.	n.d.	n.d.	n.d.
JBBDAAI-19-0021	52	182	5028365	Escherichia coli	8/4	8	<=4	1	4	<=1	>64	>128	<=0.12	>64	8	0.25	<=8/4	16	>16	>16	16	<=0.5	<=0.5	<=0.5	<=0.5	<=1	<=1	<=4	>8	>4	<=1	<=0.25	16	<=1/19	<=1	<=8	ecoli	131	n.d.	n.d.	n.d.	n.d.	n.d.	n.d.	n.d.	n.d.	n.d.	n.d.	n.d.
JBBDAAI-19-0022	50	157	5019512	Escherichia coli	16/8	>64	<=4	8	16	2	32	1	0.25	<=0.5	<=1	1	<=8/4	2	<=1	<=1	<=1	<=0.5	<=0.5	<=0.5	<=0.5	<=1	<=1	<=4	<=0.5	<=0.25	<=1	<=0.25	<=4	<=1/19	<=1	<=8	ecoli	73	n.d.	n.d.	n.d.	n.d.	n.d.	n.d.	n.d.	n.d.	n.d.	n.d.	n.d.
JBBDAAI-19-0023	63	214	5249907	Escherichia coli	8/4	16	<=4	2	8	<=1	>64	>128	<=0.12	>64	16	0.25	<=8/4	>16	>16	>16	>32	<=0.5	<=0.5	<=0.5	<=0.5	<=1	<=1	<=4	>8	>4	2	<=0.25	<=4	>2/38	<=1	<=8	ecoli	131	n.d.	n.d.	n.d.	n.d.	n.d.	n.d.	n.d.	n.d.	n.d.	n.d.	n.d.
JBBDAAI-19-0024	82	121	4979180	Escherichia coli	<=4/2	>64	<=4	<=0.5	<=2	<=1	<=0.5	<=0.5	<=0.12	<=0.5	<=1	<=0.12	<=8/4	<=1	<=1	<=1	<=1	<=0.5	<=0.5	<=0.5	<=0.5	<=1	<=1	<=4	<=0.5	<=0.25	<=1	<=0.25	<=4	<=1/19	<=1	<=8	ecoli	73	n.d.	n.d.	n.d.	n.d.	n.d.	n.d.	n.d.	n.d.	n.d.	n.d.	n.d.
JBBDAAI-19-0025	57	172	5075737	Escherichia coli	<=4/2	>64	<=4	2	4	<=1	>64	>128	<=0.12	>64	8	<=0.12	<=8/4	>16	>16	>16	32	<=0.5	<=0.5	<=0.5	<=0.5	<=1	<=1	<=4	1	1	<=1	<=0.25	<=4	<=1/19	<=1	<=8	ecoli	131	n.d.	n.d.	n.d.	n.d.	n.d.	n.d.	n.d.	n.d.	n.d.	n.d.	n.d.
JBBDAAI-19-0027	43	252	5147082	Escherichia coli	16/8	>64	<=4	32	32	4	>64	>128	<=0.12	>64	>16	0.25	16/8	>16	>16	>16	>32	<=0.5	<=0.5	<=0.5	<=0.5	<=1	>8	8	>8	>4	>8	0.5	<=4	>2/38	<=1	>16	ecoli	131	n.d.	n.d.	n.d.	n.d.	n.d.	n.d.	n.d.	n.d.	n.d.	n.d.	n.d.
JBBDAAI-19-0028	84	214	5016355	Escherichia coli	32/16	>64	<=4	1	4	<=1	>64	>128	<=0.12	>64	>16	0.5	16/8	>16	>16	>16	>32	<=0.5	<=0.5	<=0.5	<=0.5	<=1	<=1	<=4	4	>4	<=1	<=0.25	<=4	<=1/19	<=1	<=8	ecoli	453	n.d.	n.d.	n.d.	n.d.	n.d.	n.d.	n.d.	n.d.	n.d.	n.d.	n.d.
JBBDAAI-19-0031	68	150	5052037	Escherichia coli	8/4	>64	<=4	1	4	<=1	>64	>128	<=0.12	>64	8	<=0.12	<=8/4	16	>16	>16	16	<=0.5	<=0.5	<=0.5	<=0.5	2	2	8	>8	>4	2	<=0.25	<=4	<=1/19	<=1	<=8	ecoli	131	n.d.	n.d.	n.d.	n.d.	n.d.	n.d.	n.d.	n.d.	n.d.	n.d.	n.d.
JBBDAAI-19-0035	79	137	5098148	Escherichia coli	32/16	>64	<=4	1	4	<=1	>64	>128	<=0.12	>64	<=1	<=0.12	16/8	4	>16	8	16	<=0.5	<=0.5	<=0.5	<=0.5	<=1	<=1	<=4	>8	>4	<=1	<=0.25	<=4	<=1/19	<=1	<=8	ecoli	131	n.d.	n.d.	n.d.	n.d.	n.d.	n.d.	n.d.	n.d.	n.d.	n.d.	n.d.
JBBDAAI-19-0036	87	168	5134605	Escherichia coli	32/16	64	<=4	<=0.5	<=2	<=1	>64	>128	<=0.12	>64	4	<=0.12	16/8	>16	>16	>16	>32	<=0.5	<=0.5	<=0.5	<=0.5	<=1	<=1	<=4	8	>4	<=1	<=0.25	<=4	>2/38	<=1	<=8	ecoli	1193	n.d.	n.d.	n.d.	n.d.	n.d.	n.d.	n.d.	n.d.	n.d.	n.d.	n.d.
JBBDAAI-19-0037	47	240	5414328	Escherichia coli	16/8	<=4	<=4	>32	>32	32	>64	32	16	32	4	16	<=8/4	<=1	<=1	<=1	<=1	<=0.5	<=0.5	<=0.5	<=0.5	<=1	2	<=4	8	>4	<=1	<=0.25	<=4	<=1/19	<=1	<=8	ecoli	405	n.d.	n.d.	n.d.	n.d.	n.d.	n.d.	n.d.	n.d.	n.d.	n.d.	n.d.
JBBDAAI-19-0043	85	107	5152392	Klebsiella aerogenes	8/4	<=4	<=4	>32	>32	16	2	<=0.5	1	<=0.5	<=1	1	<=8/4	4	<=1	<=1	<=1	2	<=0.5	<=0.5	<=0.5	<=1	<=1	<=4	<=0.5	<=0.25	2	0.5	<=4	<=1/19	<=1	<=8	kaerogenes	n.d.	n.d.	n.d.	n.d.	n.d.	n.d.	n.d.	n.d.	n.d.	n.d.	n.d.	n.d.
JBBDAAI-19-0045	77	137	4966284	Escherichia coli	16/8	8	<=4	4	16	2	16	<=0.5	<=0.12	<=0.5	<=1	0.5	<=8/4	<=1	<=1	<=1	<=1	<=0.5	<=0.5	<=0.5	<=0.5	<=1	<=1	<=4	<=0.5	<=0.25	<=1	<=0.25	>16	<=1/19	<=1	<=8	ecoli	73	n.d.	n.d.	n.d.	n.d.	n.d.	n.d.	n.d.	n.d.	n.d.	n.d.	n.d.
JBBDAAI-19-0047	41	214	5182272	Escherichia coli	16/8	>64	<=4	8	32	2	8	<=0.5	<=0.12	<=0.5	<=1	0.5	<=8/4	2	<=1	<=1	<=1	<=0.5	<=0.5	<=0.5	<=0.5	<=1	<=1	<=4	<=0.5	<=0.25	<=1	<=0.25	<=4	<=1/19	<=1	<=8	ecoli	550	n.d.	n.d.	n.d.	n.d.	n.d.	n.d.	n.d.	n.d.	n.d.	n.d.	n.d.
JBBDAAI-19-0048	38	487	5281824	Escherichia coli	16/8	>64	<=4	4	16	<=1	>64	>128	0.25	>64	>16	0.25	<=8/4	>16	>16	>16	>32	<=0.5	<=0.5	<=0.5	<=0.5	>8	>8	8	>8	>4	<=1	<=0.25	<=4	>2/38	<=1	16	ecoli	648	n.d.	n.d.	n.d.	n.d.	n.d.	n.d.	n.d.	n.d.	n.d.	n.d.	n.d.
JBBDAAI-19-0052	77	107	5486947	Klebsiella pneumoniae subsp. pneumoniae	32/16	>64	<=4	2	4	<=1	>64	>128	<=0.12	>64	2	0.25	16/8	16	>16	16	>32	<=0.5	<=0.5	<=0.5	<=0.5	>8	8	<=4	<=0.5	1	2	0.5	16	>2/38	<=1	>16	kpneumoniae	36	n.d.	n.d.	n.d.	n.d.	n.d.	n.d.	n.d.	n.d.	n.d.	n.d.	n.d.
JBBDAAJ-19-0002	62	182	5232904	Escherichia coli	>32/16	>64	8	2	8	2	>64	>128	<=0.12	>64	>16	0.25	32/16	>16	>16	>16	>32	<=0.5	<=0.5	<=0.5	<=0.5	>8	>8	32	>8	>4	2	<=0.25	<=4	<=1/19	<=1	<=8	ecoli	131	n.d.	n.d.	n.d.	n.d.	n.d.	n.d.	n.d.	n.d.	n.d.	n.d.	n.d.
JBBDAAJ-19-0003	79	149	5083506	Escherichia coli	32/16	>64	<=4	4	8	<=1	>64	>128	<=0.12	>64	>16	0.25	16/8	>16	>16	>16	>32	<=0.5	<=0.5	<=0.5	<=0.5	<=1	<=1	<=4	>8	>4	<=1	<=0.25	<=4	>2/38	<=1	<=8	ecoli	131	n.d.	n.d.	n.d.	n.d.	n.d.	n.d.	n.d.	n.d.	n.d.	n.d.	n.d.
JBBDAAJ-19-0004	59	197	5369093	Escherichia coli	16/8	>64	<=4	2	8	<=1	>64	>128	<=0.12	>64	16	<=0.12	<=8/4	>16	>16	>16	>32	<=0.5	<=0.5	<=0.5	<=0.5	>8	>8	8	>8	>4	4	0.5	<=4	<=1/19	<=1	<=8	ecoli	131	n.d.	n.d.	n.d.	n.d.	n.d.	n.d.	n.d.	n.d.	n.d.	n.d.	n.d.
JBBDAAJ-19-0005	79	65	5372957	Klebsiella pneumoniae	16/8	>64	<=4	<=0.5	<=2	<=1	>64	>128	<=0.12	>64	16	<=0.12	<=8/4	>16	>16	>16	>32	<=0.5	<=0.5	<=0.5	<=0.5	<=1	<=1	<=4	<=0.5	0.5	2	0.5	<=4	>2/38	<=1	<=8	kpneumoniae	101	n.d.	n.d.	n.d.	n.d.	n.d.	n.d.	n.d.	n.d.	n.d.	n.d.	n.d.
JBBDAAJ-19-0006	25	498	5508083	Escherichia coli	32/16	>64	<=4	<=0.5	<=2	<=1	>64	>128	<=0.12	>64	<=1	<=0.12	<=8/4	16	>16	4	4	<=0.5	<=0.5	<=0.5	<=0.5	4	4	16	>8	>4	4	0.5	<=4	>2/38	<=1	>16	ecoli	162	n.d.	n.d.	n.d.	n.d.	n.d.	n.d.	n.d.	n.d.	n.d.	n.d.	n.d.
JBBDAAJ-19-0007	52	184	4949864	Escherichia coli	16/8	>64	<=4	1	4	<=1	>64	>128	<=0.12	>64	4	<=0.12	<=8/4	8	>16	>16	>32	<=0.5	<=0.5	<=0.5	<=0.5	>8	8	<=4	8	>4	2	<=0.25	<=4	>2/38	<=1	>16	ecoli	1463	n.d.	n.d.	n.d.	n.d.	n.d.	n.d.	n.d.	n.d.	n.d.	n.d.	n.d.
JBBDAAJ-19-0011	50	92	4933415	Escherichia coli	8/4	>64	<=4	4	16	<=1	>64	>128	<=0.12	>64	16	0.5	<=8/4	>16	>16	>16	>32	<=0.5	<=0.5	<=0.5	<=0.5	<=1	<=1	<=4	>8	>4	4	0.5	>16	<=1/19	<=1	>16	ecoli	1196	n.d.	n.d.	n.d.	n.d.	n.d.	n.d.	n.d.	n.d.	n.d.	n.d.	n.d.
JBBDAAJ-19-0024	46	125	5415583	Klebsiella pneumoniae	>32/16	>64	32	1	4	2	>64	>128	<=0.12	>64	>16	0.5	16/8	>16	>16	>16	>32	<=0.5	<=0.5	<=0.5	<=0.5	>8	>8	<=4	4	>4	>8	1	16	>2/38	<=1	>16	kpneumoniae	15	n.d.	n.d.	n.d.	n.d.	n.d.	n.d.	n.d.	n.d.	n.d.	n.d.	n.d.
JBBDAAJ-19-0026	76	173	5483618	Klebsiella pneumoniae subsp. pneumoniae	16/8	>64	<=4	1	4	<=1	>64	>128	<=0.12	>64	8	<=0.12	16/8	16	>16	>16	>32	<=0.5	<=0.5	<=0.5	<=0.5	>8	>8	<=4	2	>4	4	1	16	>2/38	<=1	<=8	kpneumoniae	37	n.d.	n.d.	n.d.	n.d.	n.d.	n.d.	n.d.	n.d.	n.d.	n.d.	n.d.
JBBDAAJ-19-0027	81	254	5276015	Escherichia coli	16/8	>64	<=4	2	4	<=1	>64	>128	<=0.12	>64	16	<=0.12	<=8/4	>16	>16	>16	>32	<=0.5	<=0.5	<=0.5	<=0.5	<=1	2	<=4	>8	>4	<=1	<=0.25	<=4	<=1/19	<=1	<=8	ecoli	*131	n.d.	n.d.	n.d.	n.d.	n.d.	n.d.	n.d.	n.d.	n.d.	n.d.	n.d.
JBBDAAJ-19-0031	85	140	5093741	Escherichia coli	32/16	<=4	<=4	<=0.5	<=2	<=1	>64	>128	<=0.12	>64	8	<=0.12	32/16	>16	>16	>16	>32	<=0.5	<=0.5	<=0.5	<=0.5	2	2	8	8	>4	8	<=0.25	<=4	>2/38	<=1	<=8	ecoli	1193	n.d.	n.d.	n.d.	n.d.	n.d.	n.d.	n.d.	n.d.	n.d.	n.d.	n.d.
JBBDAAJ-19-0035	54	184	5181174	Escherichia coli	<=4/2	>64	<=4	<=0.5	<=2	<=1	<=0.5	<=0.5	<=0.12	<=0.5	<=1	<=0.12	<=8/4	<=1	<=1	<=1	<=1	<=0.5	<=0.5	<=0.5	<=0.5	<=1	2	<=4	<=0.5	<=0.25	<=1	<=0.25	<=4	<=1/19	<=1	<=8	ecoli	127	n.d.	n.d.	n.d.	n.d.	n.d.	n.d.	n.d.	n.d.	n.d.	n.d.	n.d.
JBBDAAJ-19-0038	72	164	5485860	Klebsiella pneumoniae subsp. pneumoniae	32/16	>64	<=4	1	4	<=1	>64	>128	<=0.12	>64	8	0.25	16/8	8	>16	>16	>32	<=0.5	<=0.5	<=0.5	<=0.5	>8	8	<=4	2	>4	4	1	<=4	>2/38	<=1	<=8	kpneumoniae	37	n.d.	n.d.	n.d.	n.d.	n.d.	n.d.	n.d.	n.d.	n.d.	n.d.	n.d.
JBBDAAJ-19-0041	84	125	5522975	Klebsiella pneumoniae	>32/16	>64	>64	>32	>32	>32	>64	>128	>32	16	>16	>32	32/16	16	>16	>16	>32	>8	8	8	8	>8	>8	16	>8	>4	>8	4	>16	>2/38	<=1	>16	kpneumoniae	685	n.d.	n.d.	n.d.	n.d.	n.d.	n.d.	n.d.	n.d.	n.d.	n.d.	n.d.
JBBDAAJ-19-0049	53	85	5374670	Klebsiella pneumoniae subsp. pneumoniae	16/8	>64	<=4	<=0.5	<=2	<=1	>64	>128	<=0.12	>64	16	<=0.12	<=8/4	16	>16	16	>32	<=0.5	<=0.5	<=0.5	<=0.5	<=1	<=1	<=4	<=0.5	0.5	2	1	<=4	>2/38	<=1	<=8	kpneumoniae	101	n.d.	n.d.	n.d.	n.d.	n.d.	n.d.	n.d.	n.d.	n.d.	n.d.	n.d.
JBBDAAJ-19-0050	69	184	5144534	Escherichia coli	<=4/2	>64	<=4	1	8	<=1	>64	>128	<=0.12	>64	4	<=0.12	<=8/4	16	>16	>16	>32	<=0.5	<=0.5	<=0.5	<=0.5	<=1	<=1	<=4	>8	>4	<=1	<=0.25	<=4	<=1/19	<=1	<=8	ecoli	131	n.d.	n.d.	n.d.	n.d.	n.d.	n.d.	n.d.	n.d.	n.d.	n.d.	n.d.
JBBDAAJ-19-0051	44	220	5221790	Enterobacter hormaechei subsp. steigerwaltii	>32/16	>64	>64	>32	>32	>32	>64	>128	>32	>64	>16	>32	>32/16	>16	>16	>16	>32	2	8	16	8	<=1	4	<=4	>8	>4	8	2	16	2/38	<=1	16	ecloacae	116	blaIMP-1	n.d.	n.d.	n.d.	n.d.	n.d.	n.d.	n.d.	n.d.	n.d.	n.d.
JBBDAAJ-19-0055	60	100	5162766	Enterobacter hormaechei subsp. steigerwaltii	>32/16	8	<=4	>32	>32	>32	>64	128	>32	64	>16	>32	>32/16	<=1	>16	16	32	4	8	8	8	2	8	<=4	2	4	>8	0.5	16	<=1/19	<=1	<=8	ecloacae	742	blaIMP-1	n.d.	n.d.	n.d.	n.d.	n.d.	n.d.	n.d.	n.d.	n.d.	n.d.
JBBDAAJ-19-0092	61	223	5262581	Escherichia coli																																	ecoli	38	n.d.	n.d.	n.d.	n.d.	n.d.	n.d.	n.d.	n.d.	n.d.	n.d.	n.d.
JBBDAAJ-19-0095	63	169	5174339	Escherichia coli																																	ecoli	131	n.d.	n.d.	n.d.	n.d.	n.d.	n.d.	n.d.	n.d.	n.d.	n.d.	n.d.
JBBDAAJ-19-0103	55	184	5389954	Escherichia coli																																	ecoli	68	n.d.	n.d.	n.d.	n.d.	n.d.	n.d.	n.d.	n.d.	n.d.	n.d.	n.d.
JBBDAAJ-19-0107	38	162	5110698	Escherichia coli																																	ecoli	131	n.d.	n.d.	n.d.	n.d.	n.d.	n.d.	n.d.	n.d.	n.d.	n.d.	n.d.
JBBDAAJ-19-0120	38	71	5874951	Raoultella planticola																																	koxytoca	n.d.	n.d.	n.d.	n.d.	n.d.	n.d.	n.d.	n.d.	n.d.	n.d.	n.d.	n.d.
JBBDAAJ-19-0123	51	88	5019554	Enterobacter kobei	>32/16	>64	64	>32	>32	>32	>64	64	>32	64	>16	>32	32/16	>16	2	<=1	<=1	2	<=0.5	<=0.5	<=0.5	<=1	<=1	<=4	<=0.5	<=0.25	2	0.5	16	<=1/19	>8	<=8	ecloacae	125	n.d.	n.d.	n.d.	n.d.	n.d.	n.d.	n.d.	n.d.	n.d.	n.d.	n.d.
JBBDAAJ-19-0137	65	55	5188373	Serratia marcescens	32/16	16	<=4	8	>32	<=1	2	<=0.5	2	<=0.5	<=1	0.5	<=8/4	<=1	<=1	<=1	<=1	1	<=0.5	<=0.5	<=0.5	<=1	2	<=4	<=0.5	<=0.25	4	1	<=4	<=1/19	>8	16	n.d.	n.d.	n.d.	n.d.	n.d.	n.d.	n.d.	n.d.	n.d.	n.d.	n.d.	n.d.	n.d.
JBBDABA-19-0001	69	161	5028304	Enterobacter hormaechei subsp. hoffmannii	>32/16	32	<=4	>32	>32	>32	>64	128	>32	>64	>16	>32	>32/16	16	>16	16	16	4	4	4	4	<=1	4	<=4	<=0.5	1	>8	0.5	>16	<=1/19	<=1	<=8	ecloacae	78	blaIMP-1	n.d.	n.d.	n.d.	n.d.	n.d.	n.d.	n.d.	n.d.	n.d.	n.d.
JBBDABA-19-0002	56	146	4988121	Escherichia coli	16/8	<=4	<=4	32	>32	2	16	1	2	<=0.5	2	8	<=8/4	<=1	<=1	<=1	<=1	1	<=0.5	<=0.5	<=0.5	<=1	<=1	<=4	<=0.5	<=0.25	<=1	<=0.25	<=4	>2/38	<=1	<=8	ecoli	1722	n.d.	n.d.	n.d.	n.d.	n.d.	n.d.	n.d.	n.d.	n.d.	n.d.	n.d.
JBBDABA-19-0003	56	193	4980298	Enterobacter asburiae	16/8	<=4	<=4	>32	>32	>32	>64	64	32	64	>16	32	>32/16	<=1	16	4	4	2	4	8	4	<=1	4	<=4	2	4	4	2	>16	<=1/19	>8	<=8	ecloacae	484	blaIMP-60	n.d.	n.d.	n.d.	n.d.	n.d.	n.d.	n.d.	n.d.	n.d.	n.d.
JBBDABA-19-0004	54	115	5179909	Enterobacter hormaechei subsp. steigerwaltii	>32/16	64	8	>32	>32	>32	>64	>128	32	>64	>16	>32	>32/16	<=1	>16	16	>32	2	8	16	4	2	8	<=4	<=0.5	0.5	4	0.5	>16	2/38	<=1	<=8	ecloacae	175	blaIMP-1	n.d.	n.d.	n.d.	n.d.	n.d.	n.d.	n.d.	n.d.	n.d.	n.d.
JBBDABA-19-0005	69	175	4978428	Enterobacter asburiae	16/8	<=4	<=4	>32	>32	>32	>64	32	32	16	>16	32	32/16	<=1	16	2	2	2	4	8	4	<=1	4	<=4	2	2	4	1	>16	<=1/19	>8	16	ecloacae	484	blaIMP-60	n.d.	n.d.	n.d.	n.d.	n.d.	n.d.	n.d.	n.d.	n.d.	n.d.
JBBDABA-19-0006	65	219	4944189	Enterobacter asburiae	32/16	<=4	<=4	>32	>32	>32	>64	16	16	16	>16	>32	32/16	<=1	8	<=1	2	2	2	8	1	<=1	4	<=4	1	2	4	1	>16	<=1/19	<=1	16	ecloacae	484	blaIMP-60	n.d.	n.d.	n.d.	n.d.	n.d.	n.d.	n.d.	n.d.	n.d.	n.d.
JBBDABA-19-0007	81	292	5057061	Escherichia coli	16/8	>64	<=4	32	>32	32	>64	16	8	>64	16	16	<=8/4	4	<=1	<=1	<=1	<=0.5	<=0.5	<=0.5	<=0.5	<=1	<=1	<=4	>8	>4	2	<=0.25	<=4	>2/38	<=1	<=8	ecoli	405	n.d.	n.d.	n.d.	n.d.	n.d.	n.d.	n.d.	n.d.	n.d.	n.d.	n.d.
JBBDABA-19-0008	53	280	5344620	Escherichia coli	16/8	8	<=4	32	>32	16	16	1	0.5	<=0.5	4	2	<=8/4	2	<=1	<=1	<=1	<=0.5	<=0.5	<=0.5	<=0.5	2	4	<=4	>8	>4	2	<=0.25	<=4	>2/38	<=1	<=8	ecoli	*131	n.d.	n.d.	n.d.	n.d.	n.d.	n.d.	n.d.	n.d.	n.d.	n.d.	n.d.
JBBDABA-19-0009	81	186	5398729	Citrobacter freundii	>32/16	>64	64	>32	>32	>32	>64	64	>32	64	>16	>32	>32/16	<=1	>16	4	8	2	4	4	2	<=1	8	<=4	<=0.5	<=0.25	2	0.5	<=4	<=1/19	<=1	<=8	cfreundii	62	blaIMP-1	n.d.	n.d.	n.d.	n.d.	n.d.	n.d.	n.d.	n.d.	n.d.	n.d.
JBBDABA-19-0010	52	224	5079129	Escherichia coli	16/8	8	<=4	4	16	<=1	16	<=0.5	0.25	<=0.5	<=1	0.5	<=8/4	<=1	<=1	<=1	<=1	<=0.5	<=0.5	<=0.5	<=0.5	<=1	<=1	<=4	<=0.5	0.5	<=1	<=0.25	<=4	<=1/19	<=1	<=8	ecoli	73	n.d.	n.d.	n.d.	n.d.	n.d.	n.d.	n.d.	n.d.	n.d.	n.d.	n.d.
JBBDABA-19-0011	81	223	5085731	Escherichia coli	32/16	>64	16	8	32	4	>64	>128	0.5	>64	>16	0.5	16/8	>16	>16	>16	>32	<=0.5	<=0.5	<=0.5	<=0.5	>8	>8	8	>8	>4	2	0.5	<=4	<=1/19	<=1	<=8	ecoli	648	n.d.	n.d.	n.d.	n.d.	n.d.	n.d.	n.d.	n.d.	n.d.	n.d.	n.d.
JBBDABA-19-0012	57	171	5220558	Escherichia coli	32/16	>64	<=4	2	4	<=1	>64	>128	<=0.12	>64	2	<=0.12	32/16	16	>16	>16	>32	<=0.5	<=0.5	<=0.5	<=0.5	<=1	<=1	<=4	>8	>4	<=1	<=0.25	<=4	>2/38	<=1	<=8	ecoli	131	n.d.	n.d.	n.d.	n.d.	n.d.	n.d.	n.d.	n.d.	n.d.	n.d.	n.d.
JBBDABA-19-0017	49	245	5075246	Escherichia coli	>32/16	>64	<=4	4	4	<=1	>64	>128	<=0.12	>64	>16	0.5	32/16	>16	>16	>16	>32	<=0.5	<=0.5	<=0.5	<=0.5	<=1	<=1	<=4	1	1	<=1	<=0.25	<=4	<=1/19	<=1	<=8	ecoli	131	n.d.	n.d.	n.d.	n.d.	n.d.	n.d.	n.d.	n.d.	n.d.	n.d.	n.d.
JBBDABA-19-0018	75	177	5464883	Klebsiella pneumoniae subsp. pneumoniae	16/8	>64	<=4	<=0.5	<=2	<=1	>64	>128	<=0.12	>64	16	<=0.12	<=8/4	16	>16	>16	>32	<=0.5	<=0.5	<=0.5	<=0.5	<=1	<=1	<=4	1	2	4	1	<=4	>2/38	<=1	<=8	kpneumoniae	17	n.d.	n.d.	n.d.	n.d.	n.d.	n.d.	n.d.	n.d.	n.d.	n.d.	n.d.
JBBDABA-19-0019	53	250	5140741	Escherichia coli	>32/16	>64	<=4	4	8	<=1	>64	>128	<=0.12	>64	8	0.5	>32/16	>16	>16	>16	>32	<=0.5	<=0.5	<=0.5	<=0.5	>8	8	<=4	>8	>4	4	<=0.25	<=4	>2/38	<=1	<=8	ecoli	131	n.d.	n.d.	n.d.	n.d.	n.d.	n.d.	n.d.	n.d.	n.d.	n.d.	n.d.
JBBDABA-19-0020	74	166	5154452	Escherichia coli	16/8	8	<=4	4	16	<=1	8	<=0.5	0.25	<=0.5	<=1	0.25	<=8/4	<=1	<=1	<=1	<=1	<=0.5	<=0.5	<=0.5	<=0.5	<=1	<=1	<=4	<=0.5	<=0.25	<=1	<=0.25	<=4	<=1/19	<=1	<=8	ecoli	95	n.d.	n.d.	n.d.	n.d.	n.d.	n.d.	n.d.	n.d.	n.d.	n.d.	n.d.
JBBDABA-19-0023	69	253	5262560	Escherichia coli	16/8	32	<=4	>32	>32	>32	>64	16	8	16	16	32	<=8/4	8	<=1	<=1	<=1	<=0.5	<=0.5	<=0.5	<=0.5	>8	8	<=4	<=0.5	<=0.25	>8	<=0.25	16	>2/38	<=1	<=8	ecoli	69	n.d.	n.d.	n.d.	n.d.	n.d.	n.d.	n.d.	n.d.	n.d.	n.d.	n.d.
JBBDABA-19-0024	80	307	5384325	Escherichia coli	>32/16	>64	<=4	>32	>32	>32	>64	32	32	64	>16	>32	32/16	16	>16	4	4	8	1	2	1	>8	2	<=4	1	2	>8	0.5	<=4	>2/38	<=1	<=8	ecoli	1564	n.d.	n.d.	n.d.	n.d.	n.d.	n.d.	n.d.	n.d.	n.d.	n.d.	n.d.
JBBDABA-19-0025	79	129	5628222	Klebsiella pneumoniae subsp. pneumoniae																																	kpneumoniae	4295	n.d.	n.d.	n.d.	n.d.	n.d.	n.d.	n.d.	n.d.	n.d.	n.d.	n.d.
JBBDABA-19-0027	64	188	5052098	Escherichia coli	32/16	16	<=4	8	32	2	16	<=0.5	0.5	<=0.5	<=1	1	<=8/4	2	<=1	<=1	<=1	<=0.5	<=0.5	<=0.5	<=0.5	<=1	<=1	<=4	<=0.5	<=0.25	<=1	<=0.25	<=4	<=1/19	<=1	<=8	ecoli	73	n.d.	n.d.	n.d.	n.d.	n.d.	n.d.	n.d.	n.d.	n.d.	n.d.	n.d.
JBBDABA-19-0029	62	320	5154507	Escherichia coli	8/4	8	<=4	16	>32	2	16	1	1	<=0.5	8	2	<=8/4	<=1	<=1	<=1	<=1	<=0.5	<=0.5	<=0.5	<=0.5	<=1	<=1	<=4	1	1	<=1	<=0.25	<=4	>2/38	<=1	<=8	ecoli	*131	n.d.	n.d.	n.d.	n.d.	n.d.	n.d.	n.d.	n.d.	n.d.	n.d.	n.d.
JBBDABA-19-0040	79	157	5434975	Klebsiella pneumoniae	>32/16	>64	<=4	1	4	<=1	>64	>128	<=0.12	>64	<=1	<=0.12	16/8	8	>16	>16	32	<=0.5	<=0.5	<=0.5	<=0.5	<=1	<=1	<=4	1	1	4	1	16	>2/38	<=1	<=8	kpneumoniae	896	n.d.	n.d.	n.d.	n.d.	n.d.	n.d.	n.d.	n.d.	n.d.	n.d.	n.d.
JBBDABA-19-0042	83	184	4785956	Escherichia coli	>32/16	>64	<=4	1	4	<=1	>64	>128	<=0.12	>64	16	0.25	>32/16	>16	>16	>16	>32	<=0.5	<=0.5	<=0.5	<=0.5	<=1	>8	8	>8	>4	<=1	<=0.25	>16	>2/38	<=1	>16	ecoli	10	n.d.	n.d.	n.d.	n.d.	n.d.	n.d.	n.d.	n.d.	n.d.	n.d.	n.d.
JBBDABA-19-0045	83	107	4922154	Escherichia coli	<=4/2	>64	<=4	<=0.5	<=2	<=1	64	64	<=0.12	>64	<=1	<=0.12	<=8/4	<=1	>16	2	2	<=0.5	<=0.5	<=0.5	<=0.5	<=1	<=1	<=4	1	0.5	2	0.5	<=4	<=1/19	<=1	<=8	ecoli	38	n.d.	n.d.	n.d.	n.d.	n.d.	n.d.	n.d.	n.d.	n.d.	n.d.	n.d.
JBBDABA-19-0048	85	320	4892022	Escherichia coli	32/16	16	<=4	>32	>32	>32	>64	16	8	16	>16	8	16/8	16	4	<=1	<=1	<=0.5	<=0.5	<=0.5	<=0.5	<=1	<=1	<=4	>8	>4	<=1	<=0.25	<=4	<=1/19	<=1	16	ecoli	354	n.d.	n.d.	n.d.	n.d.	n.d.	n.d.	n.d.	n.d.	n.d.	n.d.	n.d.
JBBDABA-19-0064	77	367	5903559	Klebsiella pneumoniae	>32/16	>64	>64	>32	>32	>32	>64	>128	32	>64	>16	32	>32/16	>16	>16	>16	>32	>8	>8	>16	>8	>8	>8	>32	>8	>4	>8	>4	>16	>2/38	<=1	>16	kpneumoniae	11	n.d.	blaKPC-2	n.d.	n.d.	n.d.	n.d.	n.d.	n.d.	n.d.	n.d.	n.d.
JBBDABA-19-0065	62	337	5610269	Escherichia coli	>32/16	>64	>64	>32	>32	>32	>64	>128	>32	>64	>16	>32	>32/16	>16	>16	>16	>32	2	8	8	2	>8	>8	<=4	>8	>4	>8	<=0.25	<=4	>2/38	<=1	>16	ecoli	648	n.d.	n.d.	blaNDM-5	n.d.	n.d.	n.d.	n.d.	n.d.	n.d.	n.d.	n.d.
JBBDABA-19-0072	90	148	5047522	Escherichia coli	16/8	>64	<=4	<=0.5	<=2	<=1	>64	>128	<=0.12	>64	<=1	<=0.12	16/8	16	>16	>16	>32	<=0.5	<=0.5	<=0.5	<=0.5	>8	>8	8	8	>4	<=1	<=0.25	<=4	<=1/19	2	<=8	ecoli	1193	n.d.	n.d.	n.d.	n.d.	n.d.	n.d.	n.d.	n.d.	n.d.	n.d.	n.d.
JBBDABA-19-0073	65	129	4998397	Escherichia coli	<=4/2	>64	<=4	2	8	<=1	32	16	<=0.12	64	<=1	<=0.12	<=8/4	2	>16	<=1	2	<=0.5	<=0.5	<=0.5	<=0.5	<=1	<=1	<=4	>8	>4	<=1	<=0.25	<=4	>2/38	<=1	<=8	ecoli	38	n.d.	n.d.	n.d.	n.d.	n.d.	n.d.	n.d.	n.d.	n.d.	n.d.	n.d.
JBBDABE-19-0001	53	129	4905557	Escherichia coli	8/4	>64	<=4	2	8	<=1	>64	>128	<=0.12	>64	8	<=0.12	<=8/4	16	>16	>16	>32	<=0.5	<=0.5	<=0.5	<=0.5	2	2	8	>8	>4	2	<=0.25	<=4	>2/38	<=1	<=8	ecoli	131	n.d.	n.d.	n.d.	n.d.	n.d.	n.d.	n.d.	n.d.	n.d.	n.d.	n.d.
JBBDABE-19-0002	49	376	5279700	Escherichia coli	32/16	>64	<=4	16	16	8	16	<=0.5	0.25	<=0.5	2	2	<=8/4	2	<=1	<=1	<=1	<=0.5	<=0.5	<=0.5	<=0.5	<=1	<=1	<=4	<=0.5	<=0.25	<=1	<=0.25	<=4	<=1/19	<=1	<=8	ecoli	40	n.d.	n.d.	n.d.	n.d.	n.d.	n.d.	n.d.	n.d.	n.d.	n.d.	n.d.
JBBDABE-19-0003	52	141	5225993	Escherichia coli	32/16	>64	<=4	2	8	<=1	>64	>128	<=0.12	>64	<=1	<=0.12	16/8	8	>16	>16	>32	<=0.5	<=0.5	<=0.5	<=0.5	<=1	<=1	<=4	>8	>4	<=1	<=0.25	<=4	<=1/19	<=1	<=8	ecoli	131	n.d.	n.d.	n.d.	n.d.	n.d.	n.d.	n.d.	n.d.	n.d.	n.d.	n.d.
JBBDABE-19-0008	62	194	5227676	Escherichia coli	16/8	8	<=4	8	32	2	>64	>128	0.25	>64	>16	1	<=8/4	>16	>16	>16	>32	<=0.5	<=0.5	<=0.5	<=0.5	>8	>8	8	>8	>4	2	<=0.25	<=4	<=1/19	<=1	16	ecoli	131	n.d.	n.d.	n.d.	n.d.	n.d.	n.d.	n.d.	n.d.	n.d.	n.d.	n.d.
JBBDABE-19-0010	63	176	5282820	Escherichia coli	8/4	<=4	<=4	8	>32	<=1	32	<=0.5	1	<=0.5	8	4	<=8/4	2	<=1	<=1	<=1	<=0.5	<=0.5	<=0.5	<=0.5	<=1	<=1	<=4	<=0.5	<=0.25	<=1	<=0.25	<=4	2/38	<=1	<=8	ecoli	394	n.d.	n.d.	n.d.	n.d.	n.d.	n.d.	n.d.	n.d.	n.d.	n.d.	n.d.
JBBDABE-19-0013	40	152	5100619	Escherichia coli	8/4	16	<=4	2	16	<=1	8	<=0.5	0.25	<=0.5	<=1	0.25	<=8/4	<=1	<=1	<=1	<=1	<=0.5	<=0.5	<=0.5	<=0.5	<=1	<=1	<=4	<=0.5	<=0.25	<=1	<=0.25	<=4	<=1/19	<=1	<=8	ecoli	73	n.d.	n.d.	n.d.	n.d.	n.d.	n.d.	n.d.	n.d.	n.d.	n.d.	n.d.
JBBDABE-19-0014	83	182	5056222	Escherichia coli	16/8	>64	<=4	32	>32	8	32	2	0.5	<=0.5	2	2	<=8/4	2	<=1	<=1	<=1	<=0.5	<=0.5	<=0.5	<=0.5	2	2	<=4	1	1	<=1	<=0.25	<=4	<=1/19	<=1	<=8	ecoli	131	n.d.	n.d.	n.d.	n.d.	n.d.	n.d.	n.d.	n.d.	n.d.	n.d.	n.d.
JBBDABE-19-0023	57	196	5366941	Escherichia coli	8/4	>64	<=4	4	16	2	>64	2	2	4	2	2	<=8/4	<=1	<=1	<=1	<=1	<=0.5	<=0.5	<=0.5	<=0.5	<=1	<=1	<=4	4	>4	<=1	<=0.25	<=4	<=1/19	<=1	<=8	ecoli	405	n.d.	n.d.	n.d.	n.d.	n.d.	n.d.	n.d.	n.d.	n.d.	n.d.	n.d.
JBBDABE-19-0025	42	237	5360236	Escherichia coli	32/16	>64	<=4	4	16	<=1	>64	>128	<=0.12	>64	>16	0.5	16/8	>16	>16	>16	>32	<=0.5	<=0.5	<=0.5	<=0.5	<=1	<=1	8	<=0.5	<=0.25	8	0.5	<=4	>2/38	2	>16	ecoli	131	n.d.	n.d.	n.d.	n.d.	n.d.	n.d.	n.d.	n.d.	n.d.	n.d.	n.d.
JBBDABE-19-0032	75	67	5278442	Klebsiella pneumoniae	8/4	<=4	<=4	1	<=2	<=1	>64	128	<=0.12	>64	<=1	0.25	<=8/4	<=1	8	2	4	<=0.5	<=0.5	<=0.5	<=0.5	<=1	<=1	<=4	1	1	2	<=0.25	16	>2/38	<=1	16	kpneumoniae	17	n.d.	n.d.	n.d.	n.d.	n.d.	n.d.	n.d.	n.d.	n.d.	n.d.	n.d.
JBBDABE-19-0033	60	113	5125222	Escherichia coli	16/8	<=4	<=4	2	16	<=1	8	<=0.5	0.25	<=0.5	2	1	<=8/4	<=1	<=1	<=1	<=1	<=0.5	<=0.5	<=0.5	<=0.5	2	2	8	<=0.5	<=0.25	<=1	<=0.25	<=4	<=1/19	<=1	<=8	ecoli	73	n.d.	n.d.	n.d.	n.d.	n.d.	n.d.	n.d.	n.d.	n.d.	n.d.	n.d.
JBBDABE-19-0037	83	102	5164617	Escherichia coli	16/8	<=4	<=4	4	16	2	8	<=0.5	0.25	<=0.5	2	0.5	<=8/4	<=1	<=1	<=1	<=1	<=0.5	<=0.5	<=0.5	<=0.5	<=1	<=1	<=4	<=0.5	<=0.25	<=1	<=0.25	<=4	<=1/19	<=1	<=8	ecoli	73	n.d.	n.d.	n.d.	n.d.	n.d.	n.d.	n.d.	n.d.	n.d.	n.d.	n.d.
JBBDABE-19-0039	49	184	5331822	Escherichia coli	8/4	<=4	<=4	2	8	<=1	8	<=0.5	<=0.12	<=0.5	<=1	<=0.12	<=8/4	<=1	<=1	<=1	<=1	<=0.5	<=0.5	<=0.5	<=0.5	<=1	<=1	<=4	<=0.5	<=0.25	<=1	<=0.25	<=4	<=1/19	<=1	<=8	ecoli	127	n.d.	n.d.	n.d.	n.d.	n.d.	n.d.	n.d.	n.d.	n.d.	n.d.	n.d.
JBBDABE-19-0040	80	130	4895000	Escherichia coli	8/4	8	<=4	2	16	<=1	8	<=0.5	<=0.12	<=0.5	<=1	0.5	<=8/4	<=1	<=1	<=1	<=1	<=0.5	<=0.5	<=0.5	<=0.5	<=1	<=1	<=4	<=0.5	<=0.25	<=1	<=0.25	<=4	<=1/19	<=1	<=8	ecoli	73	n.d.	n.d.	n.d.	n.d.	n.d.	n.d.	n.d.	n.d.	n.d.	n.d.	n.d.
JBBDABE-19-0042	48	88	5070302	Escherichia coli	16/8	8	<=4	8	16	2	16	<=0.5	0.25	<=0.5	2	1	<=8/4	8	<=1	<=1	<=1	<=0.5	<=0.5	<=0.5	<=0.5	<=1	<=1	<=4	<=0.5	0.5	<=1	<=0.25	<=4	<=1/19	<=1	<=8	ecoli	73	n.d.	n.d.	n.d.	n.d.	n.d.	n.d.	n.d.	n.d.	n.d.	n.d.	n.d.
JBBDABE-19-0043	83	174	5201115	Escherichia coli	16/8	16	<=4	32	32	8	64	2	1	2	4	2	<=8/4	2	<=1	<=1	<=1	<=0.5	<=0.5	<=0.5	<=0.5	<=1	<=1	<=4	4	4	<=1	<=0.25	<=4	>2/38	<=1	<=8	ecoli	n.d.	n.d.	n.d.	n.d.	n.d.	n.d.	n.d.	n.d.	n.d.	n.d.	n.d.	n.d.
JBBDABE-19-0044	60	200	5190229	Escherichia coli	16/8	>64	<=4	8	32	2	8	1	0.5	<=0.5	2	2	<=8/4	2	<=1	<=1	<=1	<=0.5	<=0.5	<=0.5	<=0.5	>8	>8	<=4	<=0.5	0.5	<=1	<=0.25	<=4	<=1/19	<=1	>16	ecoli	n.d.	n.d.	n.d.	n.d.	n.d.	n.d.	n.d.	n.d.	n.d.	n.d.	n.d.	n.d.
JBBDABE-19-0048	54	123	5533383	Klebsiella pneumoniae subsp. pneumoniae	>32/16	>64	>64	1	4	<=1	2	<=0.5	<=0.12	<=0.5	4	0.25	>32/16	<=1	<=1	2	8	<=0.5	<=0.5	<=0.5	<=0.5	<=1	<=1	<=4	<=0.5	<=0.25	>8	0.5	<=4	<=1/19	<=1	<=8	kpneumoniae	45	n.d.	n.d.	n.d.	n.d.	n.d.	n.d.	n.d.	n.d.	n.d.	n.d.	n.d.
JBBDABE-19-0051	45	141	5521148	Klebsiella quasipneumoniae subsp. similipneumoniae	>32/16	16	<=4	32	>32	16	>64	>128	8	>64	8	>32	16/8	8	16	8	16	1	<=0.5	<=0.5	<=0.5	<=1	<=1	<=4	<=0.5	0.5	>8	0.5	16	>2/38	<=1	>16	kpneumoniae	n.d.	n.d.	n.d.	n.d.	n.d.	n.d.	n.d.	n.d.	n.d.	n.d.	n.d.	n.d.
JBBDABE-19-0054	45	187	5077912	Escherichia coli	16/8	>64	<=4	8	32	2	16	1	0.5	<=0.5	2	1	<=8/4	2	<=1	<=1	<=1	<=0.5	<=0.5	<=0.5	<=0.5	<=1	<=1	<=4	<=0.5	<=0.25	<=1	<=0.25	<=4	<=1/19	<=1	<=8	ecoli	73	n.d.	n.d.	n.d.	n.d.	n.d.	n.d.	n.d.	n.d.	n.d.	n.d.	n.d.
JBBDABE-19-0056	75	233	5431893	Klebsiella pneumoniae subsp. pneumoniae	>32/16	>64	8	4	8	4	>64	>128	<=0.12	>64	>16	0.5	16/8	>16	>16	>16	>32	<=0.5	<=0.5	<=0.5	<=0.5	<=1	8	<=4	<=0.5	4	4	4	16	>2/38	<=1	<=8	kpneumoniae	45	n.d.	n.d.	n.d.	n.d.	n.d.	n.d.	n.d.	n.d.	n.d.	n.d.	n.d.
JBBDABE-19-0065	77	177	5043703	Escherichia coli	32/16	>64	<=4	1	8	<=1	16	1	0.25	<=0.5	4	4	<=8/4	<=1	<=1	<=1	<=1	<=0.5	<=0.5	<=0.5	<=0.5	<=1	<=1	<=4	>8	>4	<=1	<=0.25	<=4	<=1/19	<=1	<=8	ecoli	1193	n.d.	n.d.	n.d.	n.d.	n.d.	n.d.	n.d.	n.d.	n.d.	n.d.	n.d.
JBBDABE-19-0070	50	166	5000557	Escherichia coli	>32/16	32	<=4	16	32	<=1	32	4	0.5	1	8	8	<=8/4	<=1	<=1	<=1	<=1	<=0.5	<=0.5	<=0.5	<=0.5	<=1	<=1	<=4	>8	>4	<=1	<=0.25	<=4	<=1/19	<=1	<=8	ecoli	1193	n.d.	n.d.	n.d.	n.d.	n.d.	n.d.	n.d.	n.d.	n.d.	n.d.	n.d.
JBBDABE-19-0071	79	198	5329966	Escherichia coli	16/8	8	<=4	16	32	16	>64	4	4	8	16	8	<=8/4	4	<=1	<=1	<=1	<=0.5	<=0.5	<=0.5	<=0.5	<=1	<=1	<=4	<=0.5	<=0.25	2	<=0.25	<=4	<=1/19	<=1	>16	ecoli	12	n.d.	n.d.	n.d.	n.d.	n.d.	n.d.	n.d.	n.d.	n.d.	n.d.	n.d.
JBBDABE-19-0072	66	134	5059945	Escherichia coli	16/8	>64	<=4	8	16	<=1	8	<=0.5	0.25	<=0.5	<=1	0.5	<=8/4	<=1	<=1	<=1	<=1	<=0.5	<=0.5	<=0.5	<=0.5	<=1	<=1	<=4	<=0.5	<=0.25	<=1	<=0.25	<=4	<=1/19	<=1	<=8	ecoli	73	n.d.	n.d.	n.d.	n.d.	n.d.	n.d.	n.d.	n.d.	n.d.	n.d.	n.d.
JBBDABE-19-0073	62	112	4931735	Escherichia coli	32/16	8	<=4	1	8	<=1	>64	>128	<=0.12	>64	2	<=0.12	32/16	>16	>16	>16	>32	<=0.5	<=0.5	<=0.5	<=0.5	<=1	<=1	<=4	>8	>4	<=1	<=0.25	<=4	<=1/19	<=1	<=8	ecoli	38	n.d.	n.d.	n.d.	n.d.	n.d.	n.d.	n.d.	n.d.	n.d.	n.d.	n.d.
JBBDABE-19-0075	50	176	5136044	Escherichia coli	16/8	>64	<=4	8	32	4	16	<=0.5	0.25	1	2	1	<=8/4	2	<=1	<=1	<=1	<=0.5	<=0.5	<=0.5	<=0.5	2	<=1	<=4	<=0.5	1	<=1	<=0.25	<=4	<=1/19	<=1	<=8	ecoli	131	n.d.	n.d.	n.d.	n.d.	n.d.	n.d.	n.d.	n.d.	n.d.	n.d.	n.d.
JBBDABE-19-0081	79	102	5519672	Klebsiella pneumoniae	>32/16	>64	<=4	1	<=2	<=1	>64	>128	<=0.12	>64	4	0.25	32/16	>16	>16	>16	>32	<=0.5	<=0.5	<=0.5	<=0.5	<=1	<=1	<=4	<=0.5	<=0.25	2	0.5	16	<=1/19	<=1	<=8	kpneumoniae	218	n.d.	n.d.	n.d.	n.d.	n.d.	n.d.	n.d.	n.d.	n.d.	n.d.	n.d.
JBBDABE-19-0085	70	266	5106836	Escherichia coli	32/16	>64	<=4	1	4	<=1	>64	>128	<=0.12	>64	>16	<=0.12	16/8	>16	>16	>16	>32	<=0.5	<=0.5	<=0.5	<=0.5	<=1	<=1	<=4	>8	>4	4	<=0.25	<=4	>2/38	<=1	<=8	ecoli	131	n.d.	n.d.	n.d.	n.d.	n.d.	n.d.	n.d.	n.d.	n.d.	n.d.	n.d.
JBBDABE-19-0091	48	142	5231396	Enterobacter hormaechei subsp. steigerwaltii	>32/16	16	<=4	>32	>32	>32	>64	>128	>32	>64	>16	32	>32/16	>16	>16	>16	>32	<=0.5	4	8	2	2	8	<=4	<=0.5	0.5	<=1	0.5	<=4	>2/38	<=1	<=8	ecloacae	133	blaIMP-6	n.d.	n.d.	n.d.	n.d.	n.d.	n.d.	n.d.	n.d.	n.d.	n.d.
JBBDABE-19-0095	63	97	5126435	Escherichia coli	16/8	8	<=4	8	16	2	16	<=0.5	0.5	<=0.5	<=1	0.5	<=8/4	<=1	<=1	<=1	<=1	<=0.5	<=0.5	<=0.5	<=0.5	<=1	2	<=4	<=0.5	0.5	<=1	<=0.25	<=4	<=1/19	<=1	<=8	ecoli	73	n.d.	n.d.	n.d.	n.d.	n.d.	n.d.	n.d.	n.d.	n.d.	n.d.	n.d.
JBBDABE-19-0101	50	153	5107109	Escherichia coli	8/4	>64	<=4	4	16	<=1	>64	>128	<=0.12	>64	>16	0.5	<=8/4	>16	>16	>16	>32	<=0.5	<=0.5	<=0.5	<=0.5	<=1	<=1	<=4	>8	>4	8	<=0.25	16	>2/38	<=1	16	ecoli	131	n.d.	n.d.	n.d.	n.d.	n.d.	n.d.	n.d.	n.d.	n.d.	n.d.	n.d.
JBBDABE-19-0102	43	128	4856174	Escherichia coli	>32/16	>64	<=4	2	8	<=1	>64	>128	<=0.12	>64	4	0.25	32/16	16	>16	>16	32	<=0.5	<=0.5	<=0.5	<=0.5	>8	8	<=4	>8	>4	2	<=0.25	<=4	<=1/19	<=1	<=8	ecoli	131	n.d.	n.d.	n.d.	n.d.	n.d.	n.d.	n.d.	n.d.	n.d.	n.d.	n.d.
JBBDABE-19-0111	47	151	5169260	Escherichia coli	16/8	>64	<=4	1	4	<=1	>64	>128	<=0.12	>64	>16	<=0.12	16/8	>16	>16	>16	>32	<=0.5	<=0.5	<=0.5	<=0.5	>8	>8	8	>8	>4	<=1	<=0.25	16	<=1/19	<=1	<=8	ecoli	131	n.d.	n.d.	n.d.	n.d.	n.d.	n.d.	n.d.	n.d.	n.d.	n.d.	n.d.
JBBDABE-19-0118	34	385	4802520	Escherichia coli	>32/16	>64	8	1	4	<=1	>64	128	<=0.12	>64	4	<=0.12	16/8	8	>16	8	4	<=0.5	<=0.5	<=0.5	<=0.5	<=1	<=1	<=4	<=0.5	0.5	2	<=0.25	<=4	>2/38	<=1	<=8	ecoli	1598	n.d.	n.d.	n.d.	n.d.	n.d.	n.d.	n.d.	n.d.	n.d.	n.d.	n.d.
JBBDABE-19-0128	32	203	5062285	Escherichia coli	<=4/2	>64	<=4	<=0.5	<=2	<=1	>64	128	<=0.12	>64	<=1	<=0.12	<=8/4	<=1	>16	2	<=1	<=0.5	<=0.5	<=0.5	<=0.5	<=1	<=1	<=4	4	>4	<=1	<=0.25	16	<=1/19	<=1	<=8	ecoli	131	n.d.	n.d.	n.d.	n.d.	n.d.	n.d.	n.d.	n.d.	n.d.	n.d.	n.d.
JBBDABE-19-0129	35	332	5440378	Escherichia coli	8/4	>64	<=4	2	8	<=1	>64	>128	<=0.12	>64	<=1	<=0.12	<=8/4	4	>16	>16	>32	<=0.5	<=0.5	<=0.5	<=0.5	>8	>8	<=4	>8	>4	<=1	<=0.25	<=4	<=1/19	<=1	16	ecoli	648	n.d.	n.d.	n.d.	n.d.	n.d.	n.d.	n.d.	n.d.	n.d.	n.d.	n.d.
JBBDABE-19-0131	59	98	5352435	Klebsiella pneumoniae subsp. pneumoniae	8/4	>64	<=4	<=0.5	<=2	<=1	>64	>128	<=0.12	>64	>16	<=0.12	<=8/4	16	>16	>16	>32	1	<=0.5	<=0.5	<=0.5	<=1	<=1	<=4	2	0.5	<=1	0.5	>16	>2/38	<=1	<=8	kpneumoniae	1026	n.d.	n.d.	n.d.	n.d.	n.d.	n.d.	n.d.	n.d.	n.d.	n.d.	n.d.
JBBDABE-19-0137	39	282	5180311	Escherichia coli	16/8	>64	<=4	<=0.5	4	<=1	>64	>128	<=0.12	>64	<=1	<=0.12	16/8	4	>16	>16	>32	<=0.5	<=0.5	<=0.5	<=0.5	<=1	<=1	<=4	<=0.5	<=0.25	<=1	<=0.25	<=4	<=1/19	<=1	<=8	ecoli	95	n.d.	n.d.	n.d.	n.d.	n.d.	n.d.	n.d.	n.d.	n.d.	n.d.	n.d.
JBBDABE-19-0143	50	179	5416952	Klebsiella aerogenes	>32/16	>64	32	>32	>32	>32	>64	128	>32	>64	>16	>32	>32/16	>16	8	8	2	4	4	4	2	<=1	<=1	<=4	<=0.5	<=0.25	4	0.5	16	<=1/19	<=1	<=8	kaerogenes	4	n.d.	n.d.	n.d.	n.d.	n.d.	n.d.	n.d.	n.d.	n.d.	n.d.	n.d.
JBBDABE-19-0145	63	172	5134797	Escherichia coli	<=4/2	>64	<=4	1	4	<=1	>64	>128	<=0.12	>64	8	0.25	<=8/4	16	>16	>16	16	<=0.5	<=0.5	<=0.5	<=0.5	<=1	<=1	<=4	>8	>4	<=1	<=0.25	<=4	<=1/19	<=1	<=8	ecoli	131	n.d.	n.d.	n.d.	n.d.	n.d.	n.d.	n.d.	n.d.	n.d.	n.d.	n.d.
JBBDABE-19-0146	83	189	5234521	Escherichia coli	8/4	>64	<=4	4	16	<=1	>64	>128	<=0.12	>64	16	<=0.12	<=8/4	>16	>16	>16	>32	<=0.5	<=0.5	<=0.5	<=0.5	<=1	2	<=4	>8	>4	<=1	<=0.25	<=4	<=1/19	<=1	16	ecoli	131	n.d.	n.d.	n.d.	n.d.	n.d.	n.d.	n.d.	n.d.	n.d.	n.d.	n.d.
JBBDABE-19-0149	39	160	5346872	Klebsiella pneumoniae subsp. pneumoniae	32/16	>64	8	>32	>32	4	>64	>128	0.5	>64	16	0.25	16/8	>16	>16	>16	>32	<=0.5	1	<=0.5	<=0.5	<=1	<=1	<=4	4	4	>8	4	>16	>2/38	<=1	>16	kpneumoniae	1026	n.d.	n.d.	n.d.	n.d.	n.d.	n.d.	n.d.	n.d.	n.d.	n.d.	n.d.
JBBDABE-19-0150	40	69	5219409	Klebsiella aerogenes	>32/16	32	<=4	>32	>32	>32	64	8	4	4	16	8	<=8/4	4	<=1	<=1	<=1	1	<=0.5	<=0.5	<=0.5	<=1	2	<=4	<=0.5	<=0.25	<=1	<=0.25	16	<=1/19	<=1	<=8	kaerogenes	93	n.d.	n.d.	n.d.	n.d.	n.d.	n.d.	n.d.	n.d.	n.d.	n.d.	n.d.
JBBDABE-19-0154	62	134	5058616	Escherichia coli	<=4/2	<=4	<=4	16	32	4	4	<=0.5	0.25	<=0.5	<=1	0.5	<=8/4	<=1	<=1	<=1	<=1	<=0.5	<=0.5	<=0.5	<=0.5	<=1	<=1	<=4	>8	>4	2	<=0.25	<=4	>2/38	<=1	>16	ecoli	1193	n.d.	n.d.	n.d.	n.d.	n.d.	n.d.	n.d.	n.d.	n.d.	n.d.	n.d.
JBBDABE-19-0157	78	53	5272500	Klebsiella aerogenes	32/16	>64	8	>32	>32	>32	64	8	8	32	>16	>32	<=8/4	16	4	16	8	<=0.5	<=0.5	<=0.5	<=0.5	<=1	<=1	<=4	<=0.5	<=0.25	2	0.5	<=4	<=1/19	<=1	<=8	kaerogenes	4	n.d.	n.d.	n.d.	n.d.	n.d.	n.d.	n.d.	n.d.	n.d.	n.d.	n.d.
JBBDABE-19-0169	50	103	5580659	Klebsiella pneumoniae subsp. pneumoniae	<=4/2	16	<=4	<=0.5	<=2	<=1	2	1	<=0.12	2	<=1	<=0.12	<=8/4	<=1	<=1	<=1	<=1	<=0.5	<=0.5	<=0.5	<=0.5	<=1	<=1	<=4	<=0.5	<=0.25	<=1	<=0.25	<=4	<=1/19	<=1	<=8	kpneumoniae	*23	n.d.	n.d.	n.d.	n.d.	n.d.	n.d.	n.d.	n.d.	n.d.	n.d.	n.d.
JBBDABG-19-0001	82	257	4806760	Escherichia coli																																	ecoli	773	n.d.	n.d.	n.d.	n.d.	n.d.	n.d.	n.d.	n.d.	n.d.	n.d.	n.d.
JBBDABG-19-0003	66	268	5039188	Escherichia coli																																	ecoli	131	n.d.	n.d.	n.d.	n.d.	n.d.	n.d.	n.d.	n.d.	n.d.	n.d.	n.d.
JBBDABG-19-0004	59	80	5280415	Klebsiella pneumoniae subsp. pneumoniae																																	kpneumoniae	n.d.	n.d.	n.d.	n.d.	n.d.	n.d.	n.d.	n.d.	n.d.	n.d.	n.d.	n.d.
JBBDABG-19-0008	61	194	5247502	Escherichia coli																																	ecoli	131	n.d.	n.d.	n.d.	n.d.	n.d.	n.d.	n.d.	n.d.	n.d.	n.d.	n.d.
JBBDABG-19-0014	44	171	5335697	Escherichia coli																																	ecoli	131	n.d.	n.d.	n.d.	n.d.	n.d.	n.d.	n.d.	n.d.	n.d.	n.d.	n.d.
JBBDABG-19-0032	38	86	4823567	Enterobacter ludwigii	>32/16	>64	64	>32	>32	>32	>64	>128	>32	>64	>16	>32	>32/16	>16	>16	8	8	>8	>8	>16	>8	<=1	<=1	<=4	<=0.5	<=0.25	2	0.5	>16	<=1/19	<=1	16	ecloacae	19	n.d.	n.d.	n.d.	n.d.	n.d.	n.d.	n.d.	n.d.	n.d.	n.d.	n.d.
JBBDACE-19-0002	82	140	5530717	Klebsiella pneumoniae subsp. pneumoniae																																	kpneumoniae	25	n.d.	n.d.	n.d.	n.d.	n.d.	n.d.	n.d.	n.d.	n.d.	n.d.	n.d.
JBBDACE-19-0012	78	123	5465336	Klebsiella pneumoniae subsp. pneumoniae																																	kpneumoniae	1229	n.d.	n.d.	n.d.	n.d.	n.d.	n.d.	n.d.	n.d.	n.d.	n.d.	n.d.
JBBDACE-19-0013	53	220	5148933	Escherichia coli																																	ecoli	131	n.d.	n.d.	n.d.	n.d.	n.d.	n.d.	n.d.	n.d.	n.d.	n.d.	n.d.
JBBDACE-19-0020	47	183	5403329	Klebsiella pneumoniae																																	kpneumoniae	37	n.d.	n.d.	n.d.	n.d.	n.d.	n.d.	n.d.	n.d.	n.d.	n.d.	n.d.
JBBDACE-19-0022	53	187	5074604	Escherichia coli																																	ecoli	131	n.d.	n.d.	n.d.	n.d.	n.d.	n.d.	n.d.	n.d.	n.d.	n.d.	n.d.
JBBDACE-19-0023	61	232	5050885	Escherichia coli																																	ecoli	117	n.d.	n.d.	n.d.	n.d.	n.d.	n.d.	n.d.	n.d.	n.d.	n.d.	n.d.
JBBDACE-19-0025	35	402	5200872	Escherichia coli	8/4	8	<=4	4	8	<=1	32	2	1	4	<=1	1	<=8/4	<=1	<=1	<=1	<=1	<=0.5	<=0.5	<=0.5	<=0.5	<=1	<=1	<=4	8	>4	<=1	<=0.25	<=4	>2/38	<=1	>16	ecoli	131	n.d.	n.d.	n.d.	n.d.	n.d.	n.d.	n.d.	n.d.	n.d.	n.d.	n.d.
JBBDACE-19-0026	83	124	5278320	Citrobacter freundii	32/16	<=4	<=4	>32	>32	>32	>64	64	32	64	>16	>32	>32/16	<=1	>16	4	8	2	4	4	2	2	4	<=4	<=0.5	<=0.25	>8	0.5	<=4	<=1/19	<=1	<=8	cfreundii	146	blaIMP-1	n.d.	n.d.	n.d.	n.d.	n.d.	n.d.	n.d.	n.d.	n.d.	n.d.
JBBDACE-19-0030	66	285	5338795	Escherichia coli	>32/16	>64	>64	>32	>32	>32	>64	>128	>32	>64	>16	>32	>32/16	16	>16	>16	>32	>8	>8	>16	>8	<=1	<=1	<=4	>8	>4	4	0.5	<=4	>2/38	<=1	16	ecoli	405	n.d.	n.d.	blaNDM-5	n.d.	n.d.	n.d.	n.d.	n.d.	n.d.	n.d.	n.d.
JBBDACE-19-0032	87	104	4949372	Escherichia coli																																	ecoli	1193	n.d.	n.d.	n.d.	n.d.	n.d.	n.d.	n.d.	n.d.	n.d.	n.d.	n.d.
JBBDACE-19-0033	49	222	5190844	Escherichia coli																																	ecoli	131	n.d.	n.d.	n.d.	n.d.	n.d.	n.d.	n.d.	n.d.	n.d.	n.d.	n.d.
JBBDACE-19-0034	67	271	5348585	Escherichia coli	>32/16	>64	>64	>32	>32	>32	>64	>128	>32	>64	>16	>32	>32/16	>16	>16	>16	>32	>8	>8	>16	>8	<=1	<=1	<=4	>8	>4	8	0.5	<=4	>2/38	<=1	16	ecoli	405	n.d.	n.d.	blaNDM-5	n.d.	n.d.	n.d.	n.d.	n.d.	n.d.	n.d.	n.d.
JBBDACE-19-0037	62	203	5108477	Escherichia coli	32/16	>64	<=4	16	>32	8	>64	16	8	2	>16	32	<=8/4	8	<=1	<=1	<=1	<=0.5	<=0.5	<=0.5	<=0.5	<=1	<=1	<=4	>8	>4	<=1	<=0.25	<=4	<=1/19	<=1	<=8	ecoli	1193	n.d.	n.d.	n.d.	n.d.	n.d.	n.d.	n.d.	n.d.	n.d.	n.d.	n.d.
JBBDACE-19-0040	77	183	5121957	Escherichia coli	32/16	>64	<=4	32	>32	2	32	8	4	2	16	8	<=8/4	4	<=1	<=1	<=1	<=0.5	<=0.5	<=0.5	<=0.5	>8	>8	<=4	>8	>4	2	<=0.25	<=4	>2/38	<=1	<=8	ecoli	1193	n.d.	n.d.	n.d.	n.d.	n.d.	n.d.	n.d.	n.d.	n.d.	n.d.	n.d.
JBBDACG-19-0001	41	183	5177876	Escherichia coli	>32/16	>64	<=4	2	8	<=1	>64	>128	<=0.12	>64	4	0.5	>32/16	>16	>16	>16	>32	<=0.5	<=0.5	<=0.5	<=0.5	>8	8	<=4	>8	>4	4	<=0.25	<=4	>2/38	<=1	<=8	ecoli	131	n.d.	n.d.	n.d.	n.d.	n.d.	n.d.	n.d.	n.d.	n.d.	n.d.	n.d.
JBBDACG-19-0002	91	132	4910516	Escherichia coli	8/4	>64	<=4	4	8	<=1	>64	>128	<=0.12	>64	16	0.25	<=8/4	>16	>16	>16	>32	<=0.5	<=0.5	<=0.5	<=0.5	2	2	8	>8	>4	2	<=0.25	<=4	>2/38	<=1	<=8	ecoli	131	n.d.	n.d.	n.d.	n.d.	n.d.	n.d.	n.d.	n.d.	n.d.	n.d.	n.d.
JBBDACG-19-0004	53	136	5113193	Escherichia coli	>32/16	>64	<=4	8	16	16	>64	>128	0.25	>64	>16	1	32/16	>16	>16	>16	>32	<=0.5	<=0.5	<=0.5	<=0.5	<=1	<=1	<=4	>8	>4	<=1	<=0.25	<=4	<=1/19	<=1	<=8	ecoli	131	n.d.	n.d.	n.d.	n.d.	n.d.	n.d.	n.d.	n.d.	n.d.	n.d.	n.d.
JBBDACG-19-0006	68	93	5507044	Klebsiella pneumoniae subsp. pneumoniae	>32/16	>64	32	2	16	<=1	>64	>128	<=0.12	>64	>16	0.5	16/8	>16	>16	>16	>32	<=0.5	<=0.5	<=0.5	<=0.5	<=1	4	<=4	<=0.5	<=0.25	>8	2	16	>2/38	<=1	16	kpneumoniae	412	n.d.	n.d.	n.d.	n.d.	n.d.	n.d.	n.d.	n.d.	n.d.	n.d.	n.d.
JBBDACG-19-0010	83	128	5224979	Escherichia coli	>32/16	>64	<=4	1	8	<=1	>64	>128	<=0.12	>64	4	0.25	>32/16	>16	>16	>16	>32	<=0.5	<=0.5	<=0.5	<=0.5	<=1	<=1	<=4	>8	>4	4	<=0.25	>16	<=1/19	<=1	<=8	ecoli	131	n.d.	n.d.	n.d.	n.d.	n.d.	n.d.	n.d.	n.d.	n.d.	n.d.	n.d.
JBBDACG-19-0013	82	174	4961730	Enterobacter asburiae	16/8	>64	<=4	>32	>32	>32	>64	64	32	64	>16	>32	>32/16	<=1	16	2	4	2	4	8	4	<=1	2	<=4	2	2	4	1	>16	<=1/19	>8	<=8	ecloacae	484	blaIMP-1	n.d.	n.d.	n.d.	n.d.	n.d.	n.d.	n.d.	n.d.	n.d.	n.d.
JBBDACG-19-0016	89	161	5031377	Escherichia coli	16/8	>64	<=4	1	4	<=1	>64	>128	<=0.12	>64	>16	<=0.12	<=8/4	>16	>16	>16	>32	<=0.5	<=0.5	<=0.5	<=0.5	>8	4	<=4	<=0.5	<=0.25	<=1	<=0.25	<=4	<=1/19	<=1	<=8	ecoli	131	n.d.	n.d.	n.d.	n.d.	n.d.	n.d.	n.d.	n.d.	n.d.	n.d.	n.d.
JBBDACG-19-0026	69	198	5040340	Escherichia coli	32/16	64	<=4	1	4	<=1	>64	>128	<=0.12	>64	2	<=0.12	16/8	16	>16	>16	>32	<=0.5	<=0.5	<=0.5	<=0.5	2	2	<=4	>8	>4	<=1	<=0.25	<=4	<=1/19	<=1	<=8	ecoli	131	n.d.	n.d.	n.d.	n.d.	n.d.	n.d.	n.d.	n.d.	n.d.	n.d.	n.d.
JBBDACG-19-0027	78	63	5102280	Klebsiella aerogenes	32/16	>64	64	>32	>32	>32	>64	32	16	32	>16	32	<=8/4	16	<=1	<=1	<=1	1	<=0.5	<=0.5	<=0.5	<=1	<=1	<=4	<=0.5	<=0.25	4	1	<=4	<=1/19		<=8	kaerogenes	n.d.	n.d.	n.d.	n.d.	n.d.	n.d.	n.d.	n.d.	n.d.	n.d.	n.d.	n.d.
JBBDACG-19-0043	87	160	4897096	Escherichia coli	<=4/2	>64	<=4	<=0.5	<=2	<=1	>64	>128	<=0.12	>64	4	<=0.12	<=8/4	16	>16	>16	32	<=0.5	<=0.5	<=0.5	<=0.5	<=1	<=1	<=4	4	>4	<=1	<=0.25	<=4	>2/38	<=1	<=8	ecoli	131	n.d.	n.d.	n.d.	n.d.	n.d.	n.d.	n.d.	n.d.	n.d.	n.d.	n.d.
JBBDACG-19-0051	51	148	5538911	Klebsiella pneumoniae subsp. pneumoniae	>32/16	>64	>64	1	4	<=1	>64	>128	<=0.12	>64	>16	0.5	>32/16	>16	>16	>16	>32	<=0.5	<=0.5	<=0.5	<=0.5	<=1	2	<=4	<=0.5	<=0.25	2	0.5	<=4	<=1/19	<=1	<=8	kpneumoniae	412	n.d.	n.d.	n.d.	n.d.	n.d.	n.d.	n.d.	n.d.	n.d.	n.d.	n.d.
JBBDACG-19-0052	56	151	5517364	Klebsiella pneumoniae subsp. pneumoniae	32/16	>64	<=4	1	<=2	<=1	>64	>128	<=0.12	>64	>16	<=0.12	16/8	>16	>16	>16	>32	<=0.5	<=0.5	<=0.5	<=0.5	>8	8	<=4	<=0.5	0.5	4	1	<=4	>2/38	<=1	<=8	kpneumoniae	45	n.d.	n.d.	n.d.	n.d.	n.d.	n.d.	n.d.	n.d.	n.d.	n.d.	n.d.
JBBDACG-19-0053	73	411	5345549	Escherichia coli	32/16	>64	<=4	>32	>32	>32	>64	>128	>32	>64	16	>32	16/8	>16	>16	>16	>32	1	4	4	2	8	>8	>32	8	>4	4	<=0.25	16	>2/38	>8	<=8	ecoli	131	n.d.	n.d.	n.d.	n.d.	n.d.	n.d.	n.d.	n.d.	n.d.	n.d.	n.d.
JBBDACG-19-0055	61	268	5009393	Escherichia coli	16/8	>64	<=4	2	4	<=1	>64	64	<=0.12	>64	<=1	<=0.12	<=8/4	4	>16	8	2	<=0.5	<=0.5	<=0.5	<=0.5	>8	>8	<=4	>8	>4	8	<=0.25	>16	>2/38	<=1	>16	ecoli	10	n.d.	n.d.	n.d.	n.d.	n.d.	n.d.	n.d.	n.d.	n.d.	n.d.	n.d.
JBBDACG-19-0056	46	243	5222624	Escherichia coli	16/8	>64	<=4	1	4	<=1	>64	>128	<=0.12	>64	>16	0.25	<=8/4	>16	>16	>16	>32	<=0.5	<=0.5	<=0.5	<=0.5	<=1	>8	<=4	>8	>4	<=1	<=0.25	<=4	<=1/19	<=1	<=8	ecoli	131	n.d.	n.d.	n.d.	n.d.	n.d.	n.d.	n.d.	n.d.	n.d.	n.d.	n.d.
JBBDACG-19-0057	47	157	5147697	Escherichia coli	16/8	>64	<=4	<=0.5	<=2	<=1	>64	128	<=0.12	>64	4	<=0.12	<=8/4	8	16	2	2	<=0.5	<=0.5	<=0.5	<=0.5	<=1	2	<=4	>8	>4	<=1	<=0.25	<=4	<=1/19	<=1	<=8	ecoli	1193	n.d.	n.d.	n.d.	n.d.	n.d.	n.d.	n.d.	n.d.	n.d.	n.d.	n.d.
JBBDACG-19-0070	52	170	4641765	Escherichia coli	>32/16	>64	>64	32	>32	>32	>64	>128	>32	>64	>16	>32	>32/16	4	>16	>16	>32	>8	>8	>16	>8	2	2	8	>8	>4	4	0.5	<=4	>2/38	<=1	>16	ecoli	746	n.d.	n.d.	blaNDM-16b	n.d.	n.d.	n.d.	n.d.	n.d.	n.d.	n.d.	n.d.
JBBDACI-19-0001	36	167	5173314	Escherichia coli	8/4	16	<=4	8	8	<=1	>64	>128	<=0.12	>64	16	0.25	<=8/4	16	>16	16	16	<=0.5	<=0.5	<=0.5	<=0.5	<=1	<=1	<=4	>8	>4	4	<=0.25	<=4	>2/38	<=1	<=8	ecoli	131	n.d.	n.d.	n.d.	n.d.	n.d.	n.d.	n.d.	n.d.	n.d.	n.d.	n.d.
JBBDACI-19-0002	56	102	5037585	Escherichia coli	<=4/2	>64	<=4	<=0.5	<=2	<=1	>64	8	<=0.12	16	<=1	<=0.12	<=8/4	2	4	<=1	<=1	<=0.5	<=0.5	<=0.5	<=0.5	<=1	<=1	<=4	>8	>4	<=1	<=0.25	16	>2/38	<=1	<=8	ecoli	1193	n.d.	n.d.	n.d.	n.d.	n.d.	n.d.	n.d.	n.d.	n.d.	n.d.	n.d.
JBBDACI-19-0003	46	249	5195470	Escherichia coli	32/16	64	<=4	1	8	<=1	>64	>128	<=0.12	>64	4	0.25	16/8	>16	>16	>16	>32	<=0.5	<=0.5	<=0.5	<=0.5	>8	>8	8	<=0.5	0.5	<=1	<=0.25	<=4	>2/38	<=1	<=8	ecoli	38	n.d.	n.d.	n.d.	n.d.	n.d.	n.d.	n.d.	n.d.	n.d.	n.d.	n.d.
JBBDACI-19-0004	51	127	5401109	Klebsiella pneumoniae subsp. pneumoniae	<=4/2	>64	<=4	<=0.5	<=2	<=1	<=0.5	<=0.5	<=0.12	<=0.5	<=1	<=0.12	<=8/4	<=1	<=1	<=1	<=1	<=0.5	<=0.5	<=0.5	<=0.5	<=1	<=1	<=4	<=0.5	<=0.25	2	0.5	<=4	<=1/19	<=1	<=8	kpneumoniae	1876	n.d.	n.d.	n.d.	n.d.	n.d.	n.d.	n.d.	n.d.	n.d.	n.d.	n.d.
JBBDACI-19-0011	41	139	5645496	Klebsiella pneumoniae subsp. pneumoniae	32/16	>64	<=4	<=0.5	<=2	<=1	>64	>128	<=0.12	>64	16	<=0.12	<=8/4	>16	>16	>16	>32	<=0.5	<=0.5	<=0.5	<=0.5	<=1	<=1	<=4	<=0.5	0.5	2	0.5	16	>2/38	<=1	<=8	kpneumoniae	882	n.d.	n.d.	n.d.	n.d.	n.d.	n.d.	n.d.	n.d.	n.d.	n.d.	n.d.
JBBDACI-19-0018	66	129	5476413	Klebsiella pneumoniae subsp. pneumoniae	>32/16	16	16	>32	>32	>32	>64	>128	32	>64	>16	32	>32/16	>16	>16	>16	>32	<=0.5	>8	>16	>8	2	8	<=4	2	>4	2	0.5	16	2/38	<=1	<=8	kpneumoniae	37	blaIMP-6	n.d.	n.d.	n.d.	n.d.	n.d.	n.d.	n.d.	n.d.	n.d.	n.d.
JBBDACI-19-0019	55	129	5071187	Escherichia coli	<=4/2	>64	<=4	1	<=2	<=1	>64	32	<=0.12	>64	<=1	<=0.12	<=8/4	4	>16	2	4	<=0.5	<=0.5	<=0.5	<=0.5	<=1	2	<=4	4	>4	<=1	<=0.25	>16	>2/38	<=1	<=8	ecoli	1193	n.d.	n.d.	n.d.	n.d.	n.d.	n.d.	n.d.	n.d.	n.d.	n.d.	n.d.
JBBDACI-19-0025	46	309	5231795	Escherichia coli	16/8	>64	<=4	<=0.5	4	<=1	>64	>128	<=0.12	>64	8	<=0.12	<=8/4	>16	>16	>16	>32	<=0.5	<=0.5	<=0.5	<=0.5	<=1	<=1	<=4	<=0.5	<=0.25	<=1	<=0.25	<=4	<=1/19	<=1	<=8	ecoli	95	n.d.	n.d.	n.d.	n.d.	n.d.	n.d.	n.d.	n.d.	n.d.	n.d.	n.d.
JBBDACI-19-0028	49	262	5138331	Escherichia coli	>32/16	>64	<=4	32	32	8	>64	>128	<=0.12	>64	>16	0.25	>32/16	>16	>16	>16	>32	<=0.5	<=0.5	<=0.5	<=0.5	<=1	<=1	<=4	>8	>4	<=1	<=0.25	<=4	<=1/19	<=1	<=8	ecoli	405	n.d.	n.d.	n.d.	n.d.	n.d.	n.d.	n.d.	n.d.	n.d.	n.d.	n.d.
JBBDACI-19-0030	58	195	5472473	Klebsiella pneumoniae	>32/16	>64	<=4	>32	>32	>32	>64	>128	16	>64	>16	16	>32/16	>16	>16	>16	>32	<=0.5	8	16	8	<=1	4	<=4	2	>4	<=1	<=0.25	16	<=1/19	<=1	<=8	kpneumoniae	37	blaIMP-6	n.d.	n.d.	n.d.	n.d.	n.d.	n.d.	n.d.	n.d.	n.d.	n.d.
JBBDACI-19-0036	40	146	5474637	Klebsiella pneumoniae subsp. pneumoniae	16/8	>64	<=4	<=0.5	<=2	<=1	>64	128	<=0.12	>64	<=1	<=0.12	<=8/4	<=1	16	4	4	<=0.5	<=0.5	<=0.5	<=0.5	>8	4	<=4	1	0.5	4	0.5	16	>2/38	<=1	<=8	kpneumoniae	628	n.d.	n.d.	n.d.	n.d.	n.d.	n.d.	n.d.	n.d.	n.d.	n.d.	n.d.
JBBDACI-19-0054	49	302	5217673	Escherichia coli	8/4	>64	<=4	1	<=2	<=1	>64	>128	<=0.12	>64	>16	0.25	<=8/4	>16	>16	>16	>32	1	<=0.5	<=0.5	<=0.5	>8	4	<=4	4	>4	<=1	<=0.25	<=4	>2/38	<=1	>16	ecoli	2003	n.d.	n.d.	n.d.	n.d.	n.d.	n.d.	n.d.	n.d.	n.d.	n.d.	n.d.
JBBDACI-19-0075	59	122	5535556	Raoultella ornithinolytica	>32/16	>64	>64	2	4	<=1	>64	>128	<=0.12	>64	8	0.5	>32/16	>16	>16	>16	>32	<=0.5	<=0.5	<=0.5	<=0.5	<=1	4	<=4	<=0.5	2	4	0.5	>16	>2/38	<=1	<=8	koxytoca	n.d.	n.d.	n.d.	n.d.	n.d.	n.d.	n.d.	n.d.	n.d.	n.d.	n.d.	n.d.
JBBDACI-19-0082	59	95	5082877	Escherichia coli	<=4/2	16	<=4	<=0.5	<=2	<=1	>64	>128	<=0.12	>64	4	<=0.12	<=8/4	16	>16	4	>32	<=0.5	<=0.5	<=0.5	<=0.5	<=1	<=1	<=4	<=0.5	0.5	<=1	<=0.25	<=4	<=1/19	<=1	<=8	ecoli	357	n.d.	n.d.	n.d.	n.d.	n.d.	n.d.	n.d.	n.d.	n.d.	n.d.	n.d.
JBBDACI-19-0093	46	278	5225228	Escherichia coli	8/4	>64	8	8	32	2	16	4	2	1	2	1	<=8/4	4	4	2	2	<=0.5	<=0.5	<=0.5	<=0.5	<=1	<=1	<=4	>8	>4	<=1	<=0.25	<=4	<=1/19	<=1	<=8	ecoli	648	n.d.	n.d.	n.d.	n.d.	n.d.	n.d.	n.d.	n.d.	n.d.	n.d.	n.d.
JBBDACI-19-0102	78	113	5445102	Klebsiella pneumoniae subsp. pneumoniae																																	kpneumoniae	1271	n.d.	n.d.	n.d.	n.d.	n.d.	n.d.	n.d.	n.d.	n.d.	n.d.	n.d.
JBBDACI-19-0113	81	164	5207818	Escherichia coli																																	ecoli	38	n.d.	n.d.	n.d.	n.d.	n.d.	n.d.	n.d.	n.d.	n.d.	n.d.	n.d.
JBBDACI-19-0126	66	162	5779926	Klebsiella pneumoniae subsp. pneumoniae	16/8	>64	<=4	2	4	<=1	>64	>128	<=0.12	>64	2	0.25	<=8/4	>16	>16	16	>32	<=0.5	<=0.5	<=0.5	<=0.5	>8	4	<=4	1	2	>8	1	16	>2/38	<=1	>16	kpneumoniae	455	n.d.	n.d.	n.d.	n.d.	n.d.	n.d.	n.d.	n.d.	n.d.	n.d.	n.d.
JBBDACI-19-0130	45	140	5039613	Escherichia coli	>32/16	>64	<=4	1	<=2	<=1	>64	>128	<=0.12	>64	2	<=0.12	>32/16	>16	>16	>16	>32	<=0.5	<=0.5	<=0.5	<=0.5	<=1	<=1	<=4	<=0.5	<=0.25	4	<=0.25	<=4	<=1/19	<=1	<=8	ecoli	38	n.d.	n.d.	n.d.	n.d.	n.d.	n.d.	n.d.	n.d.	n.d.	n.d.	n.d.
JBBDACI-19-0136	76	97	5349556	Klebsiella pneumoniae subsp. pneumoniae	>32/16	>64	>64	<=0.5	<=2	<=1	32	16	8	8	8	16	>32/16	>16	16	>16	>32	<=0.5	<=0.5	<=0.5	<=0.5	<=1	<=1	<=4	<=0.5	<=0.25	<=1	<=0.25	>16	<=1/19	<=1	<=8	kpneumoniae	1779	n.d.	n.d.	n.d.	n.d.	n.d.	n.d.	n.d.	n.d.	n.d.	n.d.	n.d.
JBBDACI-19-0137	77	88	5347192	Klebsiella pneumoniae subsp. pneumoniae	>32/16	>64	>64	1	<=2	<=1	32	8	4	4	16	16	>32/16	>16	>16	>16	>32	<=0.5	<=0.5	<=0.5	<=0.5	<=1	<=1	<=4	<=0.5	<=0.25	<=1	<=0.25	>16	<=1/19	<=1	<=8	kpneumoniae	1779	n.d.	n.d.	n.d.	n.d.	n.d.	n.d.	n.d.	n.d.	n.d.	n.d.	n.d.
JBBDACI-19-0138	81	229	5323499	Escherichia coli	>32/16	>64	<=4	1	8	<=1	>64	>128	<=0.12	>64	2	0.25	>32/16	>16	>16	>16	>32	<=0.5	<=0.5	<=0.5	<=0.5	>8	<=1	<=4	<=0.5	0.5	>8	<=0.25	<=4	<=1/19	<=1	<=8	ecoli	371	n.d.	n.d.	n.d.	n.d.	n.d.	n.d.	n.d.	n.d.	n.d.	n.d.	n.d.
JBBDACI-19-0148	78	88	5346687	Klebsiella pneumoniae subsp. pneumoniae	>32/16	>64	>64	1	<=2	<=1	32	8	4	4	8	16	>32/16	>16	>16	>16	>32	<=0.5	<=0.5	<=0.5	<=0.5	<=1	<=1	<=4	<=0.5	<=0.25	<=1	0.5	>16	<=1/19	<=1	<=8	kpneumoniae	1779	n.d.	n.d.	n.d.	n.d.	n.d.	n.d.	n.d.	n.d.	n.d.	n.d.	n.d.
JBBDACI-19-0158	62	88	5023086	Escherichia coli	32/16	>64	<=4	1	4	<=1	>64	>128	<=0.12	>64	2	0.25	16/8	8	>16	>16	>32	<=0.5	<=0.5	<=0.5	<=0.5	<=1	<=1	<=4	<=0.5	<=0.25	<=1	<=0.25	<=4	<=1/19	<=1	<=8	ecoli	131	n.d.	n.d.	n.d.	n.d.	n.d.	n.d.	n.d.	n.d.	n.d.	n.d.	n.d.
JBBDACI-19-0159	85	255	5286012	Escherichia coli	>32/16	>64	64	>32	>32	>32	>64	64	32	>64	>16	>32	>32/16	>16	16	4	4	1	<=0.5	<=0.5	<=0.5	>8	8	<=4	<=0.5	<=0.25	>8	<=0.25	>16	>2/38	<=1	<=8	ecoli	69	n.d.	n.d.	n.d.	n.d.	n.d.	n.d.	n.d.	n.d.	n.d.	n.d.	n.d.
JBBDACI-19-0161	56	154	5134263	Escherichia coli	>32/16	>64	<=4	2	8	2	>64	>128	<=0.12	>64	>16	0.5	32/16	>16	>16	>16	>32	<=0.5	<=0.5	<=0.5	<=0.5	>8	8	<=4	<=0.5	0.5	<=1	<=0.25	<=4	>2/38	<=1	<=8	ecoli	131	n.d.	n.d.	n.d.	n.d.	n.d.	n.d.	n.d.	n.d.	n.d.	n.d.	n.d.
JBBDACI-19-0162	63	217	5248229	Escherichia coli	>32/16	>64	>64	>32	>32	>32	>64	64	32	>64	>16	>32	32/16	>16	16	4	2	1	<=0.5	<=0.5	<=0.5	>8	4	<=4	<=0.5	<=0.25	>8	<=0.25	>16	>2/38	<=1	<=8	ecoli	69	n.d.	n.d.	n.d.	n.d.	n.d.	n.d.	n.d.	n.d.	n.d.	n.d.	n.d.
JBBDACI-19-0199	80	40	4954642	Serratia marcescens	>32/16	<=4	<=4	8	16	<=1	2	<=0.5	2	<=0.5	<=1	0.25	<=8/4	<=1	<=1	<=1	<=1	1	<=0.5	<=0.5	<=0.5	<=1	2	<=4	<=0.5	<=0.25	<=1	0.5	16	<=1/19	>8	<=8	n.d.	n.d.	n.d.	n.d.	n.d.	n.d.	n.d.	n.d.	n.d.	n.d.	n.d.	n.d.	n.d.
JBBDADA-19-0001	71	184	5221804	Escherichia coli	<=4/2	>64	<=4	2	8	<=1	>64	>128	<=0.12	>64	8	<=0.12	<=8/4	8	>16	>16	>32	<=0.5	<=0.5	<=0.5	<=0.5	<=1	<=1	<=4	>8	>4	<=1	<=0.25	<=4	<=1/19	<=1	<=8	ecoli	131	n.d.	n.d.	n.d.	n.d.	n.d.	n.d.	n.d.	n.d.	n.d.	n.d.	n.d.
JBBDADA-19-0002	65	59	5173644	Klebsiella aerogenes	>32/16	64	64	>32	>32	>32	>64	32	32	>64	>16	>32	16/8	>16	2	<=1	2	1	<=0.5	<=0.5	<=0.5	<=1	<=1	<=4	<=0.5	<=0.25	>8	2	<=4	<=1/19	<=1	16	kaerogenes	2	n.d.	n.d.	n.d.	n.d.	n.d.	n.d.	n.d.	n.d.	n.d.	n.d.	n.d.
JBBDADA-19-0003	49	226	5152659	Escherichia coli	16/8	>64	<=4	2	8	<=1	>64	>128	<=0.12	>64	8	<=0.12	<=8/4	16	>16	>16	>32	<=0.5	<=0.5	<=0.5	<=0.5	<=1	<=1	<=4	<=0.5	<=0.25	<=1	<=0.25	<=4	>2/38	<=1	<=8	ecoli	131	n.d.	n.d.	n.d.	n.d.	n.d.	n.d.	n.d.	n.d.	n.d.	n.d.	n.d.
JBBDADA-19-0006	85	180	4852982	Escherichia coli	8/4	>64	<=4	<=0.5	<=2	<=1	>64	>128	<=0.12	>64	8	<=0.12	<=8/4	16	>16	8	8	<=0.5	<=0.5	<=0.5	<=0.5	<=1	<=1	<=4	<=0.5	<=0.25	<=1	<=0.25	<=4	<=1/19	<=1	<=8	ecoli	5905	n.d.	n.d.	n.d.	n.d.	n.d.	n.d.	n.d.	n.d.	n.d.	n.d.	n.d.
JBBDADA-19-0007	78	120	5531766	Klebsiella pneumoniae subsp. pneumoniae	16/8	>64	<=4	1	<=2	<=1	>64	>128	<=0.12	>64	8	<=0.12	<=8/4	16	>16	>16	>32	<=0.5	<=0.5	<=0.5	<=0.5	<=1	8	<=4	8	>4	2	0.5	16	>2/38	<=1	<=8	kpneumoniae	307	n.d.	n.d.	n.d.	n.d.	n.d.	n.d.	n.d.	n.d.	n.d.	n.d.	n.d.
JBBDADA-19-0010	88	187	5251956	Escherichia coli	16/8	>64	<=4	<=0.5	<=2	<=1	>64	>128	<=0.12	>64	<=1	<=0.12	16/8	2	>16	8	>32	<=0.5	<=0.5	<=0.5	<=0.5	<=1	<=1	<=4	<=0.5	<=0.25	<=1	<=0.25	<=4	<=1/19	<=1	<=8	ecoli	144	n.d.	n.d.	n.d.	n.d.	n.d.	n.d.	n.d.	n.d.	n.d.	n.d.	n.d.
JBBDADA-19-0011	72	145	5032845	Escherichia coli	>32/16	>64	<=4	2	4	<=1	>64	>128	<=0.12	>64	16	0.25	>32/16	>16	>16	>16	>32	<=0.5	<=0.5	<=0.5	<=0.5	<=1	<=1	<=4	>8	>4	2	<=0.25	<=4	<=1/19	<=1	<=8	ecoli	131	n.d.	n.d.	n.d.	n.d.	n.d.	n.d.	n.d.	n.d.	n.d.	n.d.	n.d.
JBBDADA-19-0015	82	156	5167419	Escherichia coli	16/8	>64	<=4	1	8	<=1	>64	>128	<=0.12	>64	2	<=0.12	<=8/4	16	>16	8	16	<=0.5	<=0.5	<=0.5	<=0.5	<=1	<=1	<=4	>8	>4	8	<=0.25	<=4	>2/38	<=1	<=8	ecoli	648	n.d.	n.d.	n.d.	n.d.	n.d.	n.d.	n.d.	n.d.	n.d.	n.d.	n.d.
JBBDADA-19-0019	81	124	5506520	Klebsiella pneumoniae subsp. pneumoniae	>32/16	>64	<=4	2	4	<=1	>64	>128	<=0.12	>64	4	<=0.12	32/16	16	>16	16	16	<=0.5	<=0.5	<=0.5	<=0.5	>8	8	<=4	8	>4	4	1	16	>2/38	<=1	>16	kpneumoniae	37	n.d.	n.d.	n.d.	n.d.	n.d.	n.d.	n.d.	n.d.	n.d.	n.d.	n.d.
JBBDADA-19-0041	64	99	5343623	Klebsiella pneumoniae subsp. pneumoniae	>32/16	>64	>64	>32	>32	8	16	4	2	2	4	4	>32/16	2	4	16	32	2	<=0.5	1	1	<=1	<=1	<=4	1	0.5	8	2	>16	<=1/19	<=1	16	kpneumoniae	37	n.d.	n.d.	n.d.	n.d.	n.d.	n.d.	n.d.	n.d.	n.d.	n.d.	n.d.
JBBDADA-19-0043	69	166	5107726	Escherichia coli	>32/16	>64	>64	2	4	<=1	8	2	<=0.12	>64	2	<=0.12	>32/16	>16	4	2	2	<=0.5	<=0.5	<=0.5	<=0.5	<=1	<=1	<=4	8	>4	2	<=0.25	<=4	<=1/19	<=1	<=8	ecoli	131	n.d.	n.d.	n.d.	n.d.	n.d.	n.d.	n.d.	n.d.	n.d.	n.d.	n.d.
JBBDADA-19-0047	55	163	5107233	Escherichia coli	>32/16	>64	<=4	1	4	<=1	>64	>128	<=0.12	>64	4	<=0.12	32/16	>16	>16	>16	>32	<=0.5	<=0.5	<=0.5	<=0.5	<=1	<=1	<=4	>8	>4	2	<=0.25	<=4	<=1/19	<=1	<=8	ecoli	131	n.d.	n.d.	n.d.	n.d.	n.d.	n.d.	n.d.	n.d.	n.d.	n.d.	n.d.
JBBDADA-19-0049	69	154	5505545	Klebsiella pneumoniae subsp. pneumoniae	>32/16	>64	<=4	<=0.5	4	<=1	>64	>128	<=0.12	>64	16	0.25	>32/16	>16	>16	>16	>32	<=0.5	<=0.5	<=0.5	<=0.5	<=1	<=1	<=4	<=0.5	<=0.25	2	0.5	16	<=1/19	<=1	<=8	kpneumoniae	2854	n.d.	n.d.	n.d.	n.d.	n.d.	n.d.	n.d.	n.d.	n.d.	n.d.	n.d.
JBBDADA-19-0051	45	128	5595260	Klebsiella pneumoniae subsp. pneumoniae	>32/16	>64	8	1	<=2	<=1	>64	>128	<=0.12	>64	16	<=0.12	32/16	>16	>16	>16	>32	<=0.5	<=0.5	<=0.5	<=0.5	<=1	<=1	<=4	<=0.5	<=0.25	4	1	16	<=1/19	<=1	<=8	kpneumoniae	412	n.d.	n.d.	n.d.	n.d.	n.d.	n.d.	n.d.	n.d.	n.d.	n.d.	n.d.
JBBDADA-19-0053	46	288	5224919	Escherichia coli	>32/16	>64	<=4	2	8	<=1	>64	>128	<=0.12	>64	2	<=0.12	>32/16	16	>16	>16	>32	<=0.5	<=0.5	<=0.5	<=0.5	<=1	2	<=4	>8	>4	<=1	<=0.25	<=4	<=1/19	<=1	<=8	ecoli	131	n.d.	n.d.	n.d.	n.d.	n.d.	n.d.	n.d.	n.d.	n.d.	n.d.	n.d.
JBBDADA-19-0056	51	191	5239577	Escherichia coli	32/16	>64	<=4	8	32	2	>64	>128	<=0.12	>64	>16	0.25	16/8	>16	>16	>16	>32	<=0.5	<=0.5	<=0.5	<=0.5	>8	4	8	2	2	<=1	<=0.25	16	>2/38	<=1	<=8	ecoli	38	n.d.	n.d.	n.d.	n.d.	n.d.	n.d.	n.d.	n.d.	n.d.	n.d.	n.d.
JBBDADA-19-0059	40	231	5252139	Klebsiella aerogenes	<=4/2	32	<=4	1	4	<=1	>64	>128	<=0.12	>64	<=1	<=0.12	<=8/4	<=1	>16	2	4	2	<=0.5	<=0.5	<=0.5	<=1	<=1	<=4	<=0.5	<=0.25	>8	1	<=4	<=1/19	>8	<=8	kaerogenes	169	n.d.	n.d.	n.d.	n.d.	n.d.	n.d.	n.d.	n.d.	n.d.	n.d.	n.d.
JBBDADA-19-0061	44	167	5146488	Escherichia coli	<=4/2	64	<=4	<=0.5	<=2	<=1	32	8	<=0.12	8	16	<=0.12	<=8/4	>16	<=1	<=1	<=1	<=0.5	<=0.5	<=0.5	<=0.5	<=1	<=1	<=4	<=0.5	<=0.25	<=1	<=0.25	<=4	<=1/19	<=1	<=8	ecoli	416	n.d.	n.d.	n.d.	n.d.	n.d.	n.d.	n.d.	n.d.	n.d.	n.d.	n.d.
JBBDADA-19-0068	44	352	5433577	Escherichia coli	32/16	>64	<=4	1	4	<=1	>64	>128	<=0.12	>64	16	0.25	<=8/4	>16	>16	>16	>32	<=0.5	<=0.5	<=0.5	<=0.5	>8	>8	<=4	8	>4	<=1	<=0.25	<=4	<=1/19	<=1	<=8	ecoli	131	n.d.	n.d.	n.d.	n.d.	n.d.	n.d.	n.d.	n.d.	n.d.	n.d.	n.d.
JBBDADA-19-0073	40	212	5006909	Escherichia coli	16/8	>64	<=4	<=0.5	<=2	<=1	>64	128	<=0.12	>64	>16	<=0.12	16/8	>16	>16	16	8	<=0.5	<=0.5	<=0.5	<=0.5	<=1	<=1	<=4	>8	>4	2	<=0.25	<=4	>2/38	<=1	<=8	ecoli	162	n.d.	n.d.	n.d.	n.d.	n.d.	n.d.	n.d.	n.d.	n.d.	n.d.	n.d.
JBBDADA-19-0080	43	144	5200292	Enterobacter kobei	>32/16	64	64	>32	>32	>32	>64	>128	>32	>64	>16	>32	>32/16	>16	4	2	4	<=0.5	<=0.5	1	<=0.5	<=1	<=1	<=4	<=0.5	<=0.25	4	1	<=4	<=1/19	<=1	<=8	ecloacae	125	n.d.	n.d.	n.d.	n.d.	n.d.	n.d.	n.d.	n.d.	n.d.	n.d.	n.d.
JBBDADA-19-0091	51	183	5105663	Escherichia coli	32/16	>64	<=4	16	>32	16	>64	32	32	32	>16	>32	16/8	16	<=1	<=1	<=1	<=0.5	<=0.5	<=0.5	<=0.5	>8	8	<=4	8	>4	<=1	<=0.25	<=4	<=1/19	<=1	<=8	ecoli	1193	n.d.	n.d.	n.d.	n.d.	n.d.	n.d.	n.d.	n.d.	n.d.	n.d.	n.d.
JBBDADA-19-0093	39	100	5469582	Klebsiella quasipneumoniae subsp. similipneumoniae	32/16	>64	<=4	1	4	<=1	>64	>128	<=0.12	>64	>16	0.25	16/8	>16	>16	8	16	<=0.5	<=0.5	<=0.5	<=0.5	<=1	<=1	<=4	<=0.5	0.5	4	1	<=4	>2/38	<=1	<=8	kpneumoniae	367	n.d.	n.d.	n.d.	n.d.	n.d.	n.d.	n.d.	n.d.	n.d.	n.d.	n.d.
JBBDADA-19-0120	61	180	5597989	Klebsiella pneumoniae subsp. pneumoniae																																	kpneumoniae	37	n.d.	n.d.	n.d.	n.d.	n.d.	n.d.	n.d.	n.d.	n.d.	n.d.	n.d.
JBBDADH-19-0001	46	111	5590240	Klebsiella pneumoniae subsp. pneumoniae	>32/16	>64	>64	>32	>32	>32	>64	>128	>32	>64	>16	>32	>32/16	>16	>16	>16	>32	>8	>8	>16	>8	>8	>8	>32	>8	>4	4	1	>16	>2/38	<=1	>16	kpneumoniae	231	n.d.	n.d.	blaNDM-5	blaOXA-232	n.d.	n.d.	n.d.	n.d.	n.d.	n.d.	n.d.
JBBDADH-19-0002	64	149	5131930	Escherichia coli	8/4	>64	<=4	1	8	<=1	>64	>128	<=0.12	>64	>16	<=0.12	<=8/4	16	>16	>16	16	<=0.5	<=0.5	<=0.5	<=0.5	<=1	<=1	<=4	>8	>4	<=1	<=0.25	<=4	>2/38	<=1	<=8	ecoli	131	n.d.	n.d.	n.d.	n.d.	n.d.	n.d.	n.d.	n.d.	n.d.	n.d.	n.d.
JBBDADH-19-0003	64	113	4975865	Escherichia coli	16/8	>64	<=4	1	4	<=1	>64	>128	<=0.12	>64	>16	0.25	<=8/4	>16	>16	>16	>32	<=0.5	<=0.5	<=0.5	<=0.5	<=1	<=1	<=4	>8	>4	<=1	<=0.25	<=4	<=1/19	<=1	<=8	ecoli	131	n.d.	n.d.	n.d.	n.d.	n.d.	n.d.	n.d.	n.d.	n.d.	n.d.	n.d.
JBBDADH-19-0004	54	261	5309541	Escherichia coli	32/16	>64	32	32	>32	32	>64	>128	>32	>64	>16	>32	16/8	>16	>16	8	8	<=0.5	<=0.5	<=0.5	<=0.5	<=1	<=1	<=4	>8	>4	>8	<=0.25	<=4	<=1/19	<=1	<=8	ecoli	2659	n.d.	n.d.	n.d.	n.d.	n.d.	n.d.	n.d.	n.d.	n.d.	n.d.	n.d.
JBBDADH-19-0006	62	158	5126436	Escherichia coli	32/16	32	16	>32	>32	32	64	8	1	2	16	4	<=8/4	16	<=1	<=1	<=1	<=0.5	<=0.5	<=0.5	<=0.5	<=1	2	<=4	<=0.5	<=0.25	2	0.5	16	<=1/19	<=1	<=8	ecoli	73	n.d.	n.d.	n.d.	n.d.	n.d.	n.d.	n.d.	n.d.	n.d.	n.d.	n.d.
JBBDADH-19-0007	78	59	5648449	Klebsiella variicola	>32/16	>64	<=4	>32	>32	>32	64	8	16	2	16	>32	<=8/4	2	<=1	<=1	<=1	<=0.5	<=0.5	<=0.5	<=0.5	<=1	8	<=4	<=0.5	2	4	1	>16	<=1/19	<=1	<=8	kpneumoniae	355	n.d.	n.d.	n.d.	n.d.	n.d.	n.d.	n.d.	n.d.	n.d.	n.d.	n.d.
JBBDADH-19-0009	75	102	5527084	Klebsiella pneumoniae subsp. pneumoniae	32/16	>64	<=4	<=0.5	4	<=1	>64	>128	<=0.12	>64	8	<=0.12	<=8/4	>16	>16	>16	>32	<=0.5	<=0.5	<=0.5	<=0.5	<=1	8	<=4	8	>4	<=1	0.5	16	>2/38	<=1	<=8	kpneumoniae	307	n.d.	n.d.	n.d.	n.d.	n.d.	n.d.	n.d.	n.d.	n.d.	n.d.	n.d.
JBBDADH-19-0011	81	272	5562543	Escherichia coli	16/8	>64	8	4	32	<=1	>64	>128	<=0.12	>64	>16	<=0.12	<=8/4	>16	>16	>16	>32	<=0.5	<=0.5	<=0.5	<=0.5	>8	>8	8	>8	>4	<=1	<=0.25	<=4	>2/38	<=1	16	ecoli	648	n.d.	n.d.	n.d.	n.d.	n.d.	n.d.	n.d.	n.d.	n.d.	n.d.	n.d.
JBBDADH-19-0017	82	188	5156263	Escherichia coli	<=4/2	<=4	<=4	1	4	<=1	<=0.5	<=0.5	<=0.12	<=0.5	<=1	<=0.12	<=8/4	<=1	<=1	<=1	<=1	<=0.5	<=0.5	<=0.5	<=0.5	<=1	2	<=4	<=0.5	<=0.25	<=1	<=0.25	>16	<=1/19	<=1	<=8	ecoli	73	n.d.	n.d.	n.d.	n.d.	n.d.	n.d.	n.d.	n.d.	n.d.	n.d.	n.d.
JBBDADH-19-0021	84	114	5625350	Klebsiella pneumoniae subsp. pneumoniae	>32/16	>64	>64	32	>32	32	>64	64	32	32	>16	>32	16/8	8	>16	<=1	<=1	<=0.5	<=0.5	<=0.5	<=0.5	<=1	<=1	<=4	<=0.5	0.5	<=1	0.5	16	>2/38	<=1	<=8	kpneumoniae	4295	n.d.	n.d.	n.d.	n.d.	n.d.	n.d.	n.d.	n.d.	n.d.	n.d.	n.d.
JBBDADH-19-0022	67	205	5146345	Escherichia coli	16/8	>64	<=4	1	4	<=1	>64	>128	<=0.12	>64	8	<=0.12	<=8/4	16	>16	>16	>32	<=0.5	<=0.5	<=0.5	<=0.5	<=1	<=1	<=4	<=0.5	<=0.25	2	<=0.25	<=4	>2/38	<=1	<=8	ecoli	131	n.d.	n.d.	n.d.	n.d.	n.d.	n.d.	n.d.	n.d.	n.d.	n.d.	n.d.
JBBDADH-19-0023	84	114	4988222	Escherichia coli	16/8	16	<=4	>32	>32	32	>64	8	4	16	16	8	<=8/4	4	<=1	<=1	<=1	<=0.5	<=0.5	<=0.5	<=0.5	<=1	<=1	<=4	<=0.5	0.5	<=1	<=0.25	<=4	<=1/19	<=1	<=8	ecoli	131	n.d.	n.d.	n.d.	n.d.	n.d.	n.d.	n.d.	n.d.	n.d.	n.d.	n.d.
JBBDADH-19-0026	83	87	5054229	Escherichia coli	32/16	32	<=4	16	>32	8	>64	8	8	32	>16	16	<=8/4	4	<=1	<=1	<=1	<=0.5	<=0.5	<=0.5	<=0.5	<=1	<=1	<=4	<=0.5	<=0.25	2	<=0.25	<=4	<=1/19	<=1	<=8	ecoli	131	n.d.	n.d.	n.d.	n.d.	n.d.	n.d.	n.d.	n.d.	n.d.	n.d.	n.d.
JBBDADH-19-0027	84	175	5368420	Enterobacter hormaechei subsp. steigerwaltii	>32/16	>64	>64	>32	>32	>32	>64	>128	>32	>64	>16	>32	>32/16	<=1	>16	>16	>32	4	8	8	8	2	8	<=4	<=0.5	0.5	>8	1	<=4	<=1/19	<=1	<=8	ecloacae	133	blaIMP-1	n.d.	n.d.	n.d.	n.d.	n.d.	n.d.	n.d.	n.d.	n.d.	n.d.
JBBDADH-19-0034	80	42	4481290	Enterobacter asburiae	16/8	<=4	<=4	>32	>32	4	4	<=0.5	0.5	<=0.5	<=1	0.25	<=8/4	<=1	<=1	<=1	<=1	2	<=0.5	<=0.5	<=0.5	<=1	<=1	<=4	<=0.5	<=0.25	2	0.5	>16	<=1/19	>8	<=8	ecloacae	1057	n.d.	n.d.	n.d.	n.d.	n.d.	n.d.	n.d.	n.d.	n.d.	n.d.	n.d.
JBBDADH-19-0040	79	133	5676833	Klebsiella pneumoniae subsp. pneumoniae	>32/16	>64	16	4	16	<=1	>64	>128	0.25	>64	>16	1	32/16	>16	>16	>16	>32	<=0.5	<=0.5	<=0.5	<=0.5	<=1	<=1	<=4	4	2	>8	4	<=4	>2/38	<=1	>16	kpneumoniae	219	n.d.	n.d.	n.d.	n.d.	n.d.	n.d.	n.d.	n.d.	n.d.	n.d.	n.d.
JBBDADH-19-0046	70	232	5624692	Klebsiella quasipneumoniae subsp. similipneumoniae	>32/16	>64	<=4	2	8	<=1	>64	128	<=0.12	>64	<=1	<=0.12	16/8	8	16	8	16	<=0.5	<=0.5	<=0.5	<=0.5	>8	>8	<=4	2	>4	>8	0.5	<=4	>2/38	<=1	>16	kpneumoniae	*1676	n.d.	n.d.	n.d.	n.d.	n.d.	n.d.	n.d.	n.d.	n.d.	n.d.	n.d.
JBBDADH-19-0052	68	159	5090576	Escherichia coli	16/8	16	<=4	32	>32	4	32	4	2	<=0.5	8	16	<=8/4	4	<=1	<=1	<=1	1	<=0.5	<=0.5	<=0.5	<=1	<=1	<=4	>8	>4	<=1	<=0.25	<=4	<=1/19	<=1	<=8	ecoli	131	n.d.	n.d.	n.d.	n.d.	n.d.	n.d.	n.d.	n.d.	n.d.	n.d.	n.d.
JBBDADH-19-0059	75	175	5166510	Escherichia coli	<=4/2	<=4	<=4	1	<=2	<=1	<=0.5	<=0.5	<=0.12	<=0.5	<=1	<=0.12	<=8/4	<=1	<=1	<=1	<=1	<=0.5	<=0.5	<=0.5	<=0.5	<=1	<=1	<=4	<=0.5	<=0.25	<=1	<=0.25	<=4	<=1/19	<=1	<=8	ecoli	73	n.d.	n.d.	n.d.	n.d.	n.d.	n.d.	n.d.	n.d.	n.d.	n.d.	n.d.
JBBDADH-19-0061	70	153	5158172	Escherichia coli	<=4/2	<=4	<=4	2	8	<=1	2	<=0.5	<=0.12	<=0.5	<=1	32	<=8/4	<=1	<=1	<=1	<=1	<=0.5	<=0.5	>16	<=0.5	<=1	<=1	<=4	<=0.5	<=0.25	<=1	<=0.25	<=4	<=1/19	<=1	<=8	ecoli	73	n.d.	n.d.	n.d.	n.d.	n.d.	n.d.	n.d.	n.d.	n.d.	n.d.	n.d.
JBBDADH-19-0062	55	90	4982257	Escherichia coli	<=4/2	>64	<=4	1	4	<=1	64	32	<=0.12	64	>16	0.25	<=8/4	>16	4	<=1	2	<=0.5	<=0.5	<=0.5	<=0.5	<=1	2	<=4	1	1	<=1	<=0.25	<=4	<=1/19	<=1	<=8	ecoli	1618	n.d.	n.d.	n.d.	n.d.	n.d.	n.d.	n.d.	n.d.	n.d.	n.d.	n.d.
JBBDADH-19-0065	70	267	5368506	Escherichia coli	16/8	>64	<=4	16	>32	4	>64	8	4	16	8	8	<=8/4	4	<=1	<=1	<=1	<=0.5	<=0.5	<=0.5	<=0.5	<=1	<=1	<=4	<=0.5	0.5	8	<=0.25	<=4	>2/38	<=1	>16	ecoli	38	n.d.	n.d.	n.d.	n.d.	n.d.	n.d.	n.d.	n.d.	n.d.	n.d.	n.d.
JBBDADH-19-0068	66	63	4699968	Enterobacter roggenkampii	8/4	<=4	<=4	>32	>32	8	2	<=0.5	0.5	<=0.5	<=1	0.5	<=8/4	<=1	<=1	<=1	<=1	2	<=0.5	<=0.5	<=0.5	<=1	<=1	<=4	<=0.5	<=0.25	2	0.5	<=4	<=1/19	>8	<=8	ecloacae	n.d.	n.d.	n.d.	n.d.	n.d.	n.d.	n.d.	n.d.	n.d.	n.d.	n.d.	n.d.
JBBDADH-19-0073	61	162	5456950	Klebsiella pneumoniae subsp. pneumoniae	32/16	>64	<=4	1	4	<=1	>64	>128	<=0.12	>64	<=1	<=0.12	32/16	4	>16	16	>32	<=0.5	<=0.5	<=0.5	<=0.5	>8	8	<=4	<=0.5	0.5	>8	1	<=4	>2/38	<=1	>16	kpneumoniae	34	n.d.	n.d.	n.d.	n.d.	n.d.	n.d.	n.d.	n.d.	n.d.	n.d.	n.d.
JBBDADH-19-0076	80	144	5816803	Klebsiella pneumoniae subsp. ozaenae	>32/16	>64	>64	<=0.5	<=2	<=1	>64	>128	<=0.12	>64	<=1	<=0.12	>32/16	<=1	>16	>16	>32	<=0.5	<=0.5	<=0.5	<=0.5	<=1	<=1	<=4	<=0.5	<=0.25	<=1	<=0.25	16	<=1/19	<=1	<=8	kpneumoniae	23	n.d.	n.d.	n.d.	n.d.	n.d.	n.d.	n.d.	n.d.	n.d.	n.d.	n.d.
JBBDADH-19-0078	54	68	5263955	Klebsiella aerogenes	>32/16	>64	16	>32	>32	>32	>64	>128	2	>64	16	2	32/16	16	>16	>16	>32	1	<=0.5	<=0.5	<=0.5	<=1	<=1	<=4	2	2	>8	4	16	<=1/19	<=1	16	kaerogenes	14	n.d.	n.d.	n.d.	n.d.	n.d.	n.d.	n.d.	n.d.	n.d.	n.d.	n.d.
JBBDADH-19-0082	60	261	5301742	Escherichia coli	>32/16	>64	<=4	8	>32	4	64	4	2	8	8	4	<=8/4	2	<=1	<=1	<=1	<=0.5	<=0.5	<=0.5	<=0.5	>8	8	<=4	<=0.5	<=0.25	>8	<=0.25	<=4	>2/38	<=1	<=8	ecoli	69	n.d.	n.d.	n.d.	n.d.	n.d.	n.d.	n.d.	n.d.	n.d.	n.d.	n.d.
JBBDADH-19-0088	82	101	5499962	Klebsiella pneumoniae subsp. pneumoniae	32/16	>64	<=4	4	8	<=1	>64	64	<=0.12	>64	<=1	<=0.12	16/8	2	>16	16	8	<=0.5	<=0.5	<=0.5	<=0.5	<=1	<=1	<=4	1	2	2	0.5	16	>2/38	<=1	>16	kpneumoniae	753	n.d.	n.d.	n.d.	n.d.	n.d.	n.d.	n.d.	n.d.	n.d.	n.d.	n.d.
JBBDADH-19-0089	84	37	4576881	Enterobacter roggenkampii	16/8	<=4	<=4	>32	>32	16	4	<=0.5	1	<=0.5	<=1	1	<=8/4	<=1	<=1	<=1	<=1	2	<=0.5	<=0.5	<=0.5	<=1	<=1	<=4	<=0.5	<=0.25	2	0.5	>16	<=1/19	>8	<=8	ecloacae	n.d.	n.d.	n.d.	n.d.	n.d.	n.d.	n.d.	n.d.	n.d.	n.d.	n.d.	n.d.
JBBDADH-19-0098	77	95	5499368	Klebsiella pneumoniae subsp. pneumoniae	>32/16	>64	16	>32	>32	16	>64	>128	2	>64	4	1	>32/16	16	>16	>16	>32	<=0.5	<=0.5	1	<=0.5	>8	8	<=4	2	4	>8	4	16	>2/38	<=1	>16	kpneumoniae	628	n.d.	n.d.	n.d.	n.d.	n.d.	n.d.	n.d.	n.d.	n.d.	n.d.	n.d.
JBBDADH-19-0103	65	120	5109767	Escherichia coli	>32/16	>64	<=4	2	4	<=1	>64	>128	<=0.12	>64	>16	0.25	32/16	>16	>16	>16	>32	<=0.5	<=0.5	<=0.5	<=0.5	<=1	2	<=4	>8	>4	<=1	<=0.25	<=4	<=1/19	<=1	<=8	ecoli	131	n.d.	n.d.	n.d.	n.d.	n.d.	n.d.	n.d.	n.d.	n.d.	n.d.	n.d.
JBBDADH-19-0107	78	145	5383494	Escherichia coli	>32/16	>64	>64	>32	>32	>32	>64	64	>32	>64	>16	>32	>32/16	>16	16	2	4	2	<=0.5	<=0.5	<=0.5	>8	4	<=4	<=0.5	<=0.25	<=1	<=0.25	<=4	<=1/19	<=1	<=8	ecoli	12	n.d.	n.d.	n.d.	n.d.	n.d.	n.d.	n.d.	n.d.	n.d.	n.d.	n.d.
JBBDADH-19-0110	84	178	5107706	Escherichia coli	32/16	>64	<=4	1	<=2	<=1	>64	>128	<=0.12	>64	>16	0.25	32/16	>16	>16	>16	>32	<=0.5	<=0.5	<=0.5	<=0.5	>8	8	<=4	8	>4	2	<=0.25	<=4	>2/38	<=1	<=8	ecoli	1193	n.d.	n.d.	n.d.	n.d.	n.d.	n.d.	n.d.	n.d.	n.d.	n.d.	n.d.
JBBDADH-19-0113	85	58	5477857	Klebsiella quasipneumoniae subsp. similipneumoniae	>32/16	>64	16	>32	>32	>32	>64	128	32	16	>16	>32	32/16	>16	>16	<=1	<=1	1	<=0.5	<=0.5	<=0.5	<=1	<=1	<=4	<=0.5	0.5	2	0.5	<=4	<=1/19	4	<=8	kpneumoniae	894	n.d.	n.d.	n.d.	n.d.	n.d.	n.d.	n.d.	n.d.	n.d.	n.d.	n.d.
JBBDADH-19-0119	50	43	5063126	Klebsiella aerogenes	<=4/2	<=4	<=4	>32	>32	8	1	<=0.5	0.25	<=0.5	<=1	0.5	<=8/4	<=1	<=1	<=1	<=1	1	<=0.5	<=0.5	<=0.5	<=1	<=1	<=4	<=0.5	<=0.25	2	0.5	16	<=1/19	<=1	<=8	kaerogenes	9	n.d.	n.d.	n.d.	n.d.	n.d.	n.d.	n.d.	n.d.	n.d.	n.d.	n.d.
JBBDADH-19-0124	85	57	5078546	Klebsiella aerogenes	<=4/2	<=4	<=4	>32	>32	8	<=0.5	<=0.5	<=0.12	<=0.5	<=1	<=0.12	<=8/4	<=1	<=1	<=1	<=1	2	<=0.5	<=0.5	<=0.5	<=1	<=1	<=4	<=0.5	<=0.25	<=1	0.5	16	<=1/19	<=1	<=8	kaerogenes	135	n.d.	n.d.	n.d.	n.d.	n.d.	n.d.	n.d.	n.d.	n.d.	n.d.	n.d.
JBBDADH-19-0143	64	199	5248890	Escherichia coli	>32/16	>64	<=4	16	32	4	32	2	1	1	8	4	<=8/4	<=1	<=1	<=1	<=1	1	<=0.5	<=0.5	<=0.5	2	<=1	<=4	<=0.5	0.5	<=1	<=0.25	<=4	2/38	<=1	<=8	ecoli	69	n.d.	n.d.	n.d.	n.d.	n.d.	n.d.	n.d.	n.d.	n.d.	n.d.	n.d.
JBBDADH-19-0149	70	241	5042705	Escherichia coli	>32/16	>64	<=4	>32	>32	8	16	1	0.5	<=0.5	<=1	0.5	<=8/4	<=1	4	2	2	<=0.5	<=0.5	<=0.5	<=0.5	2	2	<=4	>8	>4	>8	0.5	<=4	>2/38	<=1	>16	ecoli	n.d.	n.d.	n.d.	n.d.	n.d.	n.d.	n.d.	n.d.	n.d.	n.d.	n.d.	n.d.
JBBDADH-19-0150	79	113	5606454	Klebsiella pneumoniae subsp. pneumoniae	>32/16	>64	>64	>32	>32	>32	>64	>128	2	>64	>16	2	>32/16	>16	>16	>16	>32	<=0.5	4	4	1	<=1	<=1	<=4	8	>4	>8	4	>16	2/38	<=1	>16	kpneumoniae	219	n.d.	n.d.	n.d.	n.d.	n.d.	n.d.	n.d.	n.d.	n.d.	n.d.	n.d.
JBBDADH-19-0156	91	56	5064872	Klebsiella aerogenes	<=4/2	<=4	<=4	>32	>32	8	1	<=0.5	0.25	<=0.5	<=1	<=0.12	<=8/4	<=1	<=1	<=1	<=1	2	<=0.5	<=0.5	<=0.5	<=1	<=1	<=4	<=0.5	<=0.25	2	0.5	<=4	<=1/19	<=1	<=8	kaerogenes	n.d.	n.d.	n.d.	n.d.	n.d.	n.d.	n.d.	n.d.	n.d.	n.d.	n.d.	n.d.
JBBDADH-19-0180	92	50	5156388	Klebsiella aerogenes	32/16	<=4	<=4	>32	>32	16	1	<=0.5	0.5	<=0.5	<=1	0.5	<=8/4	<=1	<=1	<=1	<=1	2	<=0.5	<=0.5	<=0.5	<=1	<=1	<=4	<=0.5	<=0.25	<=1	0.5	<=4	<=1/19	<=1	<=8	kaerogenes	2	n.d.	n.d.	n.d.	n.d.	n.d.	n.d.	n.d.	n.d.	n.d.	n.d.	n.d.
JBBDADH-19-0181	71	72	5379596	Klebsiella aerogenes	<=4/2	<=4	<=4	>32	>32	4	<=0.5	<=0.5	<=0.12	<=0.5	<=1	4	<=8/4	<=1	<=1	<=1	<=1	1	<=0.5	<=0.5	<=0.5	<=1	<=1	<=4	<=0.5	<=0.25	2	0.5	>16	<=1/19	<=1	<=8	kaerogenes	4	n.d.	n.d.	n.d.	n.d.	n.d.	n.d.	n.d.	n.d.	n.d.	n.d.	n.d.
JBBDADH-19-0185	60	112	5814179	Klebsiella variicola	16/8	>64	<=4	<=0.5	<=2	<=1	>64	>128	<=0.12	>64	<=1	<=0.12	16/8	4	>16	>16	>32	<=0.5	<=0.5	<=0.5	<=0.5	<=1	<=1	<=4	<=0.5	<=0.25	2	0.5	<=4	<=1/19	<=1	<=8	kpneumoniae	616	n.d.	n.d.	n.d.	n.d.	n.d.	n.d.	n.d.	n.d.	n.d.	n.d.	n.d.
JBBDADH-19-0188	77	100	5579225	Klebsiella pneumoniae subsp. pneumoniae	>32/16	>64	<=4	<=0.5	<=2	<=1	>64	>128	<=0.12	>64	>16	<=0.12	16/8	>16	>16	>16	>32	<=0.5	<=0.5	<=0.5	<=0.5	<=1	>8	<=4	1	4	2	0.5	>16	>2/38	<=1	<=8	kpneumoniae	n.d.	n.d.	n.d.	n.d.	n.d.	n.d.	n.d.	n.d.	n.d.	n.d.	n.d.	n.d.
JBBDADH-19-0191	51	208	4970262	Escherichia coli	32/16	64	8	>32	>32	32	>64	8	4	32	>16	32	<=8/4	16	<=1	<=1	<=1	<=0.5	<=0.5	<=0.5	<=0.5	<=1	4	<=4	<=0.5	<=0.25	2	<=0.25	<=4	>2/38	<=1	>16	ecoli	216	n.d.	n.d.	n.d.	n.d.	n.d.	n.d.	n.d.	n.d.	n.d.	n.d.	n.d.
JBBDADH-19-0192	74	181	5209011	Escherichia coli	32/16	>64	<=4	8	32	4	>64	>128	0.25	>64	>16	1	32/16	>16	>16	>16	>32	<=0.5	<=0.5	<=0.5	<=0.5	>8	>8	<=4	>8	>4	8	<=0.25	<=4	>2/38	<=1	>16	ecoli	2003	n.d.	n.d.	n.d.	n.d.	n.d.	n.d.	n.d.	n.d.	n.d.	n.d.	n.d.
JBBDADH-19-0193	65	163	5323376	Escherichia coli	16/8	>64	8	4	16	<=1	>64	>128	<=0.12	>64	>16	0.25	<=8/4	>16	>16	>16	>32	<=0.5	<=0.5	<=0.5	<=0.5	>8	>8	<=4	>8	>4	4	0.5	<=4	>2/38	<=1	<=8	ecoli	131	n.d.	n.d.	n.d.	n.d.	n.d.	n.d.	n.d.	n.d.	n.d.	n.d.	n.d.
JBBDAEB-19-0001	72	185	5196973	Escherichia coli	8/4	>64	<=4	1	4	<=1	>64	>128	<=0.12	>64	8	<=0.12	<=8/4	16	>16	>16	>32	<=0.5	<=0.5	<=0.5	<=0.5	<=1	2	<=4	>8	>4	4	<=0.25	<=4	>2/38	<=1	<=8	ecoli	131	n.d.	n.d.	n.d.	n.d.	n.d.	n.d.	n.d.	n.d.	n.d.	n.d.	n.d.
JBBDAEB-19-0003	65	184	5198940	Escherichia coli	32/16	>64	<=4	1	4	<=1	>64	>128	<=0.12	>64	>16	<=0.12	16/8	>16	>16	>16	>32	<=0.5	<=0.5	<=0.5	<=0.5	>8	>8	<=4	>8	>4	<=1	<=0.25	>16	>2/38	<=1	<=8	ecoli	131	n.d.	n.d.	n.d.	n.d.	n.d.	n.d.	n.d.	n.d.	n.d.	n.d.	n.d.
JBBDAEB-19-0004	63	147	5129160	Escherichia coli	16/8	>64	<=4	1	4	<=1	>64	>128	<=0.12	>64	<=1	<=0.12	<=8/4	2	>16	16	32	<=0.5	<=0.5	<=0.5	<=0.5	>8	8	<=4	1	1	<=1	<=0.25	<=4	>2/38	<=1	<=8	ecoli	38	n.d.	n.d.	n.d.	n.d.	n.d.	n.d.	n.d.	n.d.	n.d.	n.d.	n.d.
JBBDAEB-19-0005	57	103	5375259	Escherichia coli	>32/16	>64	<=4	<=0.5	4	<=1	>64	>128	<=0.12	>64	<=1	<=0.12	16/8	4	>16	4	8	<=0.5	<=0.5	<=0.5	<=0.5	<=1	<=1	<=4	<=0.5	<=0.25	2	<=0.25	<=4	>2/38	<=1	>16	ecoli	8262	n.d.	n.d.	n.d.	n.d.	n.d.	n.d.	n.d.	n.d.	n.d.	n.d.	n.d.
JBBDAEB-19-0008	60	148	5163899	Escherichia coli	16/8	>64	8	1	4	<=1	>64	>128	<=0.12	>64	>16	<=0.12	<=8/4	>16	>16	>16	>32	<=0.5	<=0.5	<=0.5	<=0.5	>8	>8	16	>8	>4	<=1	<=0.25	<=4	<=1/19	<=1	<=8	ecoli	131	n.d.	n.d.	n.d.	n.d.	n.d.	n.d.	n.d.	n.d.	n.d.	n.d.	n.d.
JBBDAEB-19-0017	54	110	5325309	Klebsiella pneumoniae subsp. ozaenae	32/16	>64	<=4	<=0.5	4	<=1	>64	>128	<=0.12	>64	<=1	<=0.12	<=8/4	2	16	8	>32	<=0.5	<=0.5	<=0.5	<=0.5	<=1	<=1	<=4	<=0.5	0.5	>8	1	16	>2/38	<=1	<=8	kpneumoniae	17	n.d.	n.d.	n.d.	n.d.	n.d.	n.d.	n.d.	n.d.	n.d.	n.d.	n.d.
JBBDAEE-19-0001	46	101	5444996	Klebsiella pneumoniae subsp. pneumoniae	>32/16	>64	16	<=0.5	4	<=1	>64	>128	<=0.12	>64	8	<=0.12	32/16	>16	>16	>16	>32	<=0.5	<=0.5	<=0.5	<=0.5	<=1	4	<=4	<=0.5	2	4	0.5	16	>2/38	<=1	>16	kpneumoniae	412	n.d.	n.d.	n.d.	n.d.	n.d.	n.d.	n.d.	n.d.	n.d.	n.d.	n.d.
JBBDAEE-19-0002	53	209	5249902	Escherichia coli	32/16	>64	<=4	<=0.5	<=2	<=1	>64	>128	<=0.12	>64	<=1	<=0.12	16/8	4	>16	>16	>32	<=0.5	<=0.5	<=0.5	<=0.5	<=1	<=1	<=4	<=0.5	<=0.25	<=1	<=0.25	<=4	<=1/19	<=1	<=8	ecoli	95	n.d.	n.d.	n.d.	n.d.	n.d.	n.d.	n.d.	n.d.	n.d.	n.d.	n.d.
JBBDAEE-19-0007	76	450	4946566	Escherichia coli	32/16	>64	<=4	>32	>32	4	>64	>128	0.5	>64	8	0.5	16/8	16	>16	>16	>32	<=0.5	<=0.5	<=0.5	<=0.5	<=1	<=1	<=4	<=0.5	<=0.25	<=1	0.5	<=4	<=1/19	4	<=8	ecoli	1201	n.d.	n.d.	n.d.	n.d.	n.d.	n.d.	n.d.	n.d.	n.d.	n.d.	n.d.
JBBDAEE-19-0008	58	165	5214651	Escherichia coli	16/8	>64	<=4	<=0.5	<=2	<=1	>64	>128	<=0.12	>64	8	<=0.12	<=8/4	>16	>16	>16	>32	<=0.5	<=0.5	<=0.5	<=0.5	>8	8	<=4	8	>4	<=1	<=0.25	<=4	>2/38	<=1	<=8	ecoli	1193	n.d.	n.d.	n.d.	n.d.	n.d.	n.d.	n.d.	n.d.	n.d.	n.d.	n.d.
JBBDAEE-19-0020	47	202	5156366	Escherichia coli	16/8	>64	<=4	1	4	<=1	>64	>128	<=0.12	>64	8	<=0.12	<=8/4	16	>16	>16	>32	<=0.5	<=0.5	<=0.5	<=0.5	>8	>8	<=4	<=0.5	0.5	2	<=0.25	16	>2/38	<=1	<=8	ecoli	131	n.d.	n.d.	n.d.	n.d.	n.d.	n.d.	n.d.	n.d.	n.d.	n.d.	n.d.
JBBDAEE-19-0024	78	133	5477997	Klebsiella pneumoniae	>32/16	>64	<=4	>32	>32	>32	>64	>128	>32	>64	>16	>32	>32/16	>16	>16	>16	>32	<=0.5	>8	>16	>8	4	8	<=4	4	>4	<=1	<=0.25	>16	<=1/19	<=1	<=8	kpneumoniae	37	blaIMP-6	n.d.	n.d.	n.d.	n.d.	n.d.	n.d.	n.d.	n.d.	n.d.	n.d.
JBBDAFG-19-0001	46	152	5250665	Escherichia coli	>32/16	>64	<=4	1	4	<=1	>64	>128	<=0.12	>64	<=1	<=0.12	32/16	8	>16	>16	>32	<=0.5	<=0.5	<=0.5	<=0.5	>8	>8	<=4	>8	>4	4	<=0.25	<=4	>2/38	<=1	<=8	ecoli	131	n.d.	n.d.	n.d.	n.d.	n.d.	n.d.	n.d.	n.d.	n.d.	n.d.	n.d.
JBBDAFG-19-0002	39	83	5857370	Raoultella ornithinolytica	8/4	>64	<=4	1	4	<=1	>64	>128	<=0.12	>64	8	0.25	<=8/4	>16	>16	>16	>32	2	<=0.5	<=0.5	<=0.5	>8	4	<=4	1	0.5	2	0.5	>16	>2/38	<=1	<=8	koxytoca	n.d.	n.d.	n.d.	n.d.	n.d.	n.d.	n.d.	n.d.	n.d.	n.d.	n.d.	n.d.
JBBDAFG-19-0003	56	370	5279991	Escherichia coli	16/8	>64	<=4	1	4	<=1	>64	>128	<=0.12	>64	>16	0.25	16/8	>16	>16	>16	>32	<=0.5	<=0.5	<=0.5	<=0.5	2	2	8	8	>4	2	<=0.25	<=4	>2/38	<=1	<=8	ecoli	131	n.d.	n.d.	n.d.	n.d.	n.d.	n.d.	n.d.	n.d.	n.d.	n.d.	n.d.
JBBDAFG-19-0005	75	172	5061467	Escherichia coli	8/4	>64	<=4	2	16	2	>64	>128	<=0.12	>64	>16	0.25	<=8/4	>16	>16	>16	>32	<=0.5	<=0.5	<=0.5	<=0.5	2	2	8	>8	>4	8	<=0.25	<=4	>2/38	<=1	16	ecoli	131	n.d.	n.d.	n.d.	n.d.	n.d.	n.d.	n.d.	n.d.	n.d.	n.d.	n.d.
JBBDAFG-19-0011	69	143	5323627	Escherichia coli	16/8	>64	<=4	1	4	<=1	>64	>128	<=0.12	>64	16	<=0.12	16/8	>16	>16	>16	>32	<=0.5	<=0.5	<=0.5	<=0.5	<=1	<=1	<=4	<=0.5	0.5	<=1	<=0.25	<=4	<=1/19	<=1	<=8	ecoli	998	n.d.	n.d.	n.d.	n.d.	n.d.	n.d.	n.d.	n.d.	n.d.	n.d.	n.d.
JBBDAFG-19-0014	71	105	5338000	Klebsiella pneumoniae subsp. pneumoniae	32/16	>64	<=4	<=0.5	<=2	<=1	>64	>128	<=0.12	>64	8	<=0.12	<=8/4	>16	>16	>16	>32	<=0.5	<=0.5	<=0.5	<=0.5	>8	>8	8	<=0.5	4	4	1	16	>2/38	<=1	<=8	kpneumoniae	323	n.d.	n.d.	n.d.	n.d.	n.d.	n.d.	n.d.	n.d.	n.d.	n.d.	n.d.
JBBDAFG-19-0016	41	129	5554864	Klebsiella pneumoniae subsp. pneumoniae	>32/16	>64	64	2	8	<=1	>64	>128	<=0.12	>64	>16	0.5	32/16	>16	>16	>16	>32	<=0.5	<=0.5	<=0.5	<=0.5	<=1	4	<=4	4	>4	>8	2	16	>2/38	<=1	<=8	kpneumoniae	412	n.d.	n.d.	n.d.	n.d.	n.d.	n.d.	n.d.	n.d.	n.d.	n.d.	n.d.
JBBDAFG-19-0017	68	151	5814391	Klebsiella variicola	>32/16	>64	32	>32	>32	>32	>64	16	32	4	>16	>32	16/8	2	>16	<=1	4	2	<=0.5	<=0.5	<=0.5	2	>8	32	<=0.5	0.5	2	<=0.25	16	>2/38	<=1	>16	kpneumoniae	925	n.d.	n.d.	n.d.	n.d.	n.d.	n.d.	n.d.	n.d.	n.d.	n.d.	n.d.
JBBDAFG-19-0022	38	229	5577265	Klebsiella pneumoniae subsp. pneumoniae	>32/16	16	16	>32	>32	8	>64	64	0.5	32	16	2	16/8	8	>16	16	32	<=0.5	<=0.5	<=0.5	<=0.5	<=1	<=1	<=4	2	>4	4	<=0.25	16	>2/38	<=1	>16	kpneumoniae	15	n.d.	n.d.	n.d.	n.d.	n.d.	n.d.	n.d.	n.d.	n.d.	n.d.	n.d.
JBBDAFG-19-0023	29	337	5198496	Escherichia coli	16/8	>64	<=4	8	32	4	>64	2	2	16	8	8	<=8/4	2	<=1	<=1	<=1	<=0.5	<=0.5	<=0.5	<=0.5	<=1	<=1	<=4	<=0.5	0.5	<=1	<=0.25	<=4	<=1/19	<=1	<=8	ecoli	69	n.d.	n.d.	n.d.	n.d.	n.d.	n.d.	n.d.	n.d.	n.d.	n.d.	n.d.
JBBDAFG-19-0026	59	164	5905631	Klebsiella pneumoniae	>32/16	>64	>64	<=0.5	<=2	<=1	>64	128	<=0.12	>64	>16	0.25	32/16	>16	>16	>16	>32	<=0.5	<=0.5	<=0.5	<=0.5	<=1	>8	16	<=0.5	<=0.25	>8	0.5	>16	>2/38	>8	>16	kpneumoniae	12	n.d.	n.d.	n.d.	n.d.	n.d.	n.d.	n.d.	n.d.	n.d.	n.d.	n.d.
JBBDAFG-19-0029	76	246	5146424	Escherichia coli	>32/16	>64	>64	>32	>32	>32	>64	>128	>32	>64	>16	>32	>32/16	>16	>16	>16	>32	1	<=0.5	<=0.5	<=0.5	<=1	>8	16	>8	>4	>8	<=0.25	<=4	>2/38	<=1	<=8	ecoli	448	n.d.	n.d.	n.d.	blaOXA-181	n.d.	n.d.	n.d.	n.d.	n.d.	n.d.	n.d.
JBBDAFG-19-0030	83	128	5151470	Enterobacter chengduensis	>32/16	>64	>64	>32	>32	>32	>64	128	32	>64	>16	>32	>32/16	<=1	>16	>16	32	2	2	2	1	<=1	4	<=4	<=0.5	0.5	4	1	16	<=1/19	>8	<=8	ecloacae	414	blaIMP-1	n.d.	n.d.	n.d.	n.d.	n.d.	n.d.	n.d.	n.d.	n.d.	n.d.
JBBDAFG-19-0034	72	65	5170445	Klebsiella aerogenes	32/16	>64	32	>32	>32	>32	>64	32	32	64	>16	>32	32/16	>16	16	>16	>32	<=0.5	<=0.5	<=0.5	<=0.5	<=1	<=1	<=4	<=0.5	0.5	4	0.5	16	<=1/19		<=8	kaerogenes	151	n.d.	n.d.	n.d.	n.d.	n.d.	n.d.	n.d.	n.d.	n.d.	n.d.	n.d.
JBBDAFG-19-0037	55	154	5162633	Escherichia coli	>32/16	>64	<=4	2	8	<=1	>64	>128	<=0.12	>64	8	<=0.12	32/16	>16	>16	>16	>32	<=0.5	<=0.5	<=0.5	<=0.5	>8	>8	<=4	<=0.5	0.5	4	<=0.25	<=4	>2/38	<=1	<=8	ecoli	131	n.d.	n.d.	n.d.	n.d.	n.d.	n.d.	n.d.	n.d.	n.d.	n.d.	n.d.
JBBDAFG-19-0044	78	36	4689013	Enterobacter roggenkampii	>32/16	>64	64	>32	>32	>32	>64	128	>32	>64	>16	>32	>32/16	>16	16	2	4	2	1	2	<=0.5	<=1	<=1	<=4	<=0.5	<=0.25	8	2	>16	<=1/19		>16	ecloacae	n.d.	n.d.	n.d.	n.d.	n.d.	n.d.	n.d.	n.d.	n.d.	n.d.	n.d.	n.d.
JBBDAFG-19-0049	68	234	5798332	Klebsiella pneumoniae	>32/16	32	>64	>32	>32	>32	>64	32	32	16	>16	>32	>32/16	<=1	>16	>16	32	4	>8	16	>8	<=1	2	<=4	1	2	4	1	16	2/38	<=1	<=8	kpneumoniae	*12	blaIMP-1	n.d.	n.d.	n.d.	n.d.	n.d.	n.d.	n.d.	n.d.	n.d.	n.d.
JBBDAFG-19-0052	39	206	5546270	Klebsiella pneumoniae subsp. pneumoniae	32/16	>64	<=4	2	4	<=1	64	32	<=0.12	32	2	<=0.12	<=8/4	2	4	2	4	<=0.5	<=0.5	<=0.5	<=0.5	<=1	<=1	<=4	4	>4	>8	0.5	16	>2/38	<=1	>16	kpneumoniae	15	n.d.	n.d.	n.d.	n.d.	n.d.	n.d.	n.d.	n.d.	n.d.	n.d.	n.d.
JBBDAFG-19-0061	50	156	5839080	Klebsiella pneumoniae subsp. pneumoniae	32/16	<=4	>64	>32	>32	4	>64	>128	2	>64	>16	8	32/16	>16	>16	>16	>32	<=0.5	<=0.5	<=0.5	<=0.5	2	>8	16	<=0.5	<=0.25	>8	0.5	>16	>2/38	<=1	>16	kpneumoniae	12	n.d.	n.d.	n.d.	n.d.	n.d.	n.d.	n.d.	n.d.	n.d.	n.d.	n.d.
JBBDAFG-19-0068	86	69	5019001	Escherichia coli	8/4	<=4	<=4	2	4	<=1	4	<=0.5	<=0.12	<=0.5	<=1	<=0.12	<=8/4	<=1	<=1	<=1	<=1	<=0.5	<=0.5	<=0.5	<=0.5	<=1	<=1	<=4	<=0.5	<=0.25	<=1	<=0.25	<=4	<=1/19	<=1	<=8	ecoli	12	n.d.	n.d.	n.d.	n.d.	n.d.	n.d.	n.d.	n.d.	n.d.	n.d.	n.d.
JBBDAFG-19-0070	88	85	5126456	Escherichia coli	16/8	>64	<=4	4	16	<=1	16	1	0.25	<=0.5	<=1	0.5	<=8/4	2	<=1	<=1	<=1	<=0.5	<=0.5	<=0.5	<=0.5	<=1	<=1	<=4	2	0.5	<=1	<=0.25	<=4	<=1/19	<=1	<=8	ecoli	73	n.d.	n.d.	n.d.	n.d.	n.d.	n.d.	n.d.	n.d.	n.d.	n.d.	n.d.
JBBDAFG-19-0072	50	187	5326474	Escherichia coli	>32/16	>64	<=4	32	>32	2	>64	>128	2	>64	4	4	32/16	8	>16	>16	16	1	<=0.5	<=0.5	<=0.5	>8	>8	32	>8	>4	<=1	<=0.25	16	>2/38	<=1	>16	ecoli	131	n.d.	n.d.	n.d.	n.d.	n.d.	n.d.	n.d.	n.d.	n.d.	n.d.	n.d.
JBBDAFG-19-0074	70	67	5392885	Klebsiella pneumoniae subsp. pneumoniae	32/16	>64	<=4	<=0.5	<=2	<=1	>64	128	<=0.12	>64	<=1	<=0.12	16/8	<=1	16	4	4	<=0.5	<=0.5	<=0.5	<=0.5	>8	4	<=4	<=0.5	0.5	>8	2	<=4	>2/38	<=1	>16	kpneumoniae	1271	n.d.	n.d.	n.d.	n.d.	n.d.	n.d.	n.d.	n.d.	n.d.	n.d.	n.d.
JBBDAFG-19-0077	52	75	5139681	Klebsiella pneumoniae subsp. pneumoniae	32/16	>64	8	<=0.5	4	<=1	>64	>128	<=0.12	>64	>16	<=0.12	<=8/4	>16	>16	>16	>32	<=0.5	<=0.5	<=0.5	<=0.5	>8	>8	<=4	<=0.5	2	4	1	<=4	<=1/19	<=1	<=8	kpneumoniae	48	n.d.	n.d.	n.d.	n.d.	n.d.	n.d.	n.d.	n.d.	n.d.	n.d.	n.d.
JBBDAFG-19-0081	37	806	5619691	Klebsiella pneumoniae subsp. pneumoniae	>32/16	>64	>64	>32	>32	>32	>64	64	16	32	>16	>32	>32/16	8	8	4	8	<=0.5	2	2	1	<=1	2	<=4	8	>4	>8	0.5	16	>2/38	<=1	>16	kpneumoniae	15	blaIMP-1	n.d.	n.d.	n.d.	n.d.	n.d.	n.d.	n.d.	n.d.	n.d.	n.d.
JBBDAFG-19-0084	40	234	5303804	Escherichia coli	>32/16	>64	<=4	8	32	4	>64	4	8	8	8	16	16/8	2	<=1	<=1	<=1	1	<=0.5	<=0.5	<=0.5	<=1	<=1	<=4	<=0.5	<=0.25	<=1	<=0.25	<=4	>2/38	<=1	>16	ecoli	127	n.d.	n.d.	n.d.	n.d.	n.d.	n.d.	n.d.	n.d.	n.d.	n.d.	n.d.
JBBDAFG-19-0085	45	195	4784462	Escherichia coli	8/4	>64	<=4	4	16	<=1	>64	128	0.25	64	>16	0.5	<=8/4	>16	>16	16	8	<=0.5	<=0.5	<=0.5	<=0.5	<=1	>8	<=4	>8	>4	>8	1	<=4	>2/38	<=1	>16	ecoli	361	n.d.	n.d.	n.d.	n.d.	n.d.	n.d.	n.d.	n.d.	n.d.	n.d.	n.d.
JBBDAFG-19-0089	42	253	5233441	Escherichia coli	16/8	>64	<=4	4	8	2	>64	>128	<=0.12	>64	>16	0.25	16/8	>16	>16	>16	>32	<=0.5	<=0.5	<=0.5	<=0.5	<=1	<=1	<=4	>8	>4	<=1	<=0.25	16	<=1/19	<=1	<=8	ecoli	131	n.d.	n.d.	n.d.	n.d.	n.d.	n.d.	n.d.	n.d.	n.d.	n.d.	n.d.
JBBDAFG-19-0090	49	138	5628510	Klebsiella pneumoniae	>32/16	>64	>64	>32	>32	32	>64	32	8	>64	>16	32	>32/16	16	>16	8	32	2	<=0.5	<=0.5	1	2	>8	16	<=0.5	<=0.25	2	1	16	>2/38	<=1	>16	kpneumoniae	784	n.d.	n.d.	n.d.	n.d.	n.d.	n.d.	n.d.	n.d.	n.d.	n.d.	n.d.
JBBDAFG-19-0092	71	98	5675425	Klebsiella variicola	>32/16	>64	64	>32	>32	8	32	4	2	2	16	8	<=8/4	4	<=1	<=1	<=1	<=0.5	<=0.5	<=0.5	<=0.5	<=1	8	8	4	2	8	4	16	>2/38	<=1	>16	kpneumoniae	925	n.d.	n.d.	n.d.	n.d.	n.d.	n.d.	n.d.	n.d.	n.d.	n.d.	n.d.
JBBDAFG-19-0101	76	207	5567839	Klebsiella pneumoniae subsp. pneumoniae	>32/16	>64	<=4	>32	>32	>32	>64	>128	16	>64	>16	>32	>32/16	>16	>16	>16	>32	2	4	8	2	>8	>8	<=4	<=0.5	<=0.25	4	1	>16	<=1/19	<=1	>16	kpneumoniae	37	blaIMP-1	n.d.	n.d.	n.d.	n.d.	n.d.	n.d.	n.d.	n.d.	n.d.	n.d.
JBBDAFG-19-0102	28	413	5268542	Escherichia coli	>32/16	>64	>64	>32	>32	>32	>64	>128	16	>64	>16	>32	>32/16	>16	>16	>16	>32	2	4	4	2	2	>8	<=4	<=0.5	<=0.25	<=1	<=0.25	<=4	<=1/19	<=1	<=8	ecoli	59	blaIMP-1	n.d.	n.d.	n.d.	n.d.	n.d.	n.d.	n.d.	n.d.	n.d.	n.d.
JBBDAFG-19-0104	46	161	5498863	Klebsiella pneumoniae subsp. pneumoniae	>32/16	>64	32	>32	>32	>32	>64	16	8	8	>16	>32	<=8/4	16	2	<=1	<=1	<=0.5	<=0.5	<=0.5	<=0.5	<=1	8	<=4	>8	>4	>8	2	<=4	>2/38	<=1	>16	kpneumoniae	709	n.d.	n.d.	n.d.	n.d.	n.d.	n.d.	n.d.	n.d.	n.d.	n.d.	n.d.
JBBDAFG-19-0106	54	292	5825702	Klebsiella variicola	>32/16	>64	16	>32	>32	>32	>64	64	16	64	>16	>32	<=8/4	>16	8	4	8	1	<=0.5	<=0.5	<=0.5	<=1	>8	32	<=0.5	0.5	>8	0.5	<=4	>2/38	<=1	>16	kpneumoniae	2388	n.d.	n.d.	n.d.	n.d.	n.d.	n.d.	n.d.	n.d.	n.d.	n.d.	n.d.
JBBDAFG-19-0124	86	88	5302887	Enterobacter hormaechei subsp. steigerwaltii	>32/16	>64	>64	>32	>32	>32	>64	>128	>32	>64	>16	>32	>32/16	>16	>16	>16	32	1	2	2	1	<=1	4	<=4	2	2	>8	0.5	16	>2/38	<=1	<=8	ecloacae	175	blaIMP-1	n.d.	n.d.	n.d.	n.d.	n.d.	n.d.	n.d.	n.d.	n.d.	n.d.
JBBDAFG-19-0127	53	87	5508174	Klebsiella pneumoniae subsp. pneumoniae	32/16	>64	<=4	1	4	<=1	>64	>128	<=0.12	>64	<=1	0.25	32/16	2	16	8	32	<=0.5	<=0.5	<=0.5	<=0.5	>8	8	<=4	<=0.5	0.5	>8	1	16	>2/38	2	<=8	kpneumoniae	716	n.d.	n.d.	n.d.	n.d.	n.d.	n.d.	n.d.	n.d.	n.d.	n.d.	n.d.
JBBDAFG-19-0134	52	258	5159515	Escherichia coli	16/8	>64	<=4	2	8	<=1	>64	>128	<=0.12	>64	16	0.25	<=8/4	16	>16	>16	32	<=0.5	<=0.5	<=0.5	<=0.5	>8	8	<=4	<=0.5	0.5	<=1	<=0.25	<=4	>2/38	<=1	>16	ecoli	62	n.d.	n.d.	n.d.	n.d.	n.d.	n.d.	n.d.	n.d.	n.d.	n.d.	n.d.
JBBDAFG-19-0135	62	82	5371293	Klebsiella pneumoniae	32/16	>64	<=4	1	4	<=1	>64	>128	<=0.12	>64	>16	<=0.12	32/16	>16	>16	>16	>32	<=0.5	<=0.5	<=0.5	<=0.5	<=1	<=1	<=4	<=0.5	0.5	2	1	<=4	>2/38	<=1	<=8	kpneumoniae	101	n.d.	n.d.	n.d.	n.d.	n.d.	n.d.	n.d.	n.d.	n.d.	n.d.	n.d.
JBBDAFG-19-0138	49	159	5614396	Klebsiella pneumoniae subsp. pneumoniae	>32/16	>64	>64	>32	>32	>32	>64	32	16	64	>16	>32	>32/16	2	4	4	8	<=0.5	2	2	1	<=1	2	<=4	8	>4	>8	0.5	<=4	>2/38	<=1	>16	kpneumoniae	15	blaIMP-1	n.d.	n.d.	n.d.	n.d.	n.d.	n.d.	n.d.	n.d.	n.d.	n.d.
JBBDAFG-19-0146	47	96	5375746	Klebsiella pneumoniae subsp. pneumoniae	>32/16	>64	<=4	2	4	<=1	>64	>128	<=0.12	>64	2	0.25	32/16	16	>16	>16	>32	<=0.5	<=0.5	<=0.5	<=0.5	<=1	4	<=4	4	>4	4	1	>16	>2/38	<=1	>16	kpneumoniae	3409	n.d.	n.d.	n.d.	n.d.	n.d.	n.d.	n.d.	n.d.	n.d.	n.d.	n.d.
JBBDAFG-19-0147	56	143	5513543	Klebsiella pneumoniae subsp. pneumoniae	>32/16	>64	<=4	2	16	<=1	64	16	<=0.12	32	4	0.5	<=8/4	4	4	<=1	8	<=0.5	<=0.5	<=0.5	<=0.5	<=1	<=1	<=4	8	>4	>8	1	>16	>2/38	<=1	>16	kpneumoniae	15	n.d.	n.d.	n.d.	n.d.	n.d.	n.d.	n.d.	n.d.	n.d.	n.d.	n.d.
JBBDAFG-19-0151	40	250	4991276	Escherichia coli	<=4/2	>64	<=4	<=0.5	<=2	<=1	>64	>128	<=0.12	>64	4	<=0.12	<=8/4	16	>16	>16	8	<=0.5	<=0.5	<=0.5	<=0.5	<=1	<=1	<=4	>8	>4	2	<=0.25	<=4	>2/38	<=1	<=8	ecoli	131	n.d.	n.d.	n.d.	n.d.	n.d.	n.d.	n.d.	n.d.	n.d.	n.d.	n.d.
JBBDAFG-19-0152	42	270	5963991	Klebsiella pneumoniae subsp. pneumoniae	>32/16	>64	16	>32	>32	8	64	64	4	64	>16	32	<=8/4	>16	2	<=1	4	2	<=0.5	<=0.5	<=0.5	<=1	>8	16	<=0.5	<=0.25	>8	0.5	16	>2/38	<=1	>16	kpneumoniae	12	n.d.	n.d.	n.d.	n.d.	n.d.	n.d.	n.d.	n.d.	n.d.	n.d.	n.d.
JBBDAFG-19-0153	36	267	5132243	Escherichia coli	8/4	>64	<=4	<=0.5	<=2	<=1	>64	>128	<=0.12	>64	4	<=0.12	<=8/4	16	>16	>16	>32	<=0.5	<=0.5	<=0.5	<=0.5	<=1	<=1	<=4	<=0.5	<=0.25	<=1	<=0.25	<=4	<=1/19	<=1	<=8	ecoli	131	n.d.	n.d.	n.d.	n.d.	n.d.	n.d.	n.d.	n.d.	n.d.	n.d.	n.d.
JBBDAFG-19-0155	31	313	5176969	Escherichia coli	>32/16	>64	<=4	1	<=2	<=1	>64	>128	<=0.12	>64	4	0.25	32/16	>16	>16	>16	>32	<=0.5	<=0.5	<=0.5	<=0.5	<=1	2	<=4	<=0.5	<=0.25	4	<=0.25	<=4	<=1/19	<=1	<=8	ecoli	362	n.d.	n.d.	n.d.	n.d.	n.d.	n.d.	n.d.	n.d.	n.d.	n.d.	n.d.
JBBDAFG-19-0156	37	271	4998261	Escherichia coli	32/16	>64	<=4	1	16	<=1	>64	>128	<=0.12	>64	>16	<=0.12	16/8	>16	>16	>16	>32	<=0.5	<=0.5	<=0.5	<=0.5	>8	8	<=4	>8	>4	4	0.5	<=4	>2/38	<=1	>16	ecoli	648	n.d.	n.d.	n.d.	n.d.	n.d.	n.d.	n.d.	n.d.	n.d.	n.d.	n.d.
JBBDAFG-19-0159	49	153	5534840	Klebsiella pneumoniae subsp. ozaenae	>32/16	>64	>64	>32	>32	>32	64	16	8	16	>16	>32	>32/16	4	8	4	4	<=0.5	1	1	<=0.5	<=1	2	<=4	8	>4	>8	0.5	<=4	>2/38	<=1	>16	kpneumoniae	15	blaIMP-1	n.d.	n.d.	n.d.	n.d.	n.d.	n.d.	n.d.	n.d.	n.d.	n.d.
JBBDAFG-19-0162	31	373	5400205	Escherichia coli	<=4/2	64	<=4	<=0.5	<=2	<=1	32	16	<=0.12	16	<=1	<=0.12	<=8/4	<=1	8	<=1	<=1	<=0.5	<=0.5	<=0.5	<=0.5	>8	4	<=4	<=0.5	<=0.25	>8	<=0.25	16	>2/38	<=1	<=8	ecoli	1406	n.d.	n.d.	n.d.	n.d.	n.d.	n.d.	n.d.	n.d.	n.d.	n.d.	n.d.
JBBDAFG-19-0172	41	244	5597667	Klebsiella quasipneumoniae subsp. quasipneumoniae	16/8	>64	<=4	>32	>32	>32	>64	64	16	64	>16	16	32/16	<=1	4	4	4	2	4	4	4	<=1	2	<=4	<=0.5	<=0.25	<=1	<=0.25	<=4	<=1/19	<=1	<=8	kpneumoniae	978	blaIMP-1	n.d.	n.d.	n.d.	n.d.	n.d.	n.d.	n.d.	n.d.	n.d.	n.d.
JBBDAFG-19-0179	34	409	5964747	Klebsiella pneumoniae	>32/16	>64	<=4	32	>32	16	>64	64	16	64	>16	>32	<=8/4	>16	4	<=1	2	1	<=0.5	<=0.5	<=0.5	2	>8	16	<=0.5	<=0.25	>8	0.5	16	>2/38	<=1	>16	kpneumoniae	876	n.d.	n.d.	n.d.	n.d.	n.d.	n.d.	n.d.	n.d.	n.d.	n.d.	n.d.
JBBDAFG-19-0181	41	239	5544936	Klebsiella pneumoniae	>32/16	>64	<=4	<=0.5	<=2	<=1	>64	>128	<=0.12	>64	8	<=0.12	16/8	16	>16	>16	>32	<=0.5	<=0.5	<=0.5	<=0.5	<=1	4	<=4	<=0.5	<=0.25	4	1	<=4	>2/38	<=1	>16	kpneumoniae	412	n.d.	n.d.	n.d.	n.d.	n.d.	n.d.	n.d.	n.d.	n.d.	n.d.	n.d.
JBBDAFG-19-0182	36	191	5236058	Escherichia coli	>32/16	>64	>64	4	16	32	>64	>128	2	>64	4	4	>32/16	>16	>16	>16	>32	8	4	4	2	2	2	<=4	<=0.5	<=0.25	<=1	<=0.25	<=4	<=1/19	<=1	<=8	ecoli	3520	n.d.	blaKPC-2	n.d.	n.d.	n.d.	n.d.	n.d.	n.d.	n.d.	n.d.	n.d.
JBBDAFG-19-0192	57	218	5309332	Klebsiella pneumoniae subsp. pneumoniae	>32/16	>64	<=4	2	<=2	<=1	>64	128	<=0.12	>64	2	<=0.12	32/16	16	>16	>16	>32	<=0.5	<=0.5	<=0.5	<=0.5	4	4	<=4	1	4	<=1	<=0.25	>16	<=1/19	<=1	<=8	kpneumoniae	42	n.d.	n.d.	n.d.	n.d.	n.d.	n.d.	n.d.	n.d.	n.d.	n.d.	n.d.
JBBDAFG-19-0197	52	138	5057107	Escherichia coli	16/8	>64	<=4	8	8	2	>64	>128	<=0.12	>64	4	<=0.12	<=8/4	>16	>16	>16	>32	<=0.5	<=0.5	<=0.5	<=0.5	>8	8	8	<=0.5	<=0.25	<=1	<=0.25	<=4	<=1/19	<=1	<=8	ecoli	131	n.d.	n.d.	n.d.	n.d.	n.d.	n.d.	n.d.	n.d.	n.d.	n.d.	n.d.
JBBDAFG-19-0201	45	139	5092649	Escherichia coli	8/4	>64	<=4	1	4	<=1	>64	>128	<=0.12	>64	8	0.5	<=8/4	16	>16	>16	4	<=0.5	<=0.5	<=0.5	<=0.5	2	<=1	<=4	>8	>4	2	<=0.25	<=4	>2/38	<=1	<=8	ecoli	131	n.d.	n.d.	n.d.	n.d.	n.d.	n.d.	n.d.	n.d.	n.d.	n.d.	n.d.
JBBDAFG-19-0217	35	204	5031978	Escherichia coli	>32/16	>64	>64	>32	>32	>32	>64	64	32	>64	>16	>32	>32/16	>16	8	4	2	1	<=0.5	<=0.5	<=0.5	<=1	2	<=4	<=0.5	<=0.25	<=1	<=0.25	<=4	<=1/19	<=1	<=8	ecoli	131	n.d.	n.d.	n.d.	n.d.	n.d.	n.d.	n.d.	n.d.	n.d.	n.d.	n.d.
JBBDAFG-19-0219	42	239	5271294	Escherichia coli	32/16	>64	<=4	16	>32	8	>64	4	4	2	>16	32	<=8/4	8	<=1	<=1	<=1	1	<=0.5	<=0.5	<=0.5	2	>8	32	<=0.5	<=0.25	<=1	<=0.25	<=4	>2/38	<=1	>16	ecoli	95	n.d.	n.d.	n.d.	n.d.	n.d.	n.d.	n.d.	n.d.	n.d.	n.d.	n.d.
JBBDAFG-19-0222	37	192	4984808	Escherichia coli	8/4	>64	<=4	1	8	<=1	>64	>128	<=0.12	>64	16	0.25	<=8/4	>16	>16	>16	>32	<=0.5	<=0.5	<=0.5	<=0.5	<=1	<=1	<=4	>8	>4	4	<=0.25	<=4	<=1/19	<=1	<=8	ecoli	131	n.d.	n.d.	n.d.	n.d.	n.d.	n.d.	n.d.	n.d.	n.d.	n.d.	n.d.
JBBDAFG-19-0225	40	353	5965420	Klebsiella pneumoniae	>32/16	>64	<=4	32	>32	16	>64	32	16	32	>16	>32	<=8/4	>16	2	<=1	<=1	1	<=0.5	<=0.5	<=0.5	<=1	>8	16	<=0.5	0.5	>8	0.5	<=4	>2/38	<=1	>16	kpneumoniae	876	n.d.	n.d.	n.d.	n.d.	n.d.	n.d.	n.d.	n.d.	n.d.	n.d.	n.d.
JBBDAFG-19-0229	38	291	5224495	Escherichia coli	16/8	>64	<=4	8	32	<=1	16	1	0.5	<=0.5	4	2	<=8/4	<=1	<=1	<=1	<=1	1	<=0.5	<=0.5	<=0.5	<=1	<=1	<=4	<=0.5	<=0.25	<=1	<=0.25	<=4	<=1/19	<=1	<=8	ecoli	69	n.d.	n.d.	n.d.	n.d.	n.d.	n.d.	n.d.	n.d.	n.d.	n.d.	n.d.
JBBDAFG-19-0230	85	140	5688388	Klebsiella pneumoniae subsp. pneumoniae	>32/16	>64	<=4	>32	>32	16	>64	64	16	>64	>16	>32	<=8/4	>16	4	<=1	2	2	<=0.5	<=0.5	<=0.5	<=1	>8	16	<=0.5	0.5	>8	0.5	>16	>2/38	8	>16	kpneumoniae	876	n.d.	n.d.	n.d.	n.d.	n.d.	n.d.	n.d.	n.d.	n.d.	n.d.	n.d.
JBBDAFG-19-0232	78	66	5503672	Klebsiella aerogenes	>32/16	>64	>64	>32	>32	>32	>64	64	>32	64	>16	>32	>32/16	>16	16	8	8	2	4	4	4	2	>8	16	4	4	>8	1	<=4	>2/38	<=1	>16	kaerogenes	n.d.	blaIMP-1	n.d.	n.d.	n.d.	n.d.	n.d.	n.d.	n.d.	n.d.	n.d.	n.d.
JBBDAFG-19-0233	63	151	5784686	Klebsiella pneumoniae																																	kpneumoniae	876	n.d.	n.d.	n.d.	n.d.	n.d.	n.d.	n.d.	n.d.	n.d.	n.d.	n.d.
JBBDAFG-19-0235	34	259	5070234	Escherichia coli	16/8	8	<=4	4	<=2	<=1	8	<=0.5	0.25	<=0.5	<=1	0.5	<=8/4	<=1	<=1	<=1	<=1	<=0.5	<=0.5	<=0.5	<=0.5	<=1	<=1	<=4	<=0.5	<=0.25	<=1	<=0.25	<=4	<=1/19	<=1	<=8	ecoli	73	n.d.	n.d.	n.d.	n.d.	n.d.	n.d.	n.d.	n.d.	n.d.	n.d.	n.d.
JBBDAFG-19-0236	41	203	4816804	Escherichia coli																																	ecoli	162	n.d.	n.d.	n.d.	n.d.	n.d.	n.d.	n.d.	n.d.	n.d.	n.d.	n.d.
JBBDAFG-19-0243	31	267	5750953	Klebsiella pneumoniae subsp. pneumoniae																																	kpneumoniae	876	n.d.	n.d.	n.d.	n.d.	n.d.	n.d.	n.d.	n.d.	n.d.	n.d.	n.d.
JBBDAFG-19-0256	51	74	5376637	Klebsiella pneumoniae																																	kpneumoniae	4459	n.d.	n.d.	n.d.	n.d.	n.d.	n.d.	n.d.	n.d.	n.d.	n.d.	n.d.
JBBDAFG-19-0257	80	81	6028903	Klebsiella oxytoca	>32/16	>64	>64	>32	>32	>32	>64	>128	>32	>64	>16	>32	>32/16	>16	>16	>16	>32	4	>8	16	>8	<=1	4	<=4	8	>4	2	0.5	16	<=1/19	<=1	<=8	koxytoca	176	blaIMP-97	n.d.	n.d.	n.d.	n.d.	n.d.	n.d.	n.d.	n.d.	n.d.	n.d.
JBBDAFG-19-0261	67	162	5842656	Klebsiella pneumoniae	>32/16	>64	>64	>32	>32	>32	>64	>128	>32	>64	>16	>32	>32/16	>16	>16	>16	>32	>8	>8	>16	>8	2	8	8	8	>4	>8	2	>16	>2/38	<=1	>16	kpneumoniae	876	blaIMP-1	n.d.	n.d.	n.d.	n.d.	n.d.	n.d.	n.d.	n.d.	n.d.	n.d.
JBBDAFG-19-0264	35	133	5463087	Escherichia coli	16/8	16	<=4	16	>32	16	>64	4	4	8	8	4	<=8/4	4	<=1	<=1	<=1	<=0.5	<=0.5	<=0.5	<=0.5	<=1	<=1	<=4	<=0.5	<=0.25	<=1	<=0.25	<=4	<=1/19	<=1	<=8	ecoli	69	n.d.	n.d.	n.d.	n.d.	n.d.	n.d.	n.d.	n.d.	n.d.	n.d.	n.d.
JBBDAFG-19-0265	55	135	5463330	Escherichia coli	16/8	16	<=4	16	>32	16	64	4	2	8	8	4	<=8/4	4	<=1	<=1	<=1	<=0.5	<=0.5	<=0.5	<=0.5	<=1	<=1	8	<=0.5	<=0.25	<=1	<=0.25	<=4	<=1/19	<=1	<=8	ecoli	69	n.d.	n.d.	n.d.	n.d.	n.d.	n.d.	n.d.	n.d.	n.d.	n.d.	n.d.
JBBDAFG-19-0267	83	209	5244973	Escherichia coli	32/16	>64	<=4	1	4	<=1	64	64	<=0.12	64	>16	<=0.12	<=8/4	>16	16	8	4	<=0.5	<=0.5	<=0.5	<=0.5	2	>8	32	>8	>4	<=1	<=0.25	<=4	>2/38	<=1	>16	ecoli	131	n.d.	n.d.	n.d.	n.d.	n.d.	n.d.	n.d.	n.d.	n.d.	n.d.	n.d.
JBBDAFG-19-0274	47	149	5188550	Escherichia coli																																	ecoli	131	n.d.	n.d.	n.d.	n.d.	n.d.	n.d.	n.d.	n.d.	n.d.	n.d.	n.d.
JBBDAFG-19-0285	55	152	5684694	Klebsiella pneumoniae subsp. ozaenae	>32/16	>64	>64	>32	>32	>32	>64	32	16	32	>16	>32	>32/16	4	8	4	8	1	2	2	1	<=1	2	<=4	8	>4	>8	0.5	16	>2/38	<=1	>16	kpneumoniae	15	blaIMP-1	n.d.	n.d.	n.d.	n.d.	n.d.	n.d.	n.d.	n.d.	n.d.	n.d.
JBBDAFG-19-0288	60	185	5097773	Escherichia coli																																	ecoli	607	n.d.	n.d.	n.d.	n.d.	n.d.	n.d.	n.d.	n.d.	n.d.	n.d.	n.d.
JBBDAFG-19-0293	77	74	5427959	Klebsiella pneumoniae subsp. ozaenae	>32/16	>64	>64	>32	>32	>32	>64	>128	>32	32	>16	>32	32/16	>16	>16	2	<=1	2	<=0.5	<=0.5	<=0.5	>8	8	<=4	2	4	4	1	>16	>2/38	>8	>16	kpneumoniae	940	n.d.	n.d.	n.d.	n.d.	n.d.	n.d.	n.d.	n.d.	n.d.	n.d.	n.d.
JBBDAFG-19-0295	67	196	5801586	Klebsiella pneumoniae subsp. ozaenae	>32/16	>64	>64	>32	>32	>32	>64	64	32	64	>16	>32	>32/16	4	16	8	8	2	4	4	2	<=1	2	<=4	8	>4	>8	0.5	16	>2/38	<=1	>16	kpneumoniae	15	blaIMP-1	n.d.	n.d.	n.d.	n.d.	n.d.	n.d.	n.d.	n.d.	n.d.	n.d.
JBBDAFG-19-0296	55	153	5795767	Klebsiella pneumoniae subsp. ozaenae	>32/16	>64	>64	>32	>32	>32	>64	64	16	64	>16	>32	>32/16	8	16	4	8	2	4	4	2	<=1	<=1	<=4	8	>4	>8	0.5	<=4	>2/38	<=1	>16	kpneumoniae	15	blaIMP-1	n.d.	n.d.	n.d.	n.d.	n.d.	n.d.	n.d.	n.d.	n.d.	n.d.
JBBDAFG-19-0297	64	186	5799950	Klebsiella pneumoniae subsp. ozaenae	>32/16	>64	>64	>32	>32	>32	>64	128	32	>64	>16	>32	>32/16	8	16	8	16	1	4	4	2	4	2	<=4	8	>4	>8	0.5	>16	>2/38	<=1	>16	kpneumoniae	15	blaIMP-1	n.d.	n.d.	n.d.	n.d.	n.d.	n.d.	n.d.	n.d.	n.d.	n.d.
JBBDAFG-19-0298	75	197	5801201	Klebsiella pneumoniae subsp. ozaenae	>32/16	>64	>64	>32	>32	>32	>64	64	8	64	>16	>32	>32/16	4	8	4	8	1	2	2	1	<=1	2	<=4	8	>4	>8	0.5	<=4	>2/38	<=1	>16	kpneumoniae	15	blaIMP-1	n.d.	n.d.	n.d.	n.d.	n.d.	n.d.	n.d.	n.d.	n.d.	n.d.
JBBDAFG-19-0299	61	150	5686150	Klebsiella pneumoniae subsp. ozaenae	>32/16	>64	>64	>32	>32	>32	>64	128	32	>64	>16	>32	>32/16	>16	>16	>16	>32	2	8	8	4	<=1	2	<=4	8	>4	>8	0.5	16	>2/38	<=1	>16	kpneumoniae	15	blaIMP-1	n.d.	n.d.	n.d.	n.d.	n.d.	n.d.	n.d.	n.d.	n.d.	n.d.
JBBDAFG-19-0300	54	196	5801108	Klebsiella pneumoniae subsp. ozaenae	>32/16	>64	>64	>32	>32	>32	>64	64	16	>64	>16	>32	>32/16	4	16	8	16	2	4	4	2	<=1	2	<=4	8	>4	>8	0.5	16	>2/38	<=1	>16	kpneumoniae	15	blaIMP-1	n.d.	n.d.	n.d.	n.d.	n.d.	n.d.	n.d.	n.d.	n.d.	n.d.
JBBDAFG-19-0304	82	156	5685876	Klebsiella pneumoniae subsp. ozaenae	>32/16	>64	>64	>32	>32	>32	>64	128	32	>64	>16	>32	>32/16	8	16	16	32	2	4	4	4	<=1	2	<=4	8	>4	>8	0.5	16	>2/38	<=1	>16	kpneumoniae	15	blaIMP-1	n.d.	n.d.	n.d.	n.d.	n.d.	n.d.	n.d.	n.d.	n.d.	n.d.
JBBDAFH-19-0001	63	198	5090112	Escherichia coli	16/8	>64	<=4	4	8	<=1	>64	>128	<=0.12	>64	>16	0.25	16/8	>16	>16	>16	>32	<=0.5	<=0.5	<=0.5	<=0.5	<=1	<=1	<=4	>8	>4	<=1	<=0.25	<=4	>2/38	<=1	<=8	ecoli	131	n.d.	n.d.	n.d.	n.d.	n.d.	n.d.	n.d.	n.d.	n.d.	n.d.	n.d.
JBBDAFH-19-0004	54	162	5161094	Escherichia coli	8/4	>64	<=4	4	8	<=1	>64	>128	<=0.12	>64	16	0.25	16/8	>16	>16	>16	>32	<=0.5	<=0.5	<=0.5	<=0.5	<=1	<=1	<=4	<=0.5	0.5	8	<=0.25	<=4	>2/38	<=1	<=8	ecoli	1722	n.d.	n.d.	n.d.	n.d.	n.d.	n.d.	n.d.	n.d.	n.d.	n.d.	n.d.
JBBDAFH-19-0007	77	102	5277826	Klebsiella pneumoniae subsp. pneumoniae	16/8	64	<=4	<=0.5	<=2	<=1	64	32	<=0.12	64	<=1	<=0.12	<=8/4	<=1	8	<=1	2	<=0.5	<=0.5	<=0.5	<=0.5	<=1	<=1	<=4	<=0.5	<=0.25	4	1	16	<=1/19	<=1	<=8	kpneumoniae	n.d.	n.d.	n.d.	n.d.	n.d.	n.d.	n.d.	n.d.	n.d.	n.d.	n.d.	n.d.
JBBDAFH-19-0009	53	64	5069060	Klebsiella aerogenes	>32/16	>64	64	>32	>32	>32	>64	32	16	64	>16	32	32/16	16	8	4	4	1	<=0.5	1	<=0.5	<=1	<=1	<=4	<=0.5	<=0.25	8	2	16	<=1/19		16	kaerogenes	135	n.d.	n.d.	n.d.	n.d.	n.d.	n.d.	n.d.	n.d.	n.d.	n.d.	n.d.
JBBDAFH-19-0011	61	215	5161585	Escherichia coli	16/8	>64	<=4	<=0.5	<=2	<=1	>64	>128	<=0.12	>64	>16	<=0.12	<=8/4	>16	>16	>16	>32	<=0.5	<=0.5	<=0.5	<=0.5	>8	>8	<=4	>8	>4	>8	<=0.25	>16	>2/38	<=1	>16	ecoli	117	n.d.	n.d.	n.d.	n.d.	n.d.	n.d.	n.d.	n.d.	n.d.	n.d.	n.d.
JBBDAFH-19-0012	64	187	5171011	Escherichia coli	>32/16	>64	<=4	1	4	<=1	>64	>128	<=0.12	>64	4	<=0.12	32/16	16	>16	>16	>32	<=0.5	<=0.5	<=0.5	<=0.5	>8	8	<=4	>8	>4	4	<=0.25	<=4	>2/38	<=1	<=8	ecoli	131	n.d.	n.d.	n.d.	n.d.	n.d.	n.d.	n.d.	n.d.	n.d.	n.d.	n.d.
JBBDAFH-19-0015	78	193	5610751	Klebsiella pneumoniae	>32/16	>64	16	1	<=2	<=1	>64	>128	<=0.12	>64	>16	<=0.12	32/16	>16	>16	>16	>32	<=0.5	<=0.5	<=0.5	<=0.5	<=1	<=1	<=4	<=0.5	<=0.25	4	0.5	16	<=1/19	<=1	<=8	kpneumoniae	65	n.d.	n.d.	n.d.	n.d.	n.d.	n.d.	n.d.	n.d.	n.d.	n.d.	n.d.
JBBDAFH-19-0036	73	562	5451980	Klebsiella pneumoniae subsp. pneumoniae	32/16	>64	<=4	1	<=2	<=1	>64	>128	<=0.12	>64	>16	<=0.12	16/8	>16	>16	>16	>32	<=0.5	<=0.5	<=0.5	<=0.5	<=1	<=1	<=4	8	>4	2	0.5	<=4	>2/38	<=1	<=8	kpneumoniae	307	n.d.	n.d.	n.d.	n.d.	n.d.	n.d.	n.d.	n.d.	n.d.	n.d.	n.d.
JBBDAFH-19-0047	47	479	5481175	Escherichia coli	16/8	>64	<=4	<=0.5	<=2	<=1	>64	>128	<=0.12	>64	4	<=0.12	<=8/4	8	>16	4	4	<=0.5	<=0.5	<=0.5	<=0.5	<=1	<=1	<=4	<=0.5	0.5	4	<=0.25	<=4	>2/38	<=1	<=8	ecoli	69	n.d.	n.d.	n.d.	n.d.	n.d.	n.d.	n.d.	n.d.	n.d.	n.d.	n.d.
JBBDAFH-19-0051	32	204	5069214	Escherichia coli	8/4	>64	<=4	8	16	4	>64	>128	<=0.12	>64	8	0.5	<=8/4	16	>16	>16	16	<=0.5	<=0.5	<=0.5	<=0.5	<=1	<=1	<=4	>8	>4	4	<=0.25	<=4	<=1/19	<=1	<=8	ecoli	131	n.d.	n.d.	n.d.	n.d.	n.d.	n.d.	n.d.	n.d.	n.d.	n.d.	n.d.
JBBDAFH-19-0055	65	136	4751531	Escherichia coli	8/4	>64	<=4	1	4	<=1	>64	>128	<=0.12	>64	16	<=0.12	<=8/4	>16	>16	>16	>32	<=0.5	<=0.5	<=0.5	<=0.5	<=1	<=1	<=4	<=0.5	0.5	>8	<=0.25	<=4	<=1/19	<=1	<=8	ecoli	940	n.d.	n.d.	n.d.	n.d.	n.d.	n.d.	n.d.	n.d.	n.d.	n.d.	n.d.
JBBDAFH-19-0071	75	204	5096773	Escherichia coli	>32/16	>64	<=4	8	16	2	>64	>128	<=0.12	>64	16	0.5	32/16	>16	>16	>16	32	<=0.5	<=0.5	<=0.5	<=0.5	2	2	<=4	8	>4	4	<=0.25	<=4	<=1/19	<=1	<=8	ecoli	131	n.d.	n.d.	n.d.	n.d.	n.d.	n.d.	n.d.	n.d.	n.d.	n.d.	n.d.
JBBDAFH-19-0076	80	226	5157189	Escherichia coli	8/4	>64	<=4	1	4	<=1	>64	>128	<=0.12	>64	>16	<=0.12	<=8/4	>16	>16	>16	>32	<=0.5	<=0.5	<=0.5	<=0.5	<=1	<=1	<=4	2	2	2	<=0.25	<=4	>2/38	<=1	<=8	ecoli	316	n.d.	n.d.	n.d.	n.d.	n.d.	n.d.	n.d.	n.d.	n.d.	n.d.	n.d.
JBBDAFH-19-0090	41	246	5273059	Escherichia coli	>32/16	>64	64	>32	>32	>32	>64	16	8	32	>16	16	>32/16	16	<=1	<=1	<=1	<=0.5	<=0.5	<=0.5	<=0.5	<=1	<=1	<=4	>8	>4	4	0.5	<=4	>2/38	<=1	<=8	ecoli	131	n.d.	n.d.	n.d.	n.d.	n.d.	n.d.	n.d.	n.d.	n.d.	n.d.	n.d.
JBBDAFH-19-0094	59	127	5522928	Klebsiella pneumoniae	32/16	>64	<=4	1	<=2	<=1	16	4	<=0.12	4	<=1	<=0.12	<=8/4	<=1	<=1	<=1	<=1	<=0.5	<=0.5	<=0.5	<=0.5	<=1	<=1	<=4	<=0.5	0.5	>8	<=0.25	<=4	2/38	<=1	<=8	kpneumoniae	37	n.d.	n.d.	n.d.	n.d.	n.d.	n.d.	n.d.	n.d.	n.d.	n.d.	n.d.
JBBDAFH-19-0095	78	100	5449412	Klebsiella pneumoniae subsp. pneumoniae	16/8	<=4	<=4	1	<=2	<=1	>64	>128	<=0.12	>64	8	<=0.12	<=8/4	>16	>16	>16	>32	<=0.5	<=0.5	<=0.5	<=0.5	<=1	<=1	<=4	2	4	<=1	0.5	16	>2/38	<=1	<=8	kpneumoniae	307	n.d.	n.d.	n.d.	n.d.	n.d.	n.d.	n.d.	n.d.	n.d.	n.d.	n.d.
JBBDAFH-19-0097	55	94	5061296	Enterobacter hormaechei subsp. steigerwaltii	>32/16	>64	<=4	>32	>32	>32	>64	64	>32	64	>16	>32	>32/16	<=1	>16	16	8	2	2	2	2	<=1	4	<=4	<=0.5	0.5	2	0.5	>16	<=1/19	2	<=8	ecloacae	204	blaIMP-1	n.d.	n.d.	n.d.	n.d.	n.d.	n.d.	n.d.	n.d.	n.d.	n.d.
JBBDAFH-19-0100	33	204	5118200	Escherichia coli	>32/16	>64	>64	<=0.5	4	<=1	64	4	<=0.12	4	2	<=0.12	>32/16	2	8	4	4	<=0.5	<=0.5	<=0.5	<=0.5	<=1	2	<=4	<=0.5	<=0.25	<=1	<=0.25	<=4	<=1/19	<=1	<=8	ecoli	73	n.d.	n.d.	n.d.	n.d.	n.d.	n.d.	n.d.	n.d.	n.d.	n.d.	n.d.
JBBDAFH-19-0111	32	192	5369743	Escherichia coli	32/16	>64	<=4	1	8	<=1	>64	>128	<=0.12	>64	2	<=0.12	32/16	>16	>16	>16	>32	<=0.5	<=0.5	<=0.5	<=0.5	2	<=1	<=4	<=0.5	<=0.25	<=1	<=0.25	<=4	<=1/19	<=1	<=8	ecoli	2792	n.d.	n.d.	n.d.	n.d.	n.d.	n.d.	n.d.	n.d.	n.d.	n.d.	n.d.
JBBDAFH-19-0113	50	205	5381209	Escherichia coli	>32/16	>64	<=4	4	32	2	>64	>128	<=0.12	>64	>16	0.5	>32/16	>16	>16	>16	>32	<=0.5	<=0.5	<=0.5	<=0.5	>8	8	<=4	>8	>4	<=1	<=0.25	<=4	2/38	<=1	<=8	ecoli	648	n.d.	n.d.	n.d.	n.d.	n.d.	n.d.	n.d.	n.d.	n.d.	n.d.	n.d.
JBBDAFH-19-0115	46	146	5764975	Klebsiella pneumoniae	32/16	>64	<=4	<=0.5	4	<=1	>64	>128	<=0.12	>64	<=1	<=0.12	16/8	8	>16	>16	>32	<=0.5	<=0.5	<=0.5	<=0.5	<=1	<=1	<=4	<=0.5	<=0.25	8	1	16	<=1/19	<=1	<=8	kpneumoniae	23	n.d.	n.d.	n.d.	n.d.	n.d.	n.d.	n.d.	n.d.	n.d.	n.d.	n.d.
JBBDAFH-19-0131	40	112	5539819	Klebsiella pneumoniae subsp. pneumoniae	16/8	>64	<=4	<=0.5	4	<=1	>64	>128	<=0.12	>64	4	<=0.12	<=8/4	16	16	4	32	<=0.5	<=0.5	<=0.5	<=0.5	<=1	<=1	<=4	<=0.5	0.5	<=1	<=0.25	<=4	<=1/19	<=1	<=8	kpneumoniae	29	n.d.	n.d.	n.d.	n.d.	n.d.	n.d.	n.d.	n.d.	n.d.	n.d.	n.d.
JBBDAFH-19-0151	36	148	5117086	Escherichia coli																																	ecoli	1193	n.d.	n.d.	n.d.	n.d.	n.d.	n.d.	n.d.	n.d.	n.d.	n.d.	n.d.
JBBDAFH-19-0152	33	190	5352724	Escherichia coli																																	ecoli	648	n.d.	n.d.	n.d.	n.d.	n.d.	n.d.	n.d.	n.d.	n.d.	n.d.	n.d.
JBBDAFH-19-0154	36	129	5061866	Escherichia coli																																	ecoli	38	n.d.	n.d.	n.d.	n.d.	n.d.	n.d.	n.d.	n.d.	n.d.	n.d.	n.d.
JBBDAFH-19-0155	54	184	5206643	Escherichia coli																																	ecoli	131	n.d.	n.d.	n.d.	n.d.	n.d.	n.d.	n.d.	n.d.	n.d.	n.d.	n.d.
JBBDAFH-19-0158	50	109	5527826	Klebsiella pneumoniae subsp. pneumoniae																																	kpneumoniae	307	n.d.	n.d.	n.d.	n.d.	n.d.	n.d.	n.d.	n.d.	n.d.	n.d.	n.d.
JBBDAFH-19-0164	38	153	5132657	Escherichia coli																																	ecoli	1193	n.d.	n.d.	n.d.	n.d.	n.d.	n.d.	n.d.	n.d.	n.d.	n.d.	n.d.
JBBDAFH-19-0201	35	93	5127799	Escherichia coli	<=4/2	<=4	8	8	32	4	16	2	1	<=0.5	2	2	<=8/4	2	<=1	<=1	<=1	<=0.5	<=0.5	<=0.5	<=0.5	<=1	<=1	<=4	<=0.5	0.5	<=1	<=0.25	<=4	<=1/19	<=1	<=8	ecoli	73	n.d.	n.d.	n.d.	n.d.	n.d.	n.d.	n.d.	n.d.	n.d.	n.d.	n.d.
JBBDAFH-19-0205	34	160	4964195	Escherichia coli																																	ecoli	9748	n.d.	n.d.	n.d.	n.d.	n.d.	n.d.	n.d.	n.d.	n.d.	n.d.	n.d.
JBBDAFH-19-0209	47	111	4922245	Escherichia coli	16/8	32	<=4	16	32	16	64	4	2	8	8	4	<=8/4	4	<=1	<=1	<=1	<=0.5	<=0.5	<=0.5	<=0.5	<=1	<=1	<=4	<=0.5	<=0.25	2	0.5	<=4	<=1/19	<=1	<=8	ecoli	485	n.d.	n.d.	n.d.	n.d.	n.d.	n.d.	n.d.	n.d.	n.d.	n.d.	n.d.
JBBDAFH-19-0233	33	225	5338639	Escherichia coli																																	ecoli	69	n.d.	n.d.	n.d.	n.d.	n.d.	n.d.	n.d.	n.d.	n.d.	n.d.	n.d.
JBBDAFH-19-0263	83	119	4765767	Escherichia coli	32/16	32	8	>32	>32	>32	>64	8	1	2	2	0.5	<=8/4	4	<=1	<=1	<=1	<=0.5	<=0.5	<=0.5	<=0.5	<=1	2	<=4	4	>4	4	0.5	16	<=1/19	<=1	16	ecoli	*737	n.d.	n.d.	n.d.	n.d.	n.d.	n.d.	n.d.	n.d.	n.d.	n.d.	n.d.
JBBDAFI-19-0001	46	329	5108072	Escherichia coli	16/8	>64	<=4	1	4	<=1	>64	>128	<=0.12	>64	4	<=0.12	<=8/4	16	>16	>16	32	<=0.5	<=0.5	<=0.5	<=0.5	>8	8	<=4	<=0.5	<=0.25	2	<=0.25	<=4	>2/38	<=1	<=8	ecoli	131	n.d.	n.d.	n.d.	n.d.	n.d.	n.d.	n.d.	n.d.	n.d.	n.d.	n.d.
JBBDAFI-19-0002	55	146	5042634	Escherichia coli	8/4	>64	<=4	8	16	2	>64	>128	<=0.12	>64	8	<=0.12	<=8/4	16	>16	>16	32	<=0.5	<=0.5	<=0.5	<=0.5	<=1	2	8	>8	>4	<=1	<=0.25	<=4	<=1/19	<=1	<=8	ecoli	131	n.d.	n.d.	n.d.	n.d.	n.d.	n.d.	n.d.	n.d.	n.d.	n.d.	n.d.
JBBDAFI-19-0003	65	260	5163236	Escherichia coli	<=4/2	>64	<=4	1	4	<=1	>64	>128	<=0.12	>64	4	<=0.12	<=8/4	4	>16	16	<=1	<=0.5	<=0.5	<=0.5	<=0.5	<=1	<=1	<=4	>8	>4	<=1	<=0.25	<=4	<=1/19	<=1	<=8	ecoli	131	n.d.	n.d.	n.d.	n.d.	n.d.	n.d.	n.d.	n.d.	n.d.	n.d.	n.d.
JBBDAFI-19-0004	35	291	6149011	Metakosakonia massiliensis	>32/16	>64	>64	32	32	>32	>64	128	1	>64	16	4	>32/16	>16	>16	16	>32	8	8	16	8	4	4	<=4	<=0.5	1	2	<=0.25	>16	<=1/19	<=1	<=8	n.d.	n.d.	n.d.	blaKPC-2	n.d.	n.d.	n.d.	n.d.	n.d.	n.d.	n.d.	n.d.	n.d.
JBBDAFI-19-0008	41	325	5142074	Escherichia coli	16/8	64	<=4	1	4	<=1	>64	128	<=0.12	>64	2	<=0.12	<=8/4	4	4	2	2	<=0.5	<=0.5	<=0.5	<=0.5	<=1	>8	8	>8	>4	2	0.5	<=4	>2/38	<=1	<=8	ecoli	131	n.d.	n.d.	n.d.	n.d.	n.d.	n.d.	n.d.	n.d.	n.d.	n.d.	n.d.
JBBDAFI-19-0009	44	189	5293710	Klebsiella pneumoniae	8/4	>64	<=4	<=0.5	4	<=1	>64	>128	<=0.12	>64	8	0.25	<=8/4	8	>16	>16	>32	<=0.5	<=0.5	<=0.5	<=0.5	>8	4	<=4	<=0.5	0.5	2	0.5	<=4	>2/38	<=1	>16	kpneumoniae	36	n.d.	n.d.	n.d.	n.d.	n.d.	n.d.	n.d.	n.d.	n.d.	n.d.	n.d.
JBBDAFI-19-0010	51	264	5192669	Escherichia coli	16/8	32	<=4	8	32	4	>64	4	2	8	4	4	<=8/4	2	<=1	<=1	<=1	<=0.5	<=0.5	<=0.5	<=0.5	<=1	2	<=4	>8	>4	<=1	<=0.25	<=4	<=1/19	<=1	<=8	ecoli	1193	n.d.	n.d.	n.d.	n.d.	n.d.	n.d.	n.d.	n.d.	n.d.	n.d.	n.d.
JBBDAFI-19-0013	53	346	5489189	Escherichia coli	16/8	>64	<=4	<=0.5	<=2	<=1	>64	>128	<=0.12	>64	16	<=0.12	16/8	>16	>16	>16	>32	<=0.5	<=0.5	<=0.5	<=0.5	<=1	<=1	<=4	<=0.5	<=0.25	<=1	<=0.25	<=4	>2/38	<=1	<=8	ecoli	405	n.d.	n.d.	n.d.	n.d.	n.d.	n.d.	n.d.	n.d.	n.d.	n.d.	n.d.
JBBDAFI-19-0016	52	235	4999327	Escherichia coli	<=4/2	>64	<=4	4	8	<=1	>64	>128	<=0.12	>64	8	<=0.12	<=8/4	16	>16	>16	>32	<=0.5	<=0.5	<=0.5	<=0.5	<=1	2	<=4	>8	>4	4	<=0.25	<=4	>2/38	<=1	<=8	ecoli	131	n.d.	n.d.	n.d.	n.d.	n.d.	n.d.	n.d.	n.d.	n.d.	n.d.	n.d.
JBBDAFI-19-0024	85	141	5400023	Klebsiella pneumoniae subsp. pneumoniae	16/8	>64	<=4	1	<=2	<=1	>64	>128	<=0.12	>64	>16	<=0.12	32/16	>16	>16	>16	>32	<=0.5	<=0.5	<=0.5	<=0.5	<=1	<=1	<=4	2	4	<=1	0.5	16	>2/38	<=1	<=8	kpneumoniae	*307	n.d.	n.d.	n.d.	n.d.	n.d.	n.d.	n.d.	n.d.	n.d.	n.d.	n.d.
JBBDAFI-19-0028	78	186	5476405	Klebsiella pneumoniae subsp. pneumoniae	>32/16	>64	<=4	<=0.5	<=2	<=1	>64	>128	<=0.12	>64	8	<=0.12	16/8	16	>16	16	>32	<=0.5	<=0.5	<=0.5	<=0.5	<=1	4	<=4	<=0.5	2	4	1	16	>2/38	<=1	>16	kpneumoniae	412	n.d.	n.d.	n.d.	n.d.	n.d.	n.d.	n.d.	n.d.	n.d.	n.d.	n.d.
JBBDAFI-19-0029	62	168	5139242	Enterobacter hormaechei subsp. hoffmannii	>32/16	>64	64	>32	>32	>32	>64	>128	>32	>64	>16	>32	>32/16	>16	>16	>16	>32	1	4	4	2	2	4	<=4	8	>4	>8	0.5	16	>2/38	<=1	<=8	ecloacae	78	blaIMP-1	n.d.	n.d.	n.d.	n.d.	n.d.	n.d.	n.d.	n.d.	n.d.	n.d.
JBBDAFI-19-0035	58	167	5140276	Enterobacter hormaechei subsp. hoffmannii	>32/16	64	8	>32	>32	>32	>64	64	>32	>64	>16	>32	>32/16	>16	>16	8	8	<=0.5	1	1	1	<=1	4	<=4	8	>4	>8	0.5	<=4	>2/38	<=	<=8	ecloacae	78	blaIMP-1	n.d.	n.d.	n.d.	n.d.	n.d.	n.d.	n.d.	n.d.	n.d.	n.d.
JBBDAFI-19-0044	50	337	5106291	Escherichia coli	<=4/2	<=4	<=4	1	4	<=1	<=0.5	<=0.5	<=0.12	<=0.5	<=1	0.25	<=8/4	<=1	<=1	<=1	<=1	<=0.5	<=0.5	<=0.5	<=0.5	<=1	<=1	<=4	>8	>4	<=1	<=0.25	<=4	<=1/19	<=1	<=8	ecoli	131	n.d.	n.d.	n.d.	n.d.	n.d.	n.d.	n.d.	n.d.	n.d.	n.d.	n.d.
JBBDAGD-19-0001	51	184	5036724	Escherichia coli	16/8	>64	<=4	2	4	<=1	>64	>128	<=0.12	>64	16	<=0.12	<=8/4	>16	>16	>16	32	<=0.5	<=0.5	<=0.5	<=0.5	<=1	2	<=4	>8	>4	4	<=0.25	<=4	>2/38	<=1	<=8	ecoli	131	n.d.	n.d.	n.d.	n.d.	n.d.	n.d.	n.d.	n.d.	n.d.	n.d.	n.d.
JBBDAGD-19-0002	57	161	5000058	Escherichia coli	16/8	>64	<=4	4	4	<=1	>64	>128	<=0.12	>64	4	<=0.12	<=8/4	16	>16	>16	>32	<=0.5	<=0.5	<=0.5	<=0.5	>8	8	<=4	<=0.5	0.5	<=1	<=0.25	<=4	<=1/19	<=1	<=8	ecoli	131	n.d.	n.d.	n.d.	n.d.	n.d.	n.d.	n.d.	n.d.	n.d.	n.d.	n.d.
JBBDAGD-19-0004	39	237	5293334	Escherichia coli	>32/16	>64	8	4	32	2	>64	>128	<=0.12	>64	>16	0.25	>32/16	>16	>16	>16	>32	<=0.5	<=0.5	<=0.5	<=0.5	>8	8	<=4	>8	>4	>8	0.5	<=4	>2/38	<=1	>16	ecoli	224	n.d.	n.d.	n.d.	n.d.	n.d.	n.d.	n.d.	n.d.	n.d.	n.d.	n.d.
JBBDAGD-19-0009	48	150	5721487	Klebsiella quasivariicola	>32/16	>64	<=4	1	<=2	<=1	>64	>128	<=0.12	>64	8	0.25	>32/16	>16	>16	>16	>32	<=0.5	<=0.5	<=0.5	<=0.5	<=1	4	<=4	2	>4	8	1	<=4	>2/38	2	>16	kpneumoniae	3009	n.d.	n.d.	n.d.	n.d.	n.d.	n.d.	n.d.	n.d.	n.d.	n.d.	n.d.
JBBDAGD-19-0011	55	230	5252048	Escherichia coli	32/16	>64	<=4	1	4	<=1	>64	>128	<=0.12	>64	>16	<=0.12	16/8	>16	>16	>16	>32	<=0.5	<=0.5	<=0.5	<=0.5	>8	>8	8	>8	>4	<=1	<=0.25	<=4	>2/38	<=1	<=8	ecoli	131	n.d.	n.d.	n.d.	n.d.	n.d.	n.d.	n.d.	n.d.	n.d.	n.d.	n.d.
JBBDAGD-19-0013	47	102	5552834	Klebsiella pneumoniae subsp. pneumoniae	16/8	>64	<=4	<=0.5	<=2	<=1	>64	>128	<=0.12	>64	16	<=0.12	<=8/4	>16	>16	>16	>32	<=0.5	<=0.5	<=0.5	<=0.5	<=1	<=1	<=4	<=0.5	<=0.25	2	0.5	16	>2/38	<=1	<=8	kpneumoniae	3155	n.d.	n.d.	n.d.	n.d.	n.d.	n.d.	n.d.	n.d.	n.d.	n.d.	n.d.
JBBDAGD-19-0021	62	175	5569392	Klebsiella pneumoniae subsp. ozaenae	32/16	>64	<=4	<=0.5	<=2	<=1	>64	>128	<=0.12	>64	4	<=0.12	<=8/4	16	>16	>16	>32	<=0.5	<=0.5	<=0.5	<=0.5	>8	>8	<=4	<=0.5	2	4	1	<=4	>2/38	<=1	<=8	kpneumoniae	342	n.d.	n.d.	n.d.	n.d.	n.d.	n.d.	n.d.	n.d.	n.d.	n.d.	n.d.
JBBDAGD-19-0025	52	272	5385601	Escherichia coli	32/16	>64	<=4	32	>32	16	>64	16	16	32	>16	16	16/8	16	2	<=1	<=1	<=0.5	<=0.5	<=0.5	<=0.5	>8	8	<=4	>8	>4	2	<=0.25	<=4	>2/38	<=1	<=8	ecoli	405	n.d.	n.d.	n.d.	n.d.	n.d.	n.d.	n.d.	n.d.	n.d.	n.d.	n.d.
JBBDAGD-19-0027	50	112	5389555	Klebsiella pneumoniae subsp. pneumoniae	>32/16	>64	<=4	2	8	<=1	>64	>128	<=0.12	>64	4	0.25	32/16	>16	>16	>16	>32	<=0.5	<=0.5	<=0.5	<=0.5	<=1	<=1	<=4	2	2	4	2	<=4	<=1/19	<=1	<=8	kpneumoniae	792	n.d.	n.d.	n.d.	n.d.	n.d.	n.d.	n.d.	n.d.	n.d.	n.d.	n.d.
JBBDAGD-19-0031	70	75	5399696	Klebsiella pneumoniae subsp. ozaenae	>32/16	>64	16	2	4	<=1	>64	>128	<=0.12	>64	>16	<=0.12	16/8	>16	>16	>16	>32	<=0.5	<=0.5	<=0.5	<=0.5	>8	>8	<=4	8	>4	4	1	16	>2/38	<=1	<=8	kpneumoniae	15	n.d.	n.d.	n.d.	n.d.	n.d.	n.d.	n.d.	n.d.	n.d.	n.d.	n.d.
JBBDAGD-19-0037	41	247	5337279	Escherichia coli	32/16	16	8	32	>32	8	>64	8	8	16	>16	32	16/8	16	4	<=1	<=1	1	<=0.5	<=0.5	<=0.5	<=1	<=1	<=4	>8	>4	<=1	<=0.25	<=4	<=1/19	<=1	<=8	ecoli	405	n.d.	n.d.	n.d.	n.d.	n.d.	n.d.	n.d.	n.d.	n.d.	n.d.	n.d.
JBBDAGD-19-0042	41	115	5215820	Escherichia coli	16/8	>64	<=4	32	>32	16	>64	32	8	32	>16	16	<=8/4	16	4	<=1	<=1	<=0.5	<=0.5	<=0.5	<=0.5	<=1	<=1	<=4	>8	>4	>8	<=0.25	<=4	<=1/19	<=1	16	ecoli	354	n.d.	n.d.	n.d.	n.d.	n.d.	n.d.	n.d.	n.d.	n.d.	n.d.	n.d.
JBBDAGD-19-0047	53	308	5292207	Escherichia coli	32/16	>64	<=4	1	4	<=1	>64	>128	<=0.12	>64	>16	<=0.12	16/8	>16	>16	>16	>32	<=0.5	<=0.5	<=0.5	<=0.5	<=1	<=1	<=4	>8	>4	4	<=0.25	<=4	>2/38	<=1	<=8	ecoli	131	n.d.	n.d.	n.d.	n.d.	n.d.	n.d.	n.d.	n.d.	n.d.	n.d.	n.d.
JBBDAGD-19-0052	55	154	5056884	Escherichia coli	<=4/2	>64	<=4	1	4	<=1	>64	32	<=0.12	32	<=1	<=0.12	<=8/4	<=1	16	2	8	<=0.5	<=0.5	<=0.5	<=0.5	<=1	2	<=4	8	>4	<=1	<=0.25	<=4	<=1/19	<=1	<=8	ecoli	1193	n.d.	n.d.	n.d.	n.d.	n.d.	n.d.	n.d.	n.d.	n.d.	n.d.	n.d.
JBBDAGD-19-0060	53	242	4855626	Escherichia coli	16/8	>64	<=4	2	8	<=1	<=0.5	<=0.5	<=0.12	<=0.5	<=1	0.25	<=8/4	<=1	<=1	<=1	<=1	<=0.5	<=0.5	<=0.5	<=0.5	<=1	<=1	<=4	>8	>4	>8	0.5	<=4	>2/38	<=1	>16	ecoli	744	n.d.	n.d.	n.d.	n.d.	n.d.	n.d.	n.d.	n.d.	n.d.	n.d.	n.d.
JBBDAGD-19-0065	45	218	5113321	Escherichia coli	>32/16	16	16	1	8	<=1	>64	>128	<=0.12	>64	8	<=0.12	32/16	>16	>16	>16	>32	<=0.5	<=0.5	<=0.5	<=0.5	>8	>8	<=4	<=0.5	<=0.25	<=1	<=0.25	<=4	<=1/19	<=1	<=8	ecoli	131	n.d.	n.d.	n.d.	n.d.	n.d.	n.d.	n.d.	n.d.	n.d.	n.d.	n.d.
JBBDAGD-19-0067	49	65	5287665	Serratia marcescens	>32/16	>64	<=4	>32	>32	>32	>64	32	>32	8	2	8	>32/16	<=1	8	4	8		1	2	1	<=1	4	<=4	<=0.5	<=0.25	2	1	<=4	<=1/19	>8	16	n.d.	n.d.	n.d.	n.d.	n.d.	n.d.	n.d.	n.d.	n.d.	n.d.	n.d.	n.d.	n.d.
JBBDAGD-19-0072	62	86	5297051	Klebsiella pneumoniae subsp. pneumoniae	32/16	>64	<=4	<=0.5	<=2	<=1	>64	>128	<=0.12	>64	<=1	<=0.12	16/8	>16	>16	>16	>32	<=0.5	<=0.5	<=0.5	<=0.5	>8	>8	<=4	<=0.5	1	2	0.5	16	>2/38	<=1	<=8	kpneumoniae	17	n.d.	n.d.	n.d.	n.d.	n.d.	n.d.	n.d.	n.d.	n.d.	n.d.	n.d.
JBBDAGD-19-0082	53	112	5404643	Klebsiella pneumoniae subsp. pneumoniae	>32/16	>64	<=4	>32	>32	>32	32	32	16	16	<=1	2	>32/16	<=1	4	2	4	1	1	1	<=0.5	>8	>8	<=4	<=0.5	2	>8	0.5	<=4	>2/38	<=1	>16	kpneumoniae	1634	n.d.	n.d.	n.d.	n.d.	n.d.	n.d.	n.d.	n.d.	n.d.	n.d.	n.d.
JBBDAGD-19-0086	41	182	5056328	Escherichia coli	32/16	>64	<=4	16	32	16	32	4	1	2	16	8	<=8/4	4	<=1	<=1	<=1	<=0.5	<=0.5	<=0.5	<=0.5	>8	>8	<=4	>8	>4	8	0.5	<=4	>2/38	<=1	16	ecoli	131	n.d.	n.d.	n.d.	n.d.	n.d.	n.d.	n.d.	n.d.	n.d.	n.d.	n.d.
JBBDAGD-19-0088	47	83	5192846	Klebsiella aerogenes	>32/16	>64	64	>32	>32	>32	>64	128	>32	64	>16	>32	32/16	>16	4	4	4	1	2	1	2	<=1	<=1	<=4	<=0.5	<=0.25	2	0.5	16	<=1/19		<=8	kaerogenes	20	n.d.	n.d.	n.d.	n.d.	n.d.	n.d.	n.d.	n.d.	n.d.	n.d.	n.d.
JBBDAGD-19-0089	57	170	5444053	Klebsiella pneumoniae	>32/16	>64	8	>32	>32	>32	>64	64	32	16	>16	>32	16/8	>16	8	<=1	<=1	1	<=0.5	<=0.5	<=0.5	>8	>8	>32	>8	>4	>8	0.5	<=4	>2/38	<=1	>16	kpneumoniae	15	n.d.	n.d.	n.d.	n.d.	n.d.	n.d.	n.d.	n.d.	n.d.	n.d.	n.d.
JBBDAGD-19-0094	51	327	5215028	Escherichia coli	32/16	>64	<=4	16	32	2	>64	>128	<=0.12	>64	2	<=0.12	32/16	>16	>16	>16	>32	<=0.5	<=0.5	<=0.5	<=0.5	>8	>8	8	4	>4	8	<=0.25	<=4	<=1/19	<=1	>16	ecoli	2003	n.d.	n.d.	n.d.	n.d.	n.d.	n.d.	n.d.	n.d.	n.d.	n.d.	n.d.
JBBDAGD-19-0097	78	316	5678571	Klebsiella pneumoniae subsp. pneumoniae	>32/16	>64	>64	>32	>32	>32	>64	>128	8	>64	>16	32	>32/16	>16	>16	>16	>32	>8	>8	16	>8	2	>8	32	>8	>4	4	1	16	>2/38	<=1	>16	kpneumoniae	258	n.d.	blaKPC-2	n.d.	n.d.	n.d.	n.d.	n.d.	n.d.	n.d.	n.d.	n.d.
JBBDAGD-19-0099	39	89	5338940	Klebsiella pneumoniae subsp. pneumoniae	32/16	>64	<=4	1	4	<=1	>64	>128	<=0.12	>64	<=1	0.25	16/8	4	>16	>16	>32	<=0.5	<=0.5	<=0.5	<=0.5	<=1	<=1	<=4	1	1	8	0.5	16	>2/38	<=1	<=8	kpneumoniae	45	n.d.	n.d.	n.d.	n.d.	n.d.	n.d.	n.d.	n.d.	n.d.	n.d.	n.d.
JBBDAGD-19-0118	51	157	5302550	Klebsiella pneumoniae subsp. pneumoniae	>32/16	32	<=4	32	>32	4	32	2	4	<=0.5	16	16	<=8/4	<=1	<=1	<=1	<=1	<=0.5	<=0.5	<=0.5	<=0.5	<=1	<=1	<=4	<=0.5	0.5	2	1	<=4	>2/38	<=1	<=8	kpneumoniae	1035	n.d.	n.d.	n.d.	n.d.	n.d.	n.d.	n.d.	n.d.	n.d.	n.d.	n.d.
JBBDAGD-19-0171	55	126	5099361	Escherichia coli	<=4/2	>64	<=4	<=0.5	<=2	<=1	>64	>128	<=0.12	>64	4	<=0.12	<=8/4	4	>16	16	8	<=0.5	<=0.5	<=0.5	<=0.5	<=1	2	<=4	8	>4	<=1	<=0.25	<=4	<=1/19	<=1	<=8	ecoli	1193	n.d.	n.d.	n.d.	n.d.	n.d.	n.d.	n.d.	n.d.	n.d.	n.d.	n.d.
JBBDAGD-19-0176	84	163	5128229	Escherichia coli	<=4/2	>64	<=4	<=0.5	<=2	<=1	>64	>128	<=0.12	>64	4	<=0.12	<=8/4	8	>16	>16	32	<=0.5	<=0.5	<=0.5	<=0.5	<=1	2	<=4	8	>4	<=1	<=0.25	<=4	<=1/19	<=1	<=8	ecoli	1193	n.d.	n.d.	n.d.	n.d.	n.d.	n.d.	n.d.	n.d.	n.d.	n.d.	n.d.
JBBDAGD-19-0189	49	436	5412937	Escherichia coli	16/8	>64	<=4	2	8	<=1	>64	>128	<=0.12	>64	>16	0.25	16/8	>16	>16	>16	>32	<=0.5	<=0.5	<=0.5	<=0.5	<=1	<=1	<=4	<=0.5	<=0.25	<=1	<=0.25	16	<=1/19	<=1	<=8	ecoli	69	n.d.	n.d.	n.d.	n.d.	n.d.	n.d.	n.d.	n.d.	n.d.	n.d.	n.d.
JBBDAGD-19-0215	69	82	4824813	Escherichia coli	16/8	32	<=4	32	>32	16	>64	8	4	16	>16	8	<=8/4	8	2	<=1	<=1	<=0.5	<=0.5	<=0.5	<=0.5	<=1	<=1	<=4	<=0.5	<=0.25	<=1	<=0.25	<=4	<=1/19	<=1	<=8	ecoli	8418	n.d.	n.d.	n.d.	n.d.	n.d.	n.d.	n.d.	n.d.	n.d.	n.d.	n.d.
JBBDAGD-19-0230	37	198	5518663	Klebsiella pneumoniae subsp. ozaenae	32/16	>64	8	1	4	<=1	>64	>128	<=0.12	>64	>16	<=0.12	<=8/4	>16	>16	>16	>32	<=0.5	<=0.5	<=0.5	<=0.5	>8	>8	<=4	8	>4	4	1	<=4	>2/38	<=1	<=8	kpneumoniae	15	n.d.	n.d.	n.d.	n.d.	n.d.	n.d.	n.d.	n.d.	n.d.	n.d.	n.d.
JBBDAGD-19-0231	61	88	5618441	Raoultella ornithinolytica	>32/16	>64	>64	2	4	<=1	>64	64	<=0.12	>64	16	0.5	32/16	>16	>16	8	16	1	<=0.5	<=0.5	<=0.5	<=1	<=1	<=4	2	4	2	<=0.25	>16	>2/38	>8	>16	koxytoca	n.d.	n.d.	n.d.	n.d.	n.d.	n.d.	n.d.	n.d.	n.d.	n.d.	n.d.	n.d.
JBBDAGD-19-0233	76	82	5516585	Klebsiella aerogenes	>32/16	64	<=4	>32	>32	>32	>64	32	32	64	16	32	<=8/4	4	4	<=1	<=1	2	<=0.5	1	<=0.5	<=1	<=1	<=4	8	>4	<=1	<=0.25	>16	<=1/19	<=1	>16	kaerogenes	n.d.	n.d.	n.d.	n.d.	n.d.	n.d.	n.d.	n.d.	n.d.	n.d.	n.d.	n.d.
JBBDAGD-19-0234	38	94	5166302	Klebsiella aerogenes	>32/16	64	32	>32	>32	>32	>64	16	16	16	>16	32	<=8/4	16	<=1	<=1	<=1	1	<=0.5	<=0.5	<=0.5	<=1	<=1	<=4	<=0.5	<=0.25	>8	4	16	<=1/19	<=1	>16	kaerogenes	n.d.	n.d.	n.d.	n.d.	n.d.	n.d.	n.d.	n.d.	n.d.	n.d.	n.d.	n.d.
JBBDAGD-19-0235	42	43	5122281	Klebsiella aerogenes	16/8	16	<=4	32	16	4	16	<=0.5	0.5	<=0.5	<=1	0.5	<=8/4	<=1	<=1	<=1	<=1	1	<=0.5	<=0.5	<=0.5	<=1	<=1	<=4	<=0.5	<=0.25	<=1	<=0.25	16	<=1/19	<=1	<=8	kaerogenes	9	n.d.	n.d.	n.d.	n.d.	n.d.	n.d.	n.d.	n.d.	n.d.	n.d.	n.d.
JBBDAGD-19-0244	42	120	5454528	Klebsiella quasipneumoniae subsp. similipneumoniae	8/4	>64	<=4	4	<=2	<=1	>64	>128	<=0.12	>64	8	<=0.12	<=8/4	>16	>16	>16	>32	<=0.5	<=0.5	<=0.5	<=0.5	<=1	<=1	<=4	1	0.5	2	0.5	>16	>2/38	<=1	16	kpneumoniae	138	n.d.	n.d.	n.d.	n.d.	n.d.	n.d.	n.d.	n.d.	n.d.	n.d.	n.d.
JBBDAGD-19-0246	43	129	4351761	Providencia stuartii	8/4	<=4	<=4	8	4	<=1	<=0.5	<=0.5	1	<=0.5	<=1	8	<=8/4	<=1	<=1	<=1	<=1	1	<=0.5	<=0.5	<=0.5	2	4	8	<=0.5	<=0.25	8	2	>16	<=1/19	>8	>16	n.d.	n.d.	n.d.	n.d.	n.d.	n.d.	n.d.	n.d.	n.d.	n.d.	n.d.	n.d.	n.d.
JBBDAGD-19-0247	43	184	5282277	Escherichia coli	<=4/2	<=4	<=4	1	4	<=1	1	<=0.5	<=0.12	<=0.5	<=1	<=0.12	<=8/4	<=1	<=1	<=1	<=1	<=0.5	<=0.5	<=0.5	<=0.5	<=1	<=1	<=4	>8	>4	<=1	<=0.25	<=4	>2/38	<=1	<=8	ecoli	131	n.d.	n.d.	n.d.	n.d.	n.d.	n.d.	n.d.	n.d.	n.d.	n.d.	n.d.
JBBDAGD-19-0248	52	204	5250185	Escherichia coli	16/8	32	<=4	32	>32	>32	>64	16	8	32	16	8	16/8	8	4	<=1	<=1	<=0.5	<=0.5	<=0.5	<=0.5	<=1	<=1	<=4	<=0.5	<=0.25	<=1	<=0.25	<=4	<=1/19	<=1	<=8	ecoli	550	n.d.	n.d.	n.d.	n.d.	n.d.	n.d.	n.d.	n.d.	n.d.	n.d.	n.d.
JBBDAGD-19-0254	58	45	4613444	Enterobacter hormaechei subsp. xiangfangensis	32/16	>64	>64	>32	>32	>32	>64	>128	>32	>64	>16	>32	32/16	>16	>16	>16	32	<=0.5	<=0.5	<=0.5	<=0.5	<=1	<=1	<=4	<=0.5	<=0.25	2	0.5	>16	<=1/19	<=1	<=8	ecloacae	893	n.d.	n.d.	n.d.	n.d.	n.d.	n.d.	n.d.	n.d.	n.d.	n.d.	n.d.
JBBDAGD-19-0258	60	125	5160643	Escherichia coli	16/8	>64	<=4	<=0.5	<=2	<=1	<=0.5	<=0.5	<=0.12	<=0.5	<=1	<=0.12	<=8/4	<=1	<=1	<=1	<=1	<=0.5	<=0.5	<=0.5	<=0.5	>8	>8	<=4	8	>4	<=1	<=0.25	<=4	>2/38	<=1	<=8	ecoli	1193	n.d.	n.d.	n.d.	n.d.	n.d.	n.d.	n.d.	n.d.	n.d.	n.d.	n.d.
JBBDAGD-19-0259	44	164	5013862	Escherichia coli	>32/16	>64	<=4	<=0.5	<=2	<=1	>64	>128	<=0.12	>64	2	<=0.12	>32/16	>16	>16	>16	>32	<=0.5	<=0.5	<=0.5	<=0.5	2	4	8	<=0.5	<=0.25	4	<=0.25	<=4	<=1/19	<=1	<=8	ecoli	117	n.d.	n.d.	n.d.	n.d.	n.d.	n.d.	n.d.	n.d.	n.d.	n.d.	n.d.
JBBDAGD-19-0264	45	48	5088013	Klebsiella aerogenes	32/16	16	<=4	>32	>32	>32	>64	8	4	8	8	8	<=8/4	4	<=1	<=1	<=1	<=0.5	<=0.5	<=0.5	<=0.5	<=1	<=1	<=4	<=0.5	<=0.25	2	0.5	<=4	<=1/19	<=1	<=8	kaerogenes	n.d.	n.d.	n.d.	n.d.	n.d.	n.d.	n.d.	n.d.	n.d.	n.d.	n.d.	n.d.
JBBDAGD-19-0273	49	78	5501866	Klebsiella pneumoniae	>32/16	>64	<=4	>32	>32	32	32	4	8	1	4	32	<=8/4	<=1	<=1	<=1	<=1	2	<=0.5	<=0.5	<=0.5	>8	4	<=4	<=0.5	0.5	4	2	<=4	>2/38	<=1	<=8	kpneumoniae	3393	n.d.	n.d.	n.d.	n.d.	n.d.	n.d.	n.d.	n.d.	n.d.	n.d.	n.d.
JBBDAGD-19-0274	76	75	5501152	Klebsiella pneumoniae	>32/16	>64	>64	>32	>32	>32	>64	128	32	32	>16	>32	32/16	16	16	<=1	<=1	2	<=0.5	<=0.5	<=0.5	>8	4	<=4	1	0.5	8	1	16	>2/38	<=1	<=8	kpneumoniae	3393	n.d.	n.d.	n.d.	n.d.	n.d.	n.d.	n.d.	n.d.	n.d.	n.d.	n.d.
JBBDAGD-19-0275	42	76	5499510	Klebsiella pneumoniae	>32/16	>64	8	>32	>32	>32	>64	32	32	4	>16	>32	<=8/4	8	2	<=1	<=1	2	<=0.5	<=0.5	<=0.5	>8	4	<=4	<=0.5	1	4	1	<=4	>2/38	<=1	<=8	kpneumoniae	3393	n.d.	n.d.	n.d.	n.d.	n.d.	n.d.	n.d.	n.d.	n.d.	n.d.	n.d.
JBBDAGD-19-0285	48	123	5336973	Klebsiella pneumoniae subsp. pneumoniae	>32/16	>64	>64	32	>32	32	>64	64	32	16	>16	>32	32/16	>16	>16	<=1	<=1	<=0.5	<=0.5	<=0.5	<=0.5	>8	>8	<=4	<=0.5	0.5	<=1	0.5	<=4	>2/38	<=1	<=8	kpneumoniae	1087	n.d.	n.d.	n.d.	n.d.	n.d.	n.d.	n.d.	n.d.	n.d.	n.d.	n.d.
JBBDAGF-19-0001	53	75	4778757	Enterobacter hormaechei subsp. xiangfangensis	>32/16	>64	>64	>32	>32	>32	>64	>128	>32	>64	>16	>32	>32/16	>16	>16	16	8	<=0.5	<=0.5	<=0.5	<=0.5	<=1	<=1	<=4	<=0.5	<=0.25	4	0.5	<=4	<=1/19	<=1	<=8	ecloacae	120	n.d.	n.d.	n.d.	n.d.	n.d.	n.d.	n.d.	n.d.	n.d.	n.d.	n.d.
JBBDAGF-19-0002	61	130	5056472	Escherichia coli	<=4/2	>64	<=4	<=0.5	4	<=1	>64	>128	<=0.12	>64	4	<=0.12	<=8/4	8	>16	>16	16	<=0.5	<=0.5	<=0.5	<=0.5	<=1	<=1	<=4	>8	>4	2	<=0.25	<=4	>2/38	<=1	<=8	ecoli	131	n.d.	n.d.	n.d.	n.d.	n.d.	n.d.	n.d.	n.d.	n.d.	n.d.	n.d.
JBBDAGF-19-0004	53	185	5119680	Escherichia coli	16/8	>64	<=4	<=0.5	<=2	<=1	>64	>128	<=0.12	>64	<=1	<=0.12	16/8	2	>16	8	8	<=0.5	<=0.5	<=0.5	<=0.5	<=1	<=1	<=4	8	>4	<=1	<=0.25	<=4	>2/38	<=1	<=8	ecoli	38	n.d.	n.d.	n.d.	n.d.	n.d.	n.d.	n.d.	n.d.	n.d.	n.d.	n.d.
JBBDAGF-19-0006	39	160	5125752	Escherichia coli																																	ecoli	131	n.d.	n.d.	n.d.	n.d.	n.d.	n.d.	n.d.	n.d.	n.d.	n.d.	n.d.
JBBDAGF-19-0007	31	167	5129252	Escherichia coli	16/8	>64	<=4	<=0.5	<=2	<=1	>64	>128	<=0.12	>64	16	<=0.12	16/8	>16	>16	>16	>32	<=0.5	<=0.5	<=0.5	<=0.5	>8	8	<=4	8	>4	<=1	<=0.25	<=4	>2/38	<=1	<=8	ecoli	1193	n.d.	n.d.	n.d.	n.d.	n.d.	n.d.	n.d.	n.d.	n.d.	n.d.	n.d.
JBBDAGF-19-0012	38	174	5076236	Escherichia coli																																	ecoli	2179	n.d.	n.d.	n.d.	n.d.	n.d.	n.d.	n.d.	n.d.	n.d.	n.d.	n.d.
JBBDAGF-19-0014	31	162	5135611	Escherichia coli																																	ecoli	131	n.d.	n.d.	n.d.	n.d.	n.d.	n.d.	n.d.	n.d.	n.d.	n.d.	n.d.
JBBDAGF-19-0015	58	62	5285897	Klebsiella aerogenes	>32/16	64	32	>32	>32	>32	>64	32	8	32	>16	16	16/8	>16	<=1	<=1	<=1	1	<=0.5	<=0.5	<=0.5	<=1	<=1	<=4	<=0.5	<=0.25	4	0.5	16	<=1/19	<=1	<=8	kaerogenes	n.d.	n.d.	n.d.	n.d.	n.d.	n.d.	n.d.	n.d.	n.d.	n.d.	n.d.	n.d.
JBBDAGF-19-0016	45	89	4948423	Enterobacter hormaechei subsp. steigerwaltii	16/8	<=4	<=4	32	>32	<=1	2	<=0.5	0.25	<=0.5	<=1	0.25	16/8	<=1	<=1	<=1	<=1	<=0.5	<=0.5	<=0.5	<=0.5	<=1	<=1	<=4	<=0.5	<=0.25	2	0.5	<=4	<=1/19	<=1	<=8	ecloacae	133	n.d.	n.d.	n.d.	n.d.	n.d.	n.d.	n.d.	n.d.	n.d.	n.d.	n.d.
JBBDAGF-19-0017	40	93	4946691	Enterobacter hormaechei subsp. steigerwaltii	>32/16	<=4	<=4	>32	>32	4	8	<=0.5	0.25	1	<=1	0.5	<=8/4	<=1	<=1	<=1	<=1	<=0.5	<=0.5	<=0.5	<=0.5	<=1	<=1	<=4	<=0.5	<=0.25	2	0.5	<=4	<=1/19	<=1	<=8	ecloacae	133	n.d.	n.d.	n.d.	n.d.	n.d.	n.d.	n.d.	n.d.	n.d.	n.d.	n.d.
JBBDAGF-19-0018	33	222	5172364	Escherichia coli	>32/16	>64	<=4	2	8	2	>64	>128	<=0.12	>64	>16	1	>32/16	>16	>16	>16	>32	<=0.5	<=0.5	<=0.5	<=0.5	<=1	<=1	<=4	>8	>4	8	0.5	<=4	>2/38	<=1	<=8	ecoli	131	n.d.	n.d.	n.d.	n.d.	n.d.	n.d.	n.d.	n.d.	n.d.	n.d.	n.d.
JBBDAGF-19-0019	33	333	4948695	Escherichia coli	>32/16	>64	>64	>32	>32	>32	>64	>128	>32	>64	>16	>32	>32/16	2	>16	>16	>32	>8	>8	>16	>8	>8	>8	>32	>8	>4	8	<=0.25	>16	>2/38	<=1	>16	ecoli	617	n.d.	n.d.	blaNDM-5	n.d.	n.d.	n.d.	n.d.	n.d.	n.d.	n.d.	n.d.
JBBDAGF-19-0021	68	158	4920157	Escherichia coli																																	ecoli	410	n.d.	n.d.	n.d.	n.d.	n.d.	n.d.	n.d.	n.d.	n.d.	n.d.	n.d.
JBBDAGF-19-0024	78	89	5452019	Klebsiella pneumoniae subsp. ozaenae																																	kpneumoniae	101	n.d.	n.d.	n.d.	n.d.	n.d.	n.d.	n.d.	n.d.	n.d.	n.d.	n.d.
JBBDAGF-19-0033	31	212	5457226	Klebsiella pneumoniae																																	kpneumoniae	268	n.d.	n.d.	n.d.	n.d.	n.d.	n.d.	n.d.	n.d.	n.d.	n.d.	n.d.
JBBDAGF-19-0034	35	169	5273201	Enterobacter hormaechei subsp. steigerwaltii	32/16	<=4	<=4	>32	>32	>32	>64	32	16	16	>16	>32	32/16	<=1	16	4	4	2	2	2	2	<=1	4	<=4	<=0.5	0.5	>8	0.5	<=4	<=1/19	<=1	<=8	ecloacae	133	blaIMP-1	n.d.	n.d.	n.d.	n.d.	n.d.	n.d.	n.d.	n.d.	n.d.	n.d.
JBBDAGF-19-0041	37	158	5085055	Escherichia coli																																	ecoli	131	n.d.	n.d.	n.d.	n.d.	n.d.	n.d.	n.d.	n.d.	n.d.	n.d.	n.d.
JBBDAGF-19-0044	44	378	5559740	Escherichia coli																																	ecoli	38	n.d.	n.d.	n.d.	n.d.	n.d.	n.d.	n.d.	n.d.	n.d.	n.d.	n.d.
JBBDAGF-19-0045	53	167	5046775	Escherichia coli																																	ecoli	131	n.d.	n.d.	n.d.	n.d.	n.d.	n.d.	n.d.	n.d.	n.d.	n.d.	n.d.
JBBDAGF-19-0047	82	134	5597874	Klebsiella pneumoniae subsp. pneumoniae																																	kpneumoniae	37	n.d.	n.d.	n.d.	n.d.	n.d.	n.d.	n.d.	n.d.	n.d.	n.d.	n.d.
JBBDAGF-19-0055	67	138	5278411	Enterobacter hormaechei subsp. steigerwaltii	>32/16	64	8	>32	>32	>32	>64	>128	>32	>64	>16	>32	>32/16	<=1	>16	>16	>32	8	8	8	>8	<=1	4	<=4	<=0.5	<=0.25	>8	0.5	<=4	<=1/19	<=1	<=8	ecloacae	133	blaIMP-1	n.d.	n.d.	n.d.	n.d.	n.d.	n.d.	n.d.	n.d.	n.d.	n.d.
JBBDAGF-19-0058	48	93	5356944	Klebsiella pneumoniae																																	kpneumoniae	716	n.d.	n.d.	n.d.	n.d.	n.d.	n.d.	n.d.	n.d.	n.d.	n.d.	n.d.
JBBDAGF-19-0059	58	156	5050578	Escherichia coli	32/16	>64	<=4	32	>32	8	>64	>128	0.25	>64	>16	0.5	16/8	>16	>16	>16	>32	<=0.5	<=0.5	<=0.5	<=0.5	<=1	<=1	<=4	>8	>4	2	<=0.25	<=4	>2/38	<=1	<=8	ecoli	131	n.d.	n.d.	n.d.	n.d.	n.d.	n.d.	n.d.	n.d.	n.d.	n.d.	n.d.
JBBDAGF-19-0064	50	117	4744465	Enterobacter bugandensis	>32/16	>64	>64	>32	>32	>32	>64	64	32	>64	>16	>32	32/16	>16	8	2	<=1	1	<=0.5	<=0.5	<=0.5	<=1	<=1	<=4	<=0.5	<=0.25	2	0.5	16	<=1/19	>8	<=8	ecloacae	n.d.	n.d.	n.d.	n.d.	n.d.	n.d.	n.d.	n.d.	n.d.	n.d.	n.d.	n.d.
JBBDAGF-19-0066	32	135	5548449	Klebsiella pneumoniae subsp. pneumoniae																																	kpneumoniae	15	n.d.	n.d.	n.d.	n.d.	n.d.	n.d.	n.d.	n.d.	n.d.	n.d.	n.d.
JBBDAGF-19-0069	48	169	5294088	Enterobacter hormaechei subsp. steigerwaltii	>32/16	16	8	>32	>32	>32	>64	128	>32	>64	>16	>32	>32/16	<=1	>16	16	>32	2	4	4	2	<=1	4	<=4	2	2	>8	4	<=4	2/38	<=1	16	ecloacae	133	blaIMP-1	n.d.	n.d.	n.d.	n.d.	n.d.	n.d.	n.d.	n.d.	n.d.	n.d.
JBBDAGH-19-0001	40	195	5067245	Escherichia coli	>32/16	>64	<=4	1	4	<=1	>64	>128	<=0.12	>64	8	<=0.12	32/16	>16	>16	>16	>32	<=0.5	<=0.5	<=0.5	<=0.5	2	<=1	<=4	>8	>4	<=1	<=0.25	16	<=1/19	<=1	<=8	ecoli	131	n.d.	n.d.	n.d.	n.d.	n.d.	n.d.	n.d.	n.d.	n.d.	n.d.	n.d.
JBBDAGH-19-0004	86	109	5466209	Klebsiella pneumoniae subsp. pneumoniae	16/8	>64	<=4	<=0.5	<=2	<=1	>64	64	<=0.12	>64	<=1	<=0.12	<=8/4	<=1	16	2	4	<=0.5	<=0.5	<=0.5	<=0.5	<=1	<=1	<=4	<=0.5	0.5	4	1	16	>2/38	<=1	<=8	kpneumoniae	37	n.d.	n.d.	n.d.	n.d.	n.d.	n.d.	n.d.	n.d.	n.d.	n.d.	n.d.
JBBDAGH-19-0005	32	323	5434420	Escherichia coli	32/16	>64	<=4	1	4	<=1	>64	>128	<=0.12	>64	16	<=0.12	16/8	>16	>16	>16	>32	<=0.5	<=0.5	<=0.5	<=0.5	<=1	2	<=4	<=0.5	<=0.25	<=1	<=0.25	<=4	<=1/19	<=1	<=8	ecoli	69	n.d.	n.d.	n.d.	n.d.	n.d.	n.d.	n.d.	n.d.	n.d.	n.d.	n.d.
JBBDAGH-19-0007	59	159	5064921	Escherichia coli	<=4/2	>64	<=4	<=0.5	<=2	<=1	>64	>128	<=0.12	>64	4	<=0.12	<=8/4	8	>16	>16	>32	<=0.5	<=0.5	<=0.5	<=0.5	<=1	2	<=4	4	>4	<=1	<=0.25	<=4	<=1/19	<=1	<=8	ecoli	131	n.d.	n.d.	n.d.	n.d.	n.d.	n.d.	n.d.	n.d.	n.d.	n.d.	n.d.
JBBDAGH-19-0008	39	226	5104372	Escherichia coli	16/8	>64	<=4	4	16	<=1	>64	>128	<=0.12	>64	2	0.25	16/8	16	>16	>16	>32	<=0.5	<=0.5	<=0.5	<=0.5	<=1	<=1	<=4	<=0.5	<=0.25	<=1	<=0.25	<=4	<=1/19	<=1	<=8	ecoli	38	n.d.	n.d.	n.d.	n.d.	n.d.	n.d.	n.d.	n.d.	n.d.	n.d.	n.d.
JBBDAGH-19-0010	37	306	5088668	Escherichia coli	<=4/2	>64	<=4	2	4	<=1	>64	>128	<=0.12	>64	8	<=0.12	<=8/4	16	>16	16	16	<=0.5	<=0.5	<=0.5	<=0.5	<=1	<=1	<=4	<=0.5	<=0.25	<=1	<=0.25	<=4	<=1/19	<=1	<=8	ecoli	394	n.d.	n.d.	n.d.	n.d.	n.d.	n.d.	n.d.	n.d.	n.d.	n.d.	n.d.
[truncated: 3,501 more rows]
[truncated: 11 more columns]
