# Supplementary material for: National genomic surveillance integrating standardized quantitative susceptibility testing clarifies antimicrobial resistance in Enterobacterales
Source: Nat Commun. 2023 Dec 5;14:8046. doi: 10.1038/s41467-023-43516-4 (PMC10698200; doi:10.1038/s41467-023-43516-4)
Supplement: Supplementary file 11 — Source Data [file 41467_2023_43516_MOESM11_ESM.xlsx]

## Sheet: Fig 1
Figure 1
	Source data (the number of strains) are written in this figure.

## Sheet: Fig 2
Figure 2
	Source data (the numbers and percentages of strains) are written in this figure

## Sheet: Fig 3
Figure 3
top		CTX-M-8								top		CTX-M-27
		pCTX-M-8_b9-22 (IncI1-I(Alpha))	pCTX-M-8_b9-22 (IncI1-I(Alpha))	pCTX-M-8_i5-181 (IncI(Gamma))	pCTX-M-8_i5-181 (IncI(Gamma))	pCTX-M-8_t7-49 (IncI1-I(Alpha))	pCTX-M-8_t7-49 (IncI1-I(Alpha))					pCTX-M-27_a2-53 (IncFIA(HI1))	pCTX-M-27_a2-53 (IncFIA(HI1))	pCTX-M-27_d1-7 (IncFIA)	pCTX-M-27_d1-7 (IncFIA)	pCTX-M-27_d1-28 (IncFIA)	pCTX-M-27_d1-28 (IncFIA)	pCTX-M-27_d2-17 (IncFIA)	pCTX-M-27_d2-17 (IncFIA)
		coverage	identity	coverage	identity	coverage	identity					coverage	identity	coverage	identity	coverage	identity	coverage	identity
	JBDGAAB-19-0008	98.5	99.2	99.6	88.5	71.7	80.5				JBDAAAH-19-0007	35.9	21.4	62.1	7.2	53.6	9.7	48.4	11.5
	JBCIAAH-19-0175	55.8	88	90.9	54.2	56	85.8				JBDAAAH-19-0022	27.4	35.3	45.3	9.6	68.3	7.9	24.8	21.1
	JBCIAAI-19-0058	97.1	90.4	98.2	92	100	90.5				JBDDABD-19-0024	27.3	66.2	44.5	13.8	44.5	15	41.1	18.7
	JBBDAGD-19-0259	96.5	90.8	98.3	100	98.2	90.7				JBCGAAG-19-0054	61.6	40.8	47.6	27	48.8	24.7	36.5	34.5
	JBCBAAJ-19-0062	96	89.5	97.3	99.8	97.8	90.9				JBAIABE-19-0012	15.5	65.1	21.1	41.4	20.5	33.3	28.1	28.7
	JBBDAJB-19-0087	99.2	88	100	100	99.6	91.2				JBCIACA-19-0173	46	94.5	44.2	42.8	29.4	67.6	33.9	62.2
	JBCBAAD-19-0024	43.1	88.6	43.4	80.6	42.3	92.8				JBDDAAF-19-0149	27.9	73.2	28.9	42.9	29.1	53.3	22.2	72.4
	JBCDADA-19-0089	97.3	91.3	98.1	91.6	98	94.4				JBCBAAD-19-0040	28.9	70.4	50.2	43.4	59.1	47.7	68.6	42.1
	JBCDAAB-19-0139	94.7	93.9	98.1	90.7	94.6	94.6				JBCIACA-19-0257	49	94.2	44	44.2	38.4	53.4	39.4	52.1
	JBEHAAB-19-0032	93.1	92.8	98.8	91.6	93.9	95.7				JBAFAAB-19-0010	38	59.4	43.9	47.8	55.1	47.5	34.9	65.4
	JBDJAAE-19-0039	92.7	96.2	98.1	99.9	93.7	95.8				JBBDAGF-19-0066	53.7	88.8	41.1	48.2	32.9	72.3	34.5	66.5
	JBAJAAJ-19-0048	93.1	93	98.5	99.7	93.8	96				JBCAAAI-19-0068	21.3	71.9	61.6	49.8	71.7	57.5	72.6	53.3
	JBEAAEI-19-0009	97.3	95.3	97.3	86.5	97.4	98.3				JBCIACA-19-0231	48.7	90	36.4	51.2	33.5	64.8	41.3	51.4
	JBABADF-19-0227	97.9	99.5	99.1	88.4	99.9	98.8				JBBDAAJ-19-0024	57.5	92	52	51.5	50.5	61.9	45.1	69.2
	JBCIACE-19-0171	98.1	96.8	96.2	89.3	98.4	99				JBBDAAJ-19-0007	33.2	80.9	35.4	54.4	41	59.5	54.4	43.7
	JBABAGH-19-0075	97.6	97	97.5	89.5	98.6	99				JBCDADA-19-0013	45.7	86.5	43.9	55.4	36.8	67.7	37.6	67.8
	JBACAAF-19-0075	96.8	98.6	99.3	86.8	98.8	99.1				JBBEADF-19-0011	53.9	95.5	57.3	55.4	72.5	52.4	68.2	54.7
	JBEHABI-19-0317	98.2	96.1	98.4	88.3	99.1	99.1				JBCBAAC-19-0100	24.2	60.9	59.9	55.4	52.6	63	58.3	58.8
	JBABADF-19-0179	98.1	96.3	98.9	87.5	98.8	99.2				JBEAACG-19-0050	22.4	81.8	21.1	56.6	21.9	63.8	58.3	22.4
	JBBEADF-19-0108	97.5	99.8	100	88	100	99.6				JBDAAAE-19-0019	42.4	39.9	40.1	56.8	70.8	40.1	46.5	56.4
	JBEHABI-19-0074	97.1	96.9	92.8	92.9	97.1	99.8				JBDAAAE-19-0043	28.1	53.7	37.6	57.7	52.5	52	44.5	58.7
	JBAEABJ-19-0102	97.4	96.9	95.7	90.2	97.7	99.9				JBEAAEE-19-0014	51.6	97.3	27.5	60.1	25.8	79.6	43.8	49.4
	JBDAAAB-19-0077	96.3	99.4	94.3	93.4	97.8	99.9				JBCIACA-19-0262	48.5	89.1	32.3	60.1	30.3	71.4	36.5	54.8
	JBABADF-19-0149	96.9	98.8	98.4	88.1	98.4	99.9				JBCHAEJ-19-0038	22.5	56.6	56.3	60.7	56.3	81.6	52.6	80.9
	JBCDAAC-19-0078	97.6	96.8	98.5	88.2	98.4	99.9				JBCGAAB-19-0094	34.4	52.1	52	62.7	67.8	59.1	57.1	67
	JBBEADF-19-0107	97.8	99.9	98.6	88.2	98.6	99.9				JBABAGH-19-0181	23.2	35.9	28.6	63	24.7	66.4	17.9	93.9
	JBCDAAC-19-0108	98.3	96.8	99.3	88.3	98.6	99.9				JBBEABG-19-0027	31	84.7	62.8	63.8	54.3	86.8	61.5	76.8
	JBCDAAC-19-0104	98.4	96.9	99.3	88.3	99.3	99.9				JBABADF-19-0117	32.7	45.4	67.3	65.6	60.3	48.7	48.5	65.5
	JBBDAFG-19-0236	98.8	96.9	98.4	89.7	99.7	99.9				JBCJABE-19-0153	28.2	77.8	75.4	66.2	85.7	73.1	81.8	74.2
	JBBCABH-19-0098	72.5	98.7	74.2	89.5	72.9	100				JBCDAFC-19-0013	52.3	26.2	66.3	67.5	61.7	60.8	77.4	50.6
	JBCDADA-19-0096	97.9	96.9	96.9	89.9	97.8	100				JBBDAAJ-19-0038	39.1	81.6	43.6	68.1	52.4	71.4	47.9	74
	JBBCADC-19-0125	97.1	96.9	98.5	88.1	97.9	100				JBBCAAG-19-0005	63.4	95.7	36.2	68.9	43.8	58.2	42.3	62.2
	JBBDAAB-19-0119	96.6	98.9	97.4	88.7	97.9	100				JBCHACA-19-0081	23.3	55.9	47.2	69.1	49.4	86.9	46.6	86.2
	JBAJAAH-19-0041	97	97	95.5	89.3	97.9	100				JBBCACA-19-0053	17.6	71.3	81.2	69.6	66.8	79.8	60.4	83.3
	JBACAAF-19-0083	97.3	100	97.5	88	98	100				JBCDAFC-19-0004	24.8	62.8	62	71.3	49.3	61.8	87.5	33.9
	JBEHABI-19-0023	96.9	99.5	96.7	89.8	98.1	100				JBCIACA-19-0501	25.4	62.8	56.4	71.8	61.6	68.6	59.8	68.9
	JBCCAAB-19-0045	97.7	97	96.7	89.8	98.3	100				JBCIAAH-19-0301	31.3	52.1	56.8	71.9	59.3	70.9	61.2	67.8
	JBCGABB-19-0033	98.3	97	96.1	88	98.8	100				JBBDAAJ-19-0026	49.9	65.7	39.8	72.2	52.1	72.6	49.3	73
	JBAFAAB-19-0044	98	99.9	99.2	88.2	99	100				JBAGABE-19-0002	28.2	57.1	55.7	72.4	59.1	70.6	57.7	70.9
	JBAJAAJ-19-0014	98	96.9	98.7	88.2	99.2	100				JBCIAAB-19-0008	53.8	37.2	86.7	72.4	78.5	87.1	76.9	83.2
	JBCDACJ-19-0118	96	99.8	99.3	88.2	99.2	100				JBCIACA-19-0289	54.9	82.7	26.2	72.6	31.9	61.2	39.6	51.6
	JBBDACI-19-0158	98.5	97	98	89.9	99.3	100				JBBEABG-19-0038	29.7	84.1	53.5	72.8	51	91.8	51.5	91.5
	JBAGAAJ-19-0038	99.2	97	99.9	88.3	99.4	100				JBAIAAD-19-0041	26.6	71.8	57.1	72.8	62.2	68.9	58.3	69.9
	JBBDAJB-19-0043	98.7	100	99.7	88.4	99.5	100				JBDDAAJ-19-0194	22	74.5	80.6	73.2	56.9	88.3	54.6	94.1
	JBBBAAH-19-0153	96.3	99.9	97.8	89.7	99.5	100				JBCDAAB-19-0103	28.8	47.4	85.2	74.4	85.7	67.3	82.2	67.3
	JBCCABB-19-0080	99	100	98.1	89.7	99.7	100				JBBDAGD-19-0065	32.3	58.2	80.8	74.8	63.5	84.1	60.1	84.5
	JBBAAAF-19-0065	99.1	97	98.3	89.7	99.8	100				JBBEABG-19-0022	43.2	61.9	52.9	75.4	55	85.5	61.2	76.9
	JBCDADA-19-0191	99.1	97	99.8	88.1	99.9	100				JBEAABH-19-0110	35.1	41.9	84.8	75.4	87.1	67.2	82.8	67.1
	JBCBAAI-19-0092	99.1	97	100	88.1	100	100				JBBDAGD-19-0176	34.5	42.4	60.3	75.6	47.7	69.9	52.6	65.6
	JBCHAAB-19-0015	99.1	97	100	88.3	100	100				JBBCAEG-19-0021	50.1	97	31	76.1	31	81.6	34.2	73.3
											JBBDACI-19-0161	32.7	61.9	87	77.4	96.9	65.2	71.5	84.6
											JBBEADE-19-0246	28	49.8	92.7	77.5	81.9	84.6	78.6	84.2
bottom											JBAGAAJ-19-0065	37.3	37.5	56.3	77.7	50.7	60.6	54.9	57.2
	IncI1-I(Alpha)	ND									JBBEADE-19-0214	27.9	52.1	91.9	77.8	79.7	86.7	76.4	86.3
	46	4									JBBDAJA-19-0105	28.6	51.6	57.8	78.1	76.6	52.7	57.8	71.4
											JBBDAJA-19-0001	33.9	59.2	91.3	78.2	78.9	87	76.8	85.4
											JBBBABI-19-0009	33.7	59.8	91.1	78.5	78.2	87.6	75.5	86.9
											JBEAACH-19-0037	32.8	61.9	91.5	78.6	80.6	85.8	76.2	86.8
											JBCHAAB-19-0001	24.8	54.6	46.7	79.2	56.7	79.5	51	81.1
											JBDEABG-19-0251	37.9	46.9	89.3	79.2	92.4	72.7	92.6	74.1
											JBAJAAJ-19-0081	53.6	26.2	62.4	79.4	54.8	68	56.2	69.6
											JBBDABG-19-0001	27.4	51.7	61	79.5	70.7	86.7	69	86.4
											JBEAAAD-19-0001	49	38.4	67.2	79.7	73.3	66.7	67.9	73.9
											JBABADF-19-0102	32.3	53.6	92.6	80	88.9	78.8	85.5	79.9
											JBAJAAH-19-0247	29.8	45.4	62.5	80.4	50.9	97.8	54.3	97.7
											JBBFABG-19-0051	62.1	25.2	68.4	80.9	64.2	71	64.6	73
											JBBGABG-19-0001	26.4	49.8	74.4	80.9	62.9	84.7	82.1	61.4
											JBCIACE-19-0003	22.9	67.3	68.2	81	63	72.3	49.1	96.8
											JBBCACA-19-0120	24.6	63.5	68.4	81	63.6	72.8	64.6	73.9
											JBCHAEB-19-0098	52.6	30.2	67.5	81.4	62.3	72.7	63.3	73.8
											JBAIAAD-19-0035	23	66.6	67.7	81.5	64.1	72.4	64.6	73.2
											JBDGAAD-19-0017	26.3	49.9	73.7	81.5	63.3	84	67.9	74.4
											JBDGAAD-19-0032	26.3	49.7	73.5	81.8	64.2	83.3	69	73.5
											JBBDAGD-19-0002	38.2	50.6	70.3	82.8	66.1	78.1	62.7	78
											JBEAACH-19-0223	35.8	29.1	63.7	83	62.7	99.7	63.3	99.8
											JBCAAAI-19-0005	35.3	47.3	54.6	83.1	61.2	91.5	57.3	89.8
											JBCDAAC-19-0063	34.5	44.1	72.9	83.7	71.3	76.7	69	75.5
											JBDEAAB-19-0103	38	27.4	55.3	83.8	67.7	77.7	57.7	85.5
											JBCCAAB-19-0003	23.9	50.6	64.6	85.8	76.9	88.8	73.4	88.7
											JBCGAAG-19-0164	33.3	40.3	70.7	86	82.1	65.5	78.5	65.4
											JBBDAAI-19-0013	17.8	67.3	71.2	86	77.4	98.4	73.7	98.1
											JBBBAAI-19-0004	29.5	58.6	82.9	86.1	93.1	82.9	87.8	82.6
											JBDEACE-19-0002	29.5	43.2	85.6	86.2	93.7	99.8	88.1	99.8
											JBDJAAE-19-0023	17.9	62.4	51.2	86.3	58.1	90.1	54.6	90.3
											JBDEABG-19-0117	29.4	66.8	75.6	86.5	82.3	91.1	87.2	80.3
											JBCHAEA-19-0006	28.4	49	56.9	87	62.9	92.5	60.8	93.6
											JBDDAAF-19-0168	30	58.3	63.8	87	55.4	82	53.3	83.1
											JBBBAAI-19-0005	31.8	35.9	72.3	87	79.6	84.2	65.8	92.1
											JBDGAAD-19-0020	27.3	57.4	80.9	87	80.1	83.9	76.8	84.2
											JBABADA-19-0002	24.8	52	68.5	87.1	62.2	81.6	62.5	78
											JBAJAAH-19-0413	15.2	74.2	80.8	87.2	92.6	85.8	83.7	95.5
											JBBDAJB-19-0049	37.8	34	67.4	87.3	63	81.8	60.4	81.9
											JBDCAAE-19-0234	58.1	32.2	68.9	87.4	62.9	81.9	77	66.8
											JBCHAAB-19-0097	33.2	60.2	80.9	87.4	80.7	86.3	77.2	82.9
											JBBDAEE-19-0020	34.1	60.2	80	87.7	80.3	83.6	77.1	82.9
											JBBCADC-19-0016	31.9	41	68.9	87.8	63.9	84	60.8	84
											JBBDAHE-19-0001	38.2	44.5	81.7	87.8	87.6	99.2	87.7	93.8
											JBCDADH-19-0009	25.8	53	71.3	88	68.5	83.4	64.7	84.8
											JBBDAFG-19-0197	38.3	49.8	63.6	88.3	80.1	66.4	76.2	65.9
											JBCBAAC-19-0003	36.6	55.3	81.5	88.6	80.6	86.3	77.8	85.2
											JBEAABH-19-0077	22.1	58.2	67.7	88.7	79.4	99.2	80.2	90.7
											JBDAAAB-19-0075	34	39.4	68	88.8	65.3	81.3	76	66.9
											JBCDAAB-19-0001	69.8	27.3	76.4	88.8	76.1	80.6	73.3	80.7
											JBEAAFA-19-0116	36.5	63.3	81.1	88.9	79.2	86.9	76.1	87.3
											JBBDAFG-19-0153	30.9	44.5	67.3	89	64.7	81.9	60.1	84.1
											JBDEAAD-19-0002	31.3	42.9	79.3	89	82.2	81.1	75.6	85.1
											JBCJABE-19-0109	40.2	50.7	76.1	89.1	73.4	86.3	72.3	84.8
											JBCGAAG-19-0302	27.1	69.7	83.8	89.4	85.2	85.2	82.3	89
											JBDDAAF-19-0003	44	46.8	80.7	89.5	79	87.1	74.3	88.7
											JBBDAAF-19-0096	37.3	31.4	59.9	89.6	51.4	88.6	48.7	90
											JBBEAFB-19-0003	27.1	47.5	80.9	89.6	80.1	85.9	77	86
											JBEGAAC-19-0010	34.8	60.9	79.8	89.7	79.5	87.1	76	86.9
											JBBCABH-19-0023	34.8	59.5	80	89.7	79.3	87.1	75.4	87.2
											JBBHAAC-19-0003	38	54.9	80.3	89.7	79.4	86.7	75.8	87.2
											JBCDABA-19-0148	36.9	32.5	82.3	89.7	81.4	86.9	80.3	84.6
											JBBBAAH-19-0083	24.7	48.4	77.1	89.8	75.8	85.7	72.8	86.9
											JBEGADG-19-0017	40.8	50.2	80.4	89.8	83.4	83.9	77.3	86.2
											JBBDADH-19-0022	22.1	66.7	79.8	89.9	79.9	86.9	76.5	86.5
											JBDHAAI-19-0097	48.3	45	80.9	89.9	81.4	85.8	78.1	85.5
											JBBEADI-19-0004	33.9	60.3	80.8	90	82.8	84.3	77.4	85.9
											JBDGAAD-19-0019	24.3	54	66.5	90.1	62.5	83.7	73.8	68.4
											JBBEADF-19-0008	42.2	39.2	77.8	90.1	86.8	98.9	89.4	97.6
											JBBDAFG-19-0134	41.9	57.2	47	90.3	64.4	78.4	57.1	82.8
											JBEAAFA-19-0204	32.9	42.4	77.1	90.5	80.2	89.1	75.9	91.1
											JBDFABE-19-0001	33.8	60.8	80	90.5	79.5	86.9	75.3	87.9
											JBAJAAH-19-0248	33.4	39.7	38.3	90.6	38.6	93.8	47.4	82
											JBCHAAB-19-0083	27.3	47	66.9	90.6	70.9	88.3	66.2	93.3
											JBCEACC-19-0001	17.8	69.3	74.1	90.6	88.4	92.7	81.5	96.1
											JBABADF-19-0245	33.7	64.9	77.9	90.6	88.5	92.9	91.2	86.2
											JBBBACB-19-0004	35.1	58.8	78.9	90.6	79	87.3	76.2	86.6
											JBCHAEA-19-0104	33.7	61.5	79.8	90.6	80.4	86.2	78.5	84.5
											JBCBAAJ-19-0035	27	56	79.9	90.6	80.7	83.4	76.9	83.4
											JBBDAFG-19-0037	36.2	56.9	80.2	90.6	80.2	87.2	76.7	86.8
											JBCGAAB-19-0004	31.5	47.3	80.3	90.6	80.7	86.6	77.7	85.9
											JBBDAFI-19-0001	34	58.4	80.2	90.7	80.9	86.4	76.7	87.1
											JBEHABI-19-0019	35.6	56.7	78.8	90.8	79.2	86.7	75.9	86.3
											JBCDADH-19-0052	23	47.9	67.7	90.9	79.3	94.5	74.2	96.3
											JBCBAAD-19-0003	20.7	67.9	76	90.9	94.9	95.7	89.6	95.9
											JBBDAFH-19-0004	28.9	47.6	79.9	90.9	78.9	87.5	75.6	87.6
											JBBDAFG-19-0222	34.7	35.5	72.6	91.2	89.9	90.8	83.8	95
											JBBDAGI-19-0001	56.6	21.1	66.8	91.5	74.3	90.3	67.5	92.1
											JBBEADE-19-0226	38	30.6	81	91.6	80.6	88.6	76.7	89.9
											JBCDADH-19-0001	29	41.7	68.9	91.7	79.5	94.1	81.8	90.6
											JBDBAAJ-19-0036	24.4	50.9	81.7	91.7	80.9	89.3	80.3	89.4
											JBEHABI-19-0102	16.8	73	89.5	91.7	97	89.6	95.6	92
											JBDGAAD-19-0005	31.1	64.8	53.9	91.9	42.3	90.4	55.3	69.2
											JBAIAAD-19-0072	59.1	24.9	49.2	92	38.5	97	55.1	70.8
											JBAJAAH-19-0017	14.8	75.7	69.8	92	65.2	89.2	62.4	89.5
											JBCGAAB-19-0002	16.7	60.7	65.8	92.1	71.6	93.3	67.4	94.7
											JBBHABC-19-0031	35.7	57.5	78.1	92.1	77.6	89.6	74.6	89.3
											JBBDAAJ-19-0031	31.1	60.8	54.3	92.3	45.7	85.7	45.9	88
											JBDEAAB-19-0165	20.1	61.3	57.5	92.3	56.1	80.6	47.1	91.5
											JBBDAFI-19-0003	55.2	27	68.8	92.3	75.2	91.3	86.2	79.6
											JBCIACE-19-0179	36.4	42.6	73.9	92.3	94.3	94.2	92.7	89.9
											JBDCAAC-19-0002	53.3	26.5	75.3	92.4	90.9	94.4	89.4	93.9
											JBBDADA-19-0003	28.2	52.7	78.7	92.4	74.7	92.2	71.7	91.9
											JBDCAAE-19-0024	20.6	63.2	93.2	92.5	96.8	90.4	92.7	91.3
											JBBDAGF-19-0059	18.3	71.2	85.2	92.6	95.5	99.7	91.6	99.5
											JBBEADF-19-0051	27	55.7	64.1	92.7	74.9	89.8	67.6	92.9
											JBEHABI-19-0078	56.5	17.5	54.3	92.8	62.9	96.6	58.3	99.8
											JBBDAFH-19-0071	20	67.9	70	92.8	84.9	95.7	79.5	97.5
											JBEAAFA-19-0009	32.4	42.8	72.8	92.8	88.3	95.2	86.6	94.8
											JBEAAFA-19-0164	28.4	55.7	79.6	92.8	77.3	90.8	73.9	90.9
											JBACAAF-19-0001	16.2	67.1	91.8	92.8	95.8	90.1	91.3	91.8
											JBBEADF-19-0174	23.2	52.3	68.8	93	80.8	97.5	76.1	97.4
											JBACAAF-19-0006	22.9	59.7	69.5	93	71.8	92.5	68.7	92.1
											JBADAAG-19-0001	17.7	62.5	73.8	93	77.6	95.1	73.4	97.3
											JBBBACD-19-0148	33.7	50.3	93.1	93	96.4	90.9	92.7	91.6
											JBDEABG-19-0176	36.6	24.9	62.9	93.2	71.7	99.1	65.4	99
											JBBBAAH-19-0003	32.4	36.9	62.5	93.4	73.9	97.4	69.2	97.3
											JBABAHA-19-0007	53.9	20.8	60.4	93.5	75.6	92.5	70.1	94.6
											JBABADF-19-0054	32.5	56	61.5	93.5	78.2	90.8	75	90.5
											JBCCABB-19-0066	37.3	51.2	77.2	93.5	76.4	92.1	72.7	92
											JBDGAAD-19-0003	23.7	71	80	93.5	92.7	75.1	90.9	75.8
											JBABAFF-19-0024	50.3	33.3	53.2	93.6	62.5	95.9	58.2	98.9
											JBBCAEG-19-0007	27.6	57.5	93.3	93.6	95.7	93.3	93.5	93.6
											JBCDAAC-19-0068	20.8	70.5	63.8	93.7	70.8	92.8	65.8	92.9
											JBDDAAF-19-0025	32.3	53.3	61.2	93.8	72.3	96.8	72.5	91.4
											JBBCADC-19-0034	23	69	71.3	93.8	79.9	87.8	72.3	92.1
											JBBBADD-19-0003	63.4	18	69.9	93.9	79.9	98.7	77.1	98.4
											JBEAAEE-19-0119	24.5	54.5	94.5	93.9	94.7	94.4	91.1	95.5
											JBABADF-19-0053	19.9	60	56	94.1	63.5	99.6	59.7	99
											JBABADF-19-0050	27.5	35.5	56.7	94.1	64.4	99.4	65.7	89.5
											JBEGADG-19-0004	24.8	51.6	69.2	94.1	78.7	99.8	74.1	99.7
											JBDEABG-19-0027	20.7	60.6	74.2	94.1	87.6	99.1	85.6	96
											JBDAAAB-19-0063	18	66.7	64.1	94.2	76.1	97	71.7	97.8
											JBABAHA-19-0031	55.1	20.8	77.3	94.2	78.2	91.5	75.4	93.4
											JBBBACD-19-0051	35.5	63.6	48	94.3	54.6	99.8	50.6	99.4
											JBDCAAC-19-0018	18.9	77.5	63.3	94.3	77.5	93.4	73.5	95.7
											JBCHACG-19-0171	18.2	75.2	69	94.3	75.4	92.7	75.2	87.9
											JBBDAAE-19-0004	45	28.3	56.8	94.4	66.6	98.8	63.6	97.8
											JBEAACH-19-0084	20.2	65.8	78.1	94.4	90.5	93.8	85.1	96.1
											JBBDAAI-19-0031	21	54.5	56.7	94.5	65.1	99.6	65.9	97.4
											JBCHAFC-19-0032	52.7	18.5	72	94.5	65.4	91.8	66	92.5
											JBEAAAD-19-0100	20.3	67.1	64.7	94.6	75.8	98.9	70.1	99.3
											JBBDAJA-19-0051	21.8	48.7	81.2	94.6	79	94.4	74.5	97.1
											JBBDAAJ-19-0095	18.4	64.9	77.6	94.7	79	97.6	74.6	98.6
											JBACAAB-19-0003	29.1	40.1	78.1	94.8	74.6	93.1	69.1	97.3
											JBBDAGI-19-0036	31.5	39.9	93.1	94.8	96.4	93.2	92.2	97.4
											JBDAAAH-19-0002	43.5	27.3	53.7	94.9	46.4	98.1	47.8	95.3
											JBABAGH-19-0194	58.7	18.1	60.7	94.9	65.3	91.1	60.3	97.9
											JBAJAAH-19-0237	21.5	63.6	70.4	94.9	84.5	99.1	79.4	98.5
											JBDGAAD-19-0040	30.8	42.3	46.3	95	55.5	99.3	51.2	99.3
											JBEAACH-19-0124	45.7	24.8	55.6	95.1	62.5	99.9	63.3	100
											JBDJAAE-19-0019	20.7	71.1	64.7	95.2	81.7	97.2	78.8	93.5
											JBCIACA-19-0540	52.3	33.9	66.2	95.2	70.9	92.1	67.2	94.4
											JBCDABA-19-0003	25	58.6	74.1	95.2	88.7	99.8	82.9	99.7
											JBCHAAB-19-0091	18.8	67.8	75.6	95.2	91.7	97.7	88.3	95
											JBABADF-19-0082	21.1	62.8	82.5	95.2	94.1	99.8	91.1	98.8
											JBBGAAF-19-0019	20	63.5	88.9	95.2	95.4	99.8	91	99.6
											JBBGAAF-19-0020	13.9	73.4	66.3	95.3	71.5	96.6	68.3	97.9
											JBCDAAB-19-0175	14.2	72.7	66.4	95.3	80.3	97.4	73.1	98.9
											JBBJAAG-19-0021	34.7	60.5	81.5	95.3	85.4	88.7	81.6	88.8
											JBBDAAI-19-0025	26.3	45.5	79.2	95.4	79	93.3	97.7	72
											JBBCADC-19-0026	34.3	52.2	40	95.5	33.8	90.4	32	95
											JBCDACJ-19-0181	26.3	42.2	63.1	95.5	73.5	95	69.7	97.5
											JBDGAAG-19-0044	42.8	30.1	64.4	95.5	76.8	98.4	74.3	99.8
											JBBEADA-19-0004	22.2	58.5	72.7	95.5	72.3	94.4	75	94.7
											JBCAAAI-19-0001	24	55.5	83.8	95.5	84.1	94.4	79.3	95.9
											JBDEACE-19-0064	20.3	75.7	54.5	95.6	65.9	98.8	69.6	92.3
											JBABADF-19-0081	26	48.2	76.8	95.6	73.8	93.9	73.2	94.1
											JBDDAAF-19-0123	34.2	41	57.6	95.7	67	99.5	65.6	97.7
											JBDGAAD-19-0007	23.6	57	89.3	95.7	95.5	99	91.5	99.1
											JBDAAAB-19-0055	21.7	58	90.2	95.7	91.8	94.2	87.6	96
											JBBDABE-19-0145	33.7	39.4	54.8	95.8	66.7	95.8	66.6	91.7
											JBAGABF-19-0001	20.6	57	62.9	95.8	75.7	99.2	71.2	99.1
											JBAEACI-19-0024	56.6	19.2	72.7	95.8	78	98.5	73	99.1
											JBCHAAE-19-0017	34	57.3	74.9	95.8	71.9	94.6	68.9	94.6
											JBBBAEF-19-0053	33.7	43.3	77	95.9	92.6	95.5	91.2	99.8
											JBDCAAC-19-0101	19.2	64.3	78	95.9	94.9	99.6	89.6	99.6
											JBDAAAB-19-0085	19.6	60.2	80.9	95.9	81.1	93.2	75.6	95
											JBDFABE-19-0042	54.7	23.2	71	96	88.3	97	81.1	99.4
											JBCGAAG-19-0013	20.9	67.1	75.2	96	67	99.7	70.8	99.8
											JBDEABG-19-0371	26.4	63.4	76.1	96.1	91	99.2	84.8	99.8
											JBAJAAH-19-0243	19.9	67.2	77.8	96.1	85.7	94.2	82.9	96
											JBAJAAH-19-0151	16.2	65.7	53	96.2	62	99.7	56.9	99.8
											JBABADA-19-0046	24.8	76.8	66.8	96.2	72.1	95	68.5	93.7
											JBBDACG-19-0043	29.1	46.2	67.9	96.2	84.3	98.4	83	98.5
											JBAJAAH-19-0404	39.7	29.1	75.6	96.2	72.2	94.1	84.3	78.3
											JBCIACE-19-0369	26.8	44.3	55.6	96.3	66	99.7	61.5	99.7
											JBCIACA-19-0059	22.4	59.3	78.7	96.3	82.7	98.1	81.3	98
											JBBCADC-19-0001	18.5	62	56.4	96.4	68.5	96.5	61	99.7
											JBEGADG-19-0002	22.9	54.5	53.3	96.5	52.3	98.7	49.1	96.8
											JBDEACE-19-0077	48.9	21.5	65.1	96.5	67.7	99.3	62.7	99.1
											JBCHACA-19-0003	21.1	59.6	60.3	96.6	70.9	99.8	67.1	99.2
											JBDJAAE-19-0071	16.8	65.4	72.7	96.6	78.7	97.3	90.2	81.3
											JBCFAAJ-19-0021	18.8	72.9	79.7	96.6	89.9	99.4	86	99
											JBCIAAH-19-0286	48	26.3	91.7	96.6	93	95.6	88.3	97.4
											JBCGACB-19-0104	15.9	76.7	92.8	96.6	95	95.8	94.2	96.7
											JBCAADB-19-0001	18.5	59.9	82.2	96.7	78.4	96.5	74.3	97.5
											JBBDAGI-19-0018	32.5	46.2	89.6	96.7	90.1	98.6	89.1	97.3
											JBABADF-19-0041	18.7	62.7	50.3	96.8	42.1	99.7	43.4	97.4
											JBDEAAB-19-0221	21.6	55.4	63.2	96.8	76.9	98	72.1	99.6
											JBCGAAG-19-0483	52.4	19.7	69	96.8	76	98.5	86.5	82.6
											JBEAAEI-19-0002	22.3	51.8	70.7	96.8	97.6	95	97.6	89.6
											JBDAAAB-19-0053	27.5	45.6	77.1	96.8	73.7	96.9	72.9	96.8
											JBDGAAB-19-0003	27.1	44.7	78	96.8	91.6	98.9	87.2	99.2
											JBCBAAC-19-0002	24.3	50.5	81.6	96.8	92.9	99.3	90	98.4
											JBDDABD-19-0032	21.5	56.8	70.8	96.9	77.8	96.6	72.6	96
											JBDEABG-19-0003	54.4	23.1	75.5	96.9	94.5	97.1	89.8	96.9
											JBBBAAI-19-0013	24.2	61.4	75.5	96.9	83.3	99.8	86.4	99.7
											JBCHAEB-19-0079	65.7	29.6	91.9	97	94.7	98.9	90.6	99.3
											JBDFABA-19-0001	60.9	19.4	69.2	97.1	84.4	99.8	81.2	97
											JBCHAEB-19-0053	23.8	55.1	75.3	97.1	95.3	98	87.8	99.8
											JBEAAEI-19-0003	20.9	56.6	76.2	97.1	94.6	97.6	88.6	99
											JBBCACA-19-0002	23.4	68.3	77.1	97.1	73.2	99.1	72.2	96.1
											JBDCAAE-19-0111	17.5	64	92.8	97.1	96.2	94.8	90.8	99.9
											JBBJAAG-19-0001	18.9	63.2	62.6	97.2	51.4	99.9	51.4	99.9
											JBCIAEJ-19-0115	17	62.9	69.2	97.2	83.3	97.4	79.7	97.3
											JBCHACG-19-0001	21.9	51	40	97.3	44.8	94.5	45.2	94.3
											JBBBACB-19-0026	20.2	84.8	77	97.3	92	99.8	87.8	99.8
											JBBEADF-19-0075	18.9	66.9	80	97.3	85	97.2	81.4	97
											JBBEAFB-19-0030	19.2	68.5	90.9	97.3	93.2	96.4	90.2	96.5
											JBDJAAE-19-0109	26	42.7	64.6	97.4	64.5	99.5	60.6	98.2
											JBCBAAC-19-0045	13.9	75.6	67.5	97.4	75.1	99.8	76.1	99.4
											JBCDACJ-19-0162	20.4	63.6	84.5	97.4	84	96.4	79.3	98.8
											JBEAACH-19-0053	17.6	66.7	75.3	97.5	71.1	96.1	67.4	97
											JBEDACG-19-0002	25.8	45.5	77.3	97.5	94	99.8	89.3	99.7
											JBABADF-19-0126	23.7	65.5	79.3	97.5	73.8	99.8	73.6	98.4
											JBBDAAI-19-0021	60	18.2	82	97.5	77.8	99.9	74.5	99.8
											JBDAAAB-19-0025	26.3	57.4	82.9	97.5	94.6	97.4	87.2	99.8
											JBCGAAB-19-0082	24.7	48.1	80	97.6	87.3	97	97.6	81.9
											JBBDAFH-19-0051	22.1	60.5	93.2	97.6	93.8	99.8	90.4	99.1
											JBEAAFA-19-0355	29.2	77.7	94.2	97.6	86.9	98.2	93.4	98.4
											JBBDABE-19-0001	23.2	51.2	69.8	97.7	81.8	99.8	78.4	99.8
											JBDAAAE-19-0022	35.8	37.7	80.3	97.7	77.4	99	74.1	98.9
											JBCIACE-19-0299	27.4	47.5	81.1	97.7	86.6	97.3	78.5	99.8
											JBCGAAG-19-0201	20.8	63.4	89.8	97.7	92.9	99.8	89.2	99.8
											JBDEABG-19-0190	55.9	22.4	91.8	97.7	93.4	96.9	89.9	96.8
											JBBEABA-19-0001	19.4	59.9	84.4	97.8	83.4	97.3	79.5	98.4
											JBDDAAF-19-0165	17.3	66.3	71.8	97.9	76.5	97.6	71.1	99.8
											JBBDAAJ-19-0107	20	62.1	77.2	97.9	86.4	97	81.6	97
											JBCCAAB-19-0041	20.4	64.1	78.4	97.9	88	99	83.8	99.9
											JBCDAAB-19-0157	23.7	56	56.6	98	69.3	99.7	68.7	96.7
											JBBDABE-19-0146	18.6	68.3	70.2	98	68.4	94.5	64.9	94.5
											JBBBAAI-19-0016	15.7	66.5	80.8	98	78.9	96.7	73.2	98.3
											JBCDAFC-19-0019	32.7	38.8	92.1	98	91.8	99.8	89.2	98.1
											JBABAHA-19-0075	54.7	19.5	65.8	98.1	57.6	98.4	72.7	79.2
											JBDCAAE-19-0030	44.1	23.8	71.9	98.1	78.2	97.7	76.2	95.2
											JBDFABE-19-0040	31.2	37.2	72.6	98.1	82.4	99.7	81.3	98.7
											JBCIACE-19-0168	62.1	20.4	77	98.1	79.9	99.8	75.5	99.6
											JBBCADC-19-0057	62.5	34.5	78.8	98.1	83.8	89.1	79.8	95.3
											JBABAHA-19-0001	33.5	31.4	79.7	98.1	76.8	99.2	73.3	99.3
											JBEAAFA-19-0232	20.1	68.2	80.9	98.1	93.3	99.6	91.6	99.6
											JBBCADE-19-0001	37.5	32.6	84.2	98.1	84	96.9	76.2	99.8
											JBDGAAD-19-0010	22.9	61.1	87.6	98.1	88.4	96.6	84	97.6
											JBCDACH-19-0028	36.7	37.2	94.4	98.1	95.4	99.4	91.5	99.4
											JBCGACB-19-0026	13.4	69.7	52.2	98.2	54.5	99	50.5	99.9
											JBAGAAD-19-0138	17.3	74.9	64.7	98.2	78.1	98.2	73.2	99.9
											JBDGAAG-19-0054	19.6	59.2	70.2	98.2	65.7	98.5	62.7	97.5
											JBCHAAE-19-0001	36.6	52.1	78.6	98.2	92.5	99.9	88.6	99.8
											JBCIAEJ-19-0001	27.3	45.3	80.3	98.2	77	99.1	73.7	99.1
											JBBBACD-19-0078	32.2	63.8	86.8	98.2	87.2	97.7	84.1	99
											JBBDAGF-19-0045	41.2	28.7	88.8	98.2	87.6	99.8	85.4	98.4
											JBBGABG-19-0004	16.4	66.2	65.2	98.3	57.9	98.2	59.9	96.5
											JBBEADA-19-0153	31	44.2	79.5	98.3	95.4	99.2	91	100
											JBCGADG-19-0004	17.4	71.4	80.6	98.3	82	94.6	77.9	99.7
											JBBDAGH-19-0007	17.5	61.7	81.2	98.3	79	99	77	99
											JBDFABA-19-0011	17.7	62.9	84.8	98.3	94.9	98	89.9	99
											JBEAAEE-19-0004	20.8	57.9	85.8	98.3	85.8	99.1	82.1	99.1
											JBABADF-19-0035	19.4	66.4	89.6	98.3	90.4	98	89.1	96.8
											JBDFABA-19-0071	23.9	56.7	94.9	98.3	95.4	99.3	91.7	98
											JBBCAEG-19-0001	14.5	77.1	71.3	98.4	85	98	81.8	97.8
											JBBCACA-19-0019	32.5	42.4	82.6	98.4	93.6	98.1	90.9	98.5
											JBDGAAD-19-0014	19.5	64	86.7	98.4	86.6	98	84.5	99.9
											JBEFAAC-19-0013	29.2	54.2	88.8	98.4	89.3	98.5	89.3	98.6
											JBBEADF-19-0104	21.1	60	93.6	98.4	94.4	99.7	90.6	99.6
											JBAGAAD-19-0003	20.2	62.3	93.7	98.4	95.9	98.9	91.3	99.5
											JBDCAAC-19-0048	54.8	21.4	48.6	98.5	47.8	98.8	45.3	93
											JBBEADF-19-0114	20.5	56.8	58.2	98.5	72.1	99.2	69.7	99.8
											JBBCACA-19-0143	14.6	74.5	61.7	98.5	69.9	98.7	66.5	99.8
											JBCGAAG-19-0175	29.4	41.6	64.1	98.5	67.5	82.7	53	99.3
											JBBEABA-19-0034	18.4	63.9	81.1	98.5	78.2	99.9	75	99.9
											JBDDAAF-19-0096	18.3	65.4	81.9	98.5	79.2	99.8	75.4	99.9
											JBEAAAI-19-0021	20.4	66.3	84.6	98.5	85.6	96.6	79.2	99.8
											JBCHAEB-19-0001	29.6	42.9	85.7	98.5	85.1	99.8	80.9	99.9
											JBCDADA-19-0157	20.4	64.3	91.8	98.5	92.9	99.6	88.4	99.8
											JBEAAAI-19-0088	17.5	66.4	76.4	98.6	71.5	99.9	83.4	81.9
											JBDGAAD-19-0025	17.2	63.3	79.2	98.6	75.8	98.5	72.4	98.6
											JBBDABE-19-0085	18.8	67.8	80.9	98.6	86.9	98.5	81.4	99.6
											JBBEADF-19-0073	34.3	39.4	81.4	98.6	87.2	98.3	82.1	99.6
											JBCDAAC-19-0051	20.9	62.3	84.3	98.6	83.9	97.5	82.7	99.7
											JBBBAAI-19-0007	28.3	49.4	84.7	98.6	83.1	99	78.6	99.9
											JBDCAAE-19-0085	18.1	66.8	90.1	98.6	93.3	97.6	88	98.7
											JBBCADE-19-0006	23.1	57.3	91.3	98.6	93	98.7	89.5	98.4
											JBDCAAC-19-0216	19.2	58.1	93.3	98.6	97.1	98.3	91.3	99.7
											JBBBACB-19-0011	40.1	35.1	32.9	98.7	32.8	75.8	32.6	85.2
											JBDDAAJ-19-0079	49.9	29.7	68.6	98.7	78.6	99.2	77	96.6
											JBAFAAB-19-0037	23.3	64.6	78	98.7	85.3	98.3	83.8	98.8
											JBAEABJ-19-0060	34.2	45.3	81.6	98.7	81.1	98.3	78	98.9
											JBDCAAE-19-0251	19.2	60.9	82.7	98.7	93.2	98.6	87.2	99.7
											JBABADF-19-0060	23.6	54.7	87.4	98.7	88.9	98.3	84.6	98.5
											JBECAAH-19-0028	22.9	64.3	88.8	98.7	89.2	98.3	90.3	97.3
											JBEAAAD-19-0004	21.4	60.9	93.8	98.7	94.8	99.9	91.1	99.8
											JBDDAAJ-19-0168	22.9	69.3	56.6	98.8	47.9	97.7	49.7	98
											JBAJAAH-19-0246	30.6	37.3	62.7	98.8	72.2	95.7	64.1	99.7
											JBCIACE-19-0396	23.2	53.7	65.6	98.8	78	98.7	73.5	98.7
											JBDDABB-19-0003	19.8	58.8	74.8	98.8	79.4	99.2	75.8	98.9
											JBEAAAI-19-0084	26.4	48.3	78.8	98.8	76.6	98.3	76.2	97.6
											JBBDAAJ-19-0003	22.1	67.8	88.3	98.8	90.1	99.2	89	96.7
											JBDEACE-19-0098	21.4	58.5	92	98.8	95.8	97	90.5	98.4
											JBDEACE-19-0195	57.5	21.4	49.3	98.9	50	99.5	47	99.5
											JBEBAAD-19-0002	27.4	43.8	73.9	98.9	92.3	98.4	87.6	98.8
											JBBEADA-19-0076	20.1	70.5	77.7	98.9	92.5	99.2	89.1	99.1
											JBCAAAI-19-0080	64.4	17	78.8	98.9	77.4	98.7	74	98.7
											JBDEABG-19-0159	22.2	57.3	80.9	98.9	79.5	98.6	76	98.6
											JBBDAAB-19-0001	20.3	67.2	90.4	98.9	93.9	99.1	89.2	98.6
											JBBBAAB-19-0055	41.7	27.3	63.1	99	69.5	97.6	68	97.6
											JBEAAFA-19-0301	19.9	65.8	67	99	81.6	99.2	81.2	99.5
											JBCCABB-19-0059	26.2	40.7	68.8	99	71	99	66.9	98.8
											JBDEACE-19-0062	15.4	75.3	75.3	99	94.2	97.2	88.9	99.1
											JBCDAGC-19-0007	28.6	47	75.9	99	72.6	99	73.1	99.2
											JBEGAAC-19-0003	19.5	57.6	76	99	71.4	99.7	68.9	98.5
											JBBDADA-19-0001	26.7	42.7	76.9	99	73.9	99.1	71.2	98.9
											JBBDAGD-19-0001	18	66.1	91.2	99	92.8	98.4	88.8	98.4
											JBCDACH-19-0027	17.6	67.2	93.6	99	97.2	97.6	92.4	98.7
											JBABAFF-19-0046	66.3	19.1	63.1	99.1	55.4	99.8	56.3	99.7
											JBCIACA-19-0001	26.6	48.2	64.9	99.1	65.9	99.8	65.7	99.9
											JBAGABF-19-0053	20	61	65.1	99.1	67.1	99.5	63.8	99.5
											JBDEAAD-19-0003	53.8	24.3	75.2	99.1	94.1	99.8	87.9	99.8
											JBDGAAG-19-0004	34.4	33.4	78.6	99.1	84.8	99.8	95.9	84.3
											JBABADF-19-0090	31	37.3	86.2	99.1	84.9	99.8	81.4	99.8
											JBDJAAE-19-0121	23.3	52.6	86.7	99.1	87.8	98.4	86.3	98.8
											JBDIAAB-19-0092	53.1	26.5	90.4	99.1	91.8	98.7	88	98.7
											JBBBACD-19-0102	18.2	68	91.9	99.1	95.4	97.5	89.5	98.7
											JBBDAGD-19-0171	40.3	37.4	44.8	99.2	34	93	34.3	97.2
											JBCIAFF-19-0002	55.3	18.9	63.8	99.2	77	99.8	73.4	99.3
											JBEAAAD-19-0052	53.9	21.6	76.5	99.2	74.6	99.4	73.1	99.9
											JBDGAAD-19-0012	18.9	63.3	77.3	99.2	77.2	94.9	74.8	97.5
											JBEAAFA-19-0166	17.8	68.4	79.6	99.2	78.8	99	79.2	94.4
											JBCIAAI-19-0012	30.6	73.5	83.4	99.2	87.1	97.8	82.9	99.8
											JBDCAAE-19-0001	18	60.7	90.8	99.2	94.3	99.8	89.5	99.8
											JBDCAAE-19-0079	18.7	64.5	57.1	99.3	55.6	99.5	56.4	99.7
											JBCBAAJ-19-0099	24.6	48.2	65.6	99.3	86.5	94.9	76.5	98.8
											JBDAAAB-19-0056	21.1	63	73.4	99.3	85.4	99.2	85.3	99.3
											JBCHAEA-19-0101	21.4	57.8	78.7	99.3	77.4	99	73.7	99.1
											JBBDAAJ-19-0050	15.8	70.3	79.9	99.3	77.2	99.3	72.8	100
											JBABADI-19-0002	17.6	67.9	80	99.3	79.4	99	79.8	94.8
											JBBDAFI-19-0002	24.8	43.1	81.5	99.3	81.9	97.1	76.8	98.7
											JBCIAAB-19-0091	20.7	65.2	82.5	99.3	89.3	98.9	84.3	99.9
											JBDFABE-19-0005	18.4	68.4	86.3	99.3	85.8	99.1	85.3	99.4
											JBAJAAH-19-0333	16.3	75.4	86.8	99.3	95.6	99.3	91.4	99.2
											JBBAAAF-19-0009	23.2	59.6	91.2	99.3	95.3	97.3	89.6	98.6
											JBAGAAD-19-0056	19.6	68.2	92.1	99.3	94.9	99.2	91.3	99.1
											JBCHAEB-19-0009	25.5	51	92.4	99.3	94.7	99.9	90.7	99.9
											JBDGAAG-19-0026	17.7	60.4	51.1	99.4	50.5	93.3	50.2	94
											JBCDAAB-19-0009	33.7	34.6	57.3	99.4	63	98.5	59.2	99.4
											JBCDAAC-19-0001	31.6	37	59.7	99.4	61.9	99.4	77.4	78.3
											JBDDAAF-19-0097	25.6	45.4	66.4	99.4	73.1	97.3	67.1	99.8
											JBDAAAE-19-0001	26.3	47	69	99.4	79	89.1	75.1	88.9
											JBEAACG-19-0058	29.2	68.9	70.1	99.4	88.4	97.3	84.4	97
											JBDFABE-19-0057	19.2	67.2	70.4	99.4	88.3	99.8	86.7	99.9
											JBCIAAH-19-0586	28.3	43.4	80.6	99.4	79.5	99.3	76.3	99.1
											JBEDACG-19-0109	22.9	58.7	80.9	99.4	95.5	99.6	91.1	99.5
											JBCDACJ-19-0002	22.8	46.7	81.9	99.4	79.6	99.7	76	99.9
											JBBDAFG-19-0151	25.7	54.7	84.4	99.4	86.2	98.4	85.4	99.3
											JBBAAAB-19-0007	43.3	34.5	86	99.4	85.8	98.9	82.2	99.7
											JBEAAAI-19-0099	28.9	45.5	88.7	99.4	89.2	99.8	85.6	99.3
											JBBDAFI-19-0016	24.6	52.1	91.6	99.4	95.2	99.3	91.5	99.3
											JBDEABH-19-0096	25.7	50.7	92	99.4	96.6	99.1	92.9	99.1
											JBDAAAB-19-0004	25.6	51.5	92.3	99.4	93.9	99.7	89.9	99.9
											JBEAABH-19-0001	27.2	74.8	92.4	99.4	94.7	99.2	91.9	99
											JBCBAAI-19-0003	45.6	28.3	92.6	99.4	95.9	98.6	91.3	99.2
											JBDGAAD-19-0013	17.6	65.9	54.1	99.5	66.1	99.8	65.6	99.5
											JBAJAAJ-19-0064	14.5	71.5	59	99.5	62	99.3	77.1	78.8
											JBAJAAH-19-0138	17.7	73.2	62.3	99.5	53.1	99.9	54	100
											JBCAADB-19-0078	22.1	57.3	67.8	99.5	74.2	99.8	70.4	99.8
											JBDEACE-19-0088	22.1	54.2	68.5	99.5	70.1	99.9	66.7	98.8
											JBBDAAB-19-0101	31	35.6	74.7	99.5	69.9	99.7	73.9	89.8
											JBBHABC-19-0012	18.3	65.9	75.1	99.5	72.5	99.1	68.9	99.1
											JBCIACE-19-0198	57.9	19.3	76.6	99.5	78.2	93.6	89.5	77.6
											JBDBAAJ-19-0002	22.5	57.2	79.3	99.5	79.3	98.9	75.5	98.9
											JBCHAEB-19-0085	62.1	21	84.1	99.5	85.2	99.7	80.9	99.8
											JBDDABD-19-0006	19.5	60.4	84.3	99.5	83.8	98.6	79.7	99.2
											JBCHAEB-19-0059	21.7	56.4	84.6	99.5	85.1	99.8	80.4	99.7
											JBCGADG-19-0029	17.2	82.1	86.6	99.5	86	99.3	82.5	99.3
											JBBBACD-19-0004	15.6	74.7	87.7	99.5	90.8	99.9	87	100
											JBCIAAB-19-0003	19.5	67.9	90.2	99.5	95.1	99.3	91.2	99.3
											JBDCAAE-19-0058	18.7	60.9	90.5	99.5	94	99.6	90.4	99.1
											JBDCAAE-19-0049	18.8	61.9	90.8	99.5	94.7	98.8	90	99.5
											JBCGAAG-19-0210	23.3	64.6	91.5	99.5	93.3	98.7	89.2	99.7
											JBCGAAB-19-0085	32.1	53.6	92.8	99.5	95	99.9	91.5	99.8
											JBCDAAB-19-0198	17.3	65.8	55.6	99.6	52.5	99.8	48.4	99.8
											JBDFABE-19-0056	59.4	17.2	69.4	99.6	79.7	99.2	76.8	98.3
											JBCHACG-19-0266	49.8	24.8	69.5	99.6	77.2	99.6	73.2	99.9
											JBDAAAB-19-0079	18.7	65.2	70.5	99.6	66.1	98.8	62	99.9
											JBCGAAG-19-0006	40.9	34.3	71.6	99.6	70.4	94.7	70.3	99.6
											JBCGABB-19-0005	56	25	72	99.6	68.4	98.1	71.5	99.1
											JBAIAAD-19-0085	27.7	45.9	72.4	99.6	87.7	95.2	83.3	99.6
											JBCEACC-19-0005	37.3	29.4	72.7	99.6	69	98.8	68.4	100
											JBBFABC-19-0003	25.7	55.6	72.8	99.6	72.6	92.9	68.4	93.6
											JBCIACE-19-0239	26.3	45.3	74.6	99.6	95.3	99.1	90.9	99.6
											JBACAAF-19-0031	15.6	73.3	75.8	99.6	73.4	98.1	68.6	99.6
											JBEAACH-19-0035	66.3	17.6	76.6	99.6	79.3	99.7	77.3	97.5
											JBCDAFJ-19-0104	15.5	67.5	76.8	99.6	75.1	99.4	90.6	83
											JBABAGH-19-0002	17	67	78.2	99.6	75.1	99.4	71.1	100
											JBDAAAB-19-0060	35.8	34.5	78.3	99.6	78.8	97.4	72.9	99.9
											JBAEACI-19-0003	23.8	58	80.7	99.6	79.1	99.8	89.8	83
											JBDCAAE-19-0132	18.5	52.2	82.9	99.6	83.3	99.4	79.3	99.5
											JBEAAAB-19-0011	17.4	68.2	85.6	99.6	86.1	98.8	83.1	99
											JBCHACA-19-0122	34	38.8	86	99.6	95.2	99.1	90.5	99.9
											JBCGACB-19-0004	25.3	55.1	89.2	99.6	90.2	99.9	89.7	99.7
											JBDEAAB-19-0167	23.4	63.3	90.2	99.6	90	99.5	87.5	99.2
											JBEAACH-19-0123	55.7	23.4	90.4	99.6	91.4	99.4	85.2	99.9
											JBBGAAF-19-0002	27.2	45.9	91.1	99.6	94.6	99.8	90.8	99.8
											JBDCAAE-19-0028	55.3	22.9	91.3	99.6	92.8	99.5	89	99.5
											JBDDAAJ-19-0048	20.1	73.9	91.3	99.6	94.5	98.3	93.4	99.5
											JBBEADA-19-0125	27.6	52	93.8	99.6	96.3	99.3	92.7	98.9
											JBDAAAB-19-0131	21.1	60.6	67	99.7	62.3	98.6	58.3	99
											JBBHABC-19-0003	20	69.2	70.5	99.7	66	99.5	69.1	99.7
											JBEAACH-19-0121	24	45.1	71.1	99.7	79.1	97.1	74.1	97.1
											JBCIAAH-19-0332	23.2	45.6	71.3	99.7	79.6	99.8	76	99.9
											JBCBAAI-19-0054	36.6	33.2	72.3	99.7	73.7	98.1	72.5	99.5
											JBAFAAB-19-0002	18	62.7	74.4	99.7	78.6	99.9	80.7	91.6
											JBEAABH-19-0103	27.1	45.5	77.7	99.7	76.8	99.8	73.8	99.9
											JBBJAAG-19-0034	20.5	67.2	78.5	99.7	75.1	99.7	71.9	99.3
											JBDJAAE-19-0073	18.6	68.3	78.9	99.7	77.4	99.8	74.8	99.6
											JBCGACB-19-0200	18.6	66.8	79	99.7	79.6	97.6	75.6	97.6
											JBDFABE-19-0059	55.2	23.2	79.1	99.7	90.3	99.8	86.3	99.9
											JBEDACG-19-0110	20.6	58.8	80.6	99.7	95.7	99.1	91.3	99.8
											JBCCAAB-19-0002	20.6	60.2	80.7	99.7	78.4	99.9	75.2	99.7
											JBCDADH-19-0075	28	48.1	80.8	99.7	95	99.8	90.6	99.9
											JBEAAFA-19-0201	29	69.3	81.3	99.7	80.6	99.6	80.8	96
											JBCDACH-19-0005	20.3	63.4	81.4	99.7	79.2	99.6	75.4	99.8
											JBBEADE-19-0001	36.2	38.3	81.8	99.7	79.9	99.7	78	99.8
											JBADAAG-19-0025	54.5	23.4	83	99.7	95.9	99.8	91.5	99.9
											JBCHAEB-19-0078	20.4	61.3	84.5	99.7	84.6	99.8	80.6	99.9
											JBCHAEB-19-0062	19.7	62.1	84.7	99.7	85.7	99.2	81.6	99.9
											JBCHAEB-19-0063	57.8	21.8	85.5	99.7	84.7	99.8	80.7	99.9
											JBBCADC-19-0054	19.1	71.7	88.2	99.7	90.1	99.1	85.6	99.3
											JBDEABH-19-0190	19.9	61.9	88.3	99.7	88.9	99.8	89	99.6
											JBCBAAI-19-0051	29.5	47.5	88.8	99.7	95.5	99.7	93.6	98.8
											JBBDAJB-19-0002	30.4	46.6	91.7	99.7	92.7	99.8	92.7	95.9
											JBCDADH-19-0064	62.8	19	92.1	99.7	93.7	99.8	90	99.9
											JBDEABG-19-0101	20.1	58.5	92.2	99.7	94.7	99.7	89.7	99.6
											JBABAFF-19-0001	21.5	55.8	63	99.8	56.6	98.2	67.5	77.1
											JBCIACE-19-0061	48.9	23.3	66	99.8	74.9	99.9	71.3	100
											JBEFAAC-19-0038	22.8	63.1	66.3	99.8	71.2	84	63.2	99.9
											JBCHAFC-19-0047	40.3	49.5	67.3	99.8	77.6	99	72.5	99.9
											JBABADA-19-0001	60.2	19.2	68.3	99.8	79.7	99.9	91.1	83.4
											JBBDAFG-19-0201	62.3	20.1	68.5	99.8	62	99.7	63.5	99.1
											JBCHAFC-19-0004	34.5	59	69	99.8	76.1	87.4	72.5	99.9
											JBCHACG-19-0214	19.4	67.4	72.3	99.8	83	99.8	79.6	99.9
											JBABADF-19-0002	25.7	67.8	72.9	99.8	83.7	81.6	68.3	96.4
											JBBCACA-19-0068	21	66.1	75.5	99.8	71.3	99.7	72	99.6
											JBCDAFI-19-0002	19.8	70.3	76.2	99.8	88.5	99.9	84.6	99.9
											JBCHAEB-19-0041	20.5	59.6	76.6	99.8	72.6	99.8	69.6	99.7
											JBBEADF-19-0148	32.4	39.4	77	99.8	94.2	99.7	89.9	99.9
											JBABADF-19-0097	18.2	61.4	77.1	99.8	73.7	99.5	70.1	99.6
											JBAIAAD-19-0077	32.3	40.6	77.2	99.8	93.6	99.8	89.7	99.9
											JBDDAAJ-19-0033	37.3	32.9	78.3	99.8	79.2	94.8	74.1	97.9
											JBBHAAC-19-0005	18.1	58.8	78.4	99.8	76.6	99.7	72.9	99.7
											JBDEACE-19-0096	26.8	44.7	78.6	99.8	75.9	99.8	87.4	82.6
											JBCIACE-19-0101	24	54.5	79.1	99.8	78.2	99.7	74.1	99.9
											JBBEADF-19-0100	42.6	32.9	79.6	99.8	95.2	98.5	90.3	99.8
											JBABADI-19-0001	22.6	53	80.1	99.8	80.4	98.9	75.9	99.9
											JBBDACG-19-0002	31	47.9	80.2	99.8	95.2	99.8	94.6	99.4
											JBBGAAF-19-0005	33.6	36.9	80.4	99.8	78.7	99.6	90	83
											JBABADF-19-0083	23.8	45.6	80.7	99.8	78.4	99.7	74.5	99.8
											JBEAAFA-19-0217	25.6	42.1	81.9	99.8	79.6	99.8	91.1	83.4
											JBBDACE-19-0033	17	68.9	81.9	99.8	81.2	99.7	76.7	99.7
											JBEHABI-19-0257	27.9	45.8	82.7	99.8	92.5	99.8	92.7	99.9
											JBDDAAF-19-0183	30.9	41.8	83.6	99.8	92.2	88.9	93.3	83.7
											JBBDADH-19-0002	20.5	56.8	83.6	99.8	82.7	99.8	78.8	99.9
											JBDJAAE-19-0165	24.7	52.7	85.7	99.8	85.8	99.7	82.2	99.9
											JBDGAAG-19-0102	18.6	66.6	86	99.8	85.7	99.7	83.2	99.9
											JBCHAFC-19-0016	30.1	50.8	88.9	99.8	90.7	98.9	89.9	99.7
											JBBDAGF-19-0002	31.2	42.1	89.3	99.8	90.6	99.1	86	99.8
											JBEHABI-19-0007	65.5	20	89.5	99.8	90.6	99.7	90	99.8
											JBCHAEJ-19-0001	47.3	24.9	89.8	99.8	91.2	99.8	87.4	99.8
											JBBDABG-19-0003	49.5	26.2	90.8	99.8	95.9	96.7	93.3	93.6
											JBDJAAE-19-0081	70.3	18.6	91.8	99.8	93.8	99.7	89.5	99.9
											JBDGAAD-19-0006	24.6	50.1	92.7	99.8	95.2	99.8	90.6	99.7
											JBCIAAH-19-0501	20	62.6	92.8	99.8	95.5	99	90.8	99.8
											JBBEADF-19-0130	67.4	18.5	74	99.9	72.1	99.7	68.2	99.6
											JBABAIF-19-0043	18.5	66.8	75.4	99.9	71.8	99.7	87	82.6
											JBCIACE-19-0268	21.4	62.1	75.4	99.9	71.6	99.9	68.5	98.9
											JBCDABA-19-0126	25	49.9	75.7	99.9	77.9	99.8	78	98.9
											JBDDAAJ-19-0036	52.9	23.5	78.5	99.9	77.5	99.8	74.1	99.8
											JBDDAAF-19-0085	56.5	19.4	78.5	99.9	74.6	99.7	70.7	99.9
											JBDBAAB-19-0001	22.7	56.8	78.7	99.9	78.2	99.7	89.6	83
											JBDFABA-19-0002	21.8	70.7	79.2	99.9	78.2	99	88.7	81.9
											JBEAACH-19-0098	26.1	50.3	79.2	99.9	79.3	99.8	90.8	83.3
											JBBBAAI-19-0020	24	46	79.4	99.9	79.2	99.7	73.9	99.9
											JBDJAAE-19-0001	15.6	72.4	79.8	99.9	77.2	99.8	73.5	99.9
											JBCIAAH-19-0086	25.4	42.9	80	99.9	78.7	99.8	75	99.8
											JBDEACE-19-0068	17.4	66.4	80.3	99.9	78.6	99.8	75.3	99.3
											JBBDABE-19-0128	19.5	60.7	80.4	99.9	78.3	99.8	74.6	100
											JBBCADC-19-0007	26.3	45.5	80.7	99.9	78.6	99.7	75	99.8
											JBDJAAE-19-0008	23.6	52.9	80.7	99.9	78.8	99.8	74.4	99.9
											JBCDADA-19-0239	49.8	24.8	80.9	99.9	78.6	99.8	74.7	99.8
											JBDEABH-19-0001	16	75.6	81.3	99.9	80.1	98.1	90.4	83.2
											JBABADI-19-0023	53.4	22.7	82.1	99.9	82	99.1	80.7	99.2
											JBDAAAB-19-0096	31.7	47.5	82.2	99.9	90.7	99.7	91.2	99.6
											JBBDAEB-19-0001	27.3	47.6	82.2	99.9	80.7	99.8	77	99.9
											JBABAGH-19-0167	27.9	64	82.4	99.9	82.7	96.5	81.1	93.6
											JBBDAAI-19-0002	19.3	60.2	82.8	99.9	81.2	99.8	78.1	99.4
											JBCDAAC-19-0022	20.2	70.7	83.4	99.9	82.7	99	78.1	99.8
											JBCHAEB-19-0064	34.4	41	84.1	99.9	84.7	99.9	80.7	99.9
											JBDHAAI-19-0001	37	33	85.2	99.9	96.7	99.9	92.3	99.9
											JBCHAEB-19-0086	27.5	45.8	85.3	99.9	84.8	99.8	80.8	99.9
											JBABAEJ-19-0015	21.7	58.8	85.7	99.9	91.1	93.6	81.9	99.9
											JBEFAAC-19-0047	54.2	19.9	86.4	99.9	86.3	99.8	82.3	99.8
											JBBBADD-19-0001	25.5	45.9	86.8	99.9	86.7	99.9	83.1	99.9
											JBBAAAF-19-0002	21.6	74	86.9	99.9	89.6	98.9	83.9	99.8
											JBABAGH-19-0144	28.3	46.4	87.2	99.9	86.8	99.8	83.2	100
											JBCBAAI-19-0044	19	63.4	87.4	99.9	88.2	99.2	83.7	99.9
											JBBCACA-19-0066	20.2	71.4	88	99.9	89.4	99.1	88.6	99.9
											JBDAAAB-19-0040	19	64.1	88.6	99.9	89.8	99.6	85.9	99.7
											JBCHAEB-19-0067	22	56.8	89.1	99.9	90.3	99.8	86.5	99.6
											JBBDAFG-19-0005	21.4	59.4	89.4	99.9	90.8	99.8	89.9	99.8
											JBAGAAJ-19-0002	20.6	61.4	90.6	99.9	94	99.8	91	100
											JBABAFF-19-0031	28.7	44.5	91.2	99.9	95.8	99.1	90.6	99.9
											JBDFABE-19-0020	55.2	31	91.3	99.9	92.8	99.8	89.1	99.8
											JBBDABE-19-0101	40.9	31.1	91.5	99.9	96.6	98.2	90.2	99.5
											JBEAAGC-19-0027	17.5	63.5	91.5	99.9	94.2	99.8	90.5	99.5
											JBDGAAB-19-0103	56.9	21.8	91.6	99.9	95.4	99.9	91.9	99.7
											JBBDAGF-19-0006	30.1	68.9	91.7	99.9	95.1	99.8	90.9	99.8
											JBCDADH-19-0019	26.8	48.8	92.4	99.9	94.9	99.9	90.9	99.9
											JBBDACI-19-0001	64.7	19.7	92.6	99.9	95.3	99.8	91.4	99.8
											JBCCAAB-19-0052	57.8	21.9	92.8	99.9	96	99.1	90.5	99.9
											JBEAACG-19-0001	18.9	65.6	92.8	99.9	94.6	99.2	90.7	99.9
											JBEAAAI-19-0091	19	69.7	92.9	99.9	96	99.1	90.9	99.9
											JBBCAEG-19-0005	28	47	92.9	99.9	95.2	99.8	90.9	99.9
											JBBEADF-19-0106	19.8	66.4	93.2	99.9	95	99.9	92.9	98.1
											JBDDAAJ-19-0002	45.9	31.4	93.3	99.9	94.4	99.7	90.5	99.7
											JBBBABI-19-0125	18.5	61.3	63	100	56.4	99.8	69.2	78.1
											JBDEACE-19-0066	22.4	54.3	80.5	100	89.1	99.8	85.1	99.9
											JBDDAAJ-19-0028	22.6	55.9	89.7	100	91.6	99.5	91.4	99.5
											JBEHABI-19-0201	19.9	67.2	91.4	100	94	99.1	89.1	99.9
											JBEBAAB-19-0006	20.5	62.8	91.9	100	94.2	99.9	89.9	100
										bottom
											IncFIA	ND
											136	455

## Sheet: Fig 4
Figure 4
	bar chart						pie chart
	CPFX	S	I	R			gyrA_83	Wild	Mutation
	CTX-M-8	19	1	7			two kinds of CTX-M	4	106
	CTX-M-2	29	4	31			CTX-M-27	10	535
	CTX-M-55	23	7	73			CTX-M-14	37	334
	CTX-M-3	3	2	21			CTX-M-8	25	23
	CTX-M-14	46	12	238			CTX-M-2	30	62
	CTX-M-27	48	17	362			CTX-M-55	27	135
	CTX-M-15	22	11	312			CTX-M-15	23	480
	two kinds of CTX-M	5	2	72			CTX-M-3	7	38
	LVFX	S	I	R			gyrA_87	Wild	Mutation
	CTX-M-8	20	0	7			two kinds of CTX-M	14	96
	CTX-M-2	34	1	29			CTX-M-27	84	461
	CTX-M-55	30	1	72			CTX-M-14	95	276
	CTX-M-3	5	2	19			CTX-M-8	35	13
	CTX-M-14	62	14	220			CTX-M-2	45	47
	CTX-M-27	65	2	360			CTX-M-55	48	114
	CTX-M-15	38	5	302			CTX-M-15	55	448
	two kinds of CTX-M	7	2	70			CTX-M-3	11	34
							parC_80	Wild	Mutation
							two kinds of CTX-M	11	99
							CTX-M-27	85	460
							CTX-M-14	76	295
							CTX-M-8	35	13
							CTX-M-2	41	51
							CTX-M-55	48	114
							CTX-M-15	47	456
							CTX-M-3	8	37

## Sheet: Fig 5
Figure 5A
a	blaCMY-2 plasmid mapping											b			c	blaDHA-1 plasmid mapping
	IncIγ		IncB/O/K/Z		IncX4		IncFII(pHN7A8)		IncC							IncC		IncFII
Isolate	Coverage	Identity	Coverage	Identity	Coverage	Identity	Coverage	Identity	Coverage	Identity		Plasmid type (blaCMY-2)	Number of isolates		Isolate	Coverage	Identity	Coverage	Identity
JBABADA-19-0013	63.6	20.9	32.6	49.3	9.2	96.9	90.4	89.2	33.5	10.9		IncI1-Iγ	111		JBABADF-19-0102	97.4	96.9	100	94.4
JBABADF-19-0110	48.9	34.8	59.1	30.8	100	11.1	89.7	78.1	8.1	50.2		IncB/O/K/Z	44		JBABADF-19-0140	97.2	97.1	100	33.4
JBABADF-19-0152	60.1	97.2	53	66.1	55.9	15.4	64.9	36.3	28.5	14.5		IncX4	13		JBABADF-19-0057	97.1	97.5	99.1	18.9
JBABADF-19-0003	28.9	58	39.7	46.3	12.4	80.7	88.4	79.8	44.9	8.6		IncFII(pHN7A8)	6		JBABADF-19-0061	97.1	97.5	98.9	94.3
JBABADF-19-0055	28.3	40	49	21.9	19.8	49.6	84.1	45.3	30.5	15.7		IncC	2		JBABADF-19-0069	97	96.9	98.5	93.9
JBABADF-19-0065	98	55.3	99.9	95.3	100	30.7	89.5	78.9	35.8	11.8		ND	127		JBABADF-19-0072	97	96.3	97.7	99.3
JBABAFF-19-0008	99.5	96.3	89.3	62.1	100	13.5	81.6	86.2	68.1	7					JBABADF-19-0084	97	96.9	97.5	99.2
JBABAFF-19-0028	89.8	61.9	97.1	96	89	48	35.9	60.8	4.8	83.3					JBABADF-19-0086	96.9	97.5	97.3	100
JBABAGH-19-0051	97	92.8	80.8	63.2	21.1	40.2	86.9	79.8	35.1	32.7		d			JBABAGH-19-0072	96.9	97.5	97.1	99.8
JBABAGH-19-0139	94.8	92.2	85	65.3	20.6	68.6	88.6	85.6	58.1	17					JBABAGH-19-0073	96.8	92.3	97	100
JBABAHA-19-0072	91.1	55.6	93	91.2	46.6	26.7	82.9	82.4	15.3	27.5		Plasmid type (blaCMY-2)	Number of isolates		JBABAGH-19-0074	96.6	97.4	97	100
JBABAIF-19-0014	99.2	97.9	76.9	75.9	24.5	44.6	79.8	90	34.5	11.3		IncFII	52		JBABAGH-19-0138	96.6	97.5	96.8	94.6
JBABAIF-19-0040	99.7	97.9	81.4	72.9	37.3	32.5	84.4	85.2	43.2	9.3		IncC	49		JBADAAG-19-0005	96.6	99.4	96.8	96.5
JBACAAB-19-0013	93.8	93.6	93.6	64.6	100	10.5	93.4	79.9	43.7	10		ND	156		JBAEABJ-19-0089	96.5	97	96.6	100
JBACAAB-19-0020	85.8	64.1	99.9	93.9	9.2	96.4	91.8	75.2	55.5	7.8					JBAEABJ-19-0031	96.5	98.4	96.4	91.2
JBADAAG-19-0030	98.8	98.1	72.6	74.7	100	12	80.1	91.1	23.3	39.6					JBAEABJ-19-0047	96.4	98.5	96.2	100
JBAEABJ-19-0098	30.1	57.3	63.5	31.8	10.6	90.1	83.5	84.2	20.5	18.4					JBAEACI-19-0010	96.4	97.4	96.2	99.3
JBAEABJ-19-0015	94.6	94.2	73.6	71.9	100	16.9	87.3	78.6	67.8	71.6					JBAEACI-19-0025	96.3	99.9	96.1	99
JBAEABJ-19-0030	99.8	93.4	81.5	66.4	100	13.4	36.9	70.6	35.6	17.3					JBAEACI-19-0028	96.2	97.5	96.1	87.7
JBAGABE-19-0025	97.7	95.5	77.1	67.2	24.4	38.3	89.7	75.4	63.3	6.5					JBAEACI-19-0036	96.1	99.5	96	99.9
JBAIABE-19-0008	92.7	90.6	89.5	83.1	18.2	60.4	76.2	91.7	7.3	83					JBAGABE-19-0016	96.1	96.1	95.9	87.7
JBAJAAH-19-0008	97.2	97.3	69.5	73	9.4	95.9	83.7	83.1	46.5	8.9					JBAIABE-19-0019	96	97.4	95.9	92.8
JBAJAAH-19-0014	24.2	58.1	29.5	63.1	99.9	98.5	84.7	77.8	21.7	19					JBAJAAH-19-0028	95.7	100	95.6	99.1
JBAJAAH-19-0030	96.3	90.9	92.8	67.4	84.6	35.3	87.9	80.2	16.2	24.1					JBAJAAH-19-0085	95.6	98.4	95.4	31
JBAJAAH-19-0240	97.6	98.6	95	58.6	10.1	92.6	79.1	89.1	23.4	18.9					JBAJAAH-19-0091	95.6	94.1	95.3	98.7
JBAJAAH-19-0282	22.6	76.3	19.6	88.5	100	100	95.3	77.1	16.3	23.6					JBAJAAH-19-0304	95.4	97.5	95.2	99.9
JBAJAAH-19-0310	95.2	91.5	81.3	75.3	84.6	35.2	92.4	80.7	12.2	33.7					JBAJAAH-19-0324	95.2	99.5	95.1	98.6
JBBAAAB-19-0103	80.5	59	93	96.4	100	14.7	57.2	40	23.5	29					JBAJAAJ-19-0018	95.1	94.2	94.7	99.9
JBBBAAB-19-0006	96.2	4.7	8.2	80.8	11	87.7	35.7	16.6	8	47					JBAJAAJ-19-0054	95.1	98	94.5	52.9
JBBBAAB-19-0035	96	92.1	84.9	71.7	100	35.2	87.8	83.9	48	15.8					JBBAAAF-19-0046	94.7	94.4	94.3	100
JBBBAAB-19-0045	95.2	93.1	85	72.2	100	31.6	92.7	80.8	8.6	81.9					JBBBAAB-19-0099	94.5	97.9	94	100
JBBBAAB-19-0072	14.2	35.2	47.9	14.9	9.3	96.7	40.5	11.6	30.3	13.3					JBBBAAB-19-0108	93.8	95.7	93.9	99.4
JBBBAAB-19-0082	38	14	27.9	25	10.8	85.5	7.1	89.5	38.2	37.2					JBBBAAB-19-0115	93.7	95.9	93.9	99.9
JBBBAAB-19-0116	61.3	24.6	43.9	43.3	31.4	27.9	80.1	84.4	17.8	56.7					JBBBAAI-19-0019	93.5	95.7	93.7	100
JBBBAAB-19-0119	97.4	92.4	75.3	71.2	30.5	56.9	85.8	88.9	40.6	65.2					JBBBACD-19-0058	92.9	95.7	93.6	99.6
JBBBAAH-19-0001	65.7	21.5	27.5	63.5	36.6	26.1	91.6	72.7	12	30.8					JBBBACD-19-0060	92.9	95.7	93.5	99.9
JBBBAAH-19-0057	76.3	60	82.5	94	63.2	61.4	87	77.7	32.8	13.4					JBBBACD-19-0078	92.9	95.7	93.5	99.7
JBBBACB-19-0037	37.5	33.7	33	51.9	84.6	11	84.2	78.7	87.9	96					JBBBAEF-19-0004	92.9	95.7	93.4	99.9
JBBBACD-19-0101	59.2	76.1	99.7	95.2	10.6	86.2	91.1	71.2	66.2	6.7					JBBBAEF-19-0019	92.8	95.7	93.2	100
JBBBACD-19-0124	43.4	20.2	36.4	30.5	10.9	82.5	52.3	42.7	35.6	20.9					JBBBAEF-19-0022	92.8	95.7	93.2	95.5
JBBBAEF-19-0054	98.7	98	96.8	84.9	8.7	98	79.3	88.5	79.9	5.5					JBBBAEF-19-0049	92.8	95.7	93	100
JBBCACA-19-0066	79.6	65	98	98.4	52	17.2	62.5	77.6	8.9	96.8					JBBCAAG-19-0005	92.1	97.5	93	95.7
JBBCACA-19-0074	30.2	47	45.4	40.2	100	17.5	91.3	73.3	52.1	8.5					JBBCACA-19-0085	92	95.6	92.9	99.5
JBBCACA-19-0099	27.8	61.5	26.7	77.9	100	15	86.5	78.7	24.8	41.1					JBBCACA-19-0005	91.7	97	92.8	99.7
JBBCACA-19-0108	99.9	98.1	77.9	73.5	99.9	91.3	90.4	81	28.3	31					JBBCACA-19-0048	91.7	97	92.7	100
JBBCACA-19-0112	99.9	98.1	82.6	68.4	99.9	91.3	87.3	83.6	29	31					JBBCADC-19-0067	91.6	97	92.7	99.6
JBBCACA-19-0136	99.9	97.3	78.9	68	39.2	27.4	86	87	18.6	49.5					JBBCADC-19-0089	90.9	97.6	92.7	100
JBBCACA-19-0150	88.4	61.2	96.2	99.7	8.8	98.4	43.4	58.9	30.4	33.8					JBBDAAB-19-0173	90.9	97.6	92.6	99.7
JBBCACA-19-0032	93.1	93.7	77.1	67.9	81.2	38.2	86.7	85.4	55.3	10.8					JBBDAAB-19-0200	90.5	97.6	92.5	99.1
JBBCACA-19-0041	99.8	98.9	82.2	69.1	99.9	89.9	86.6	84.1	77.1	5.9					JBBDAAB-19-0227	90	96.3	92.4	98.9
JBBCAEG-19-0020	96.2	90.9	78.3	67.6	100	13.3	49.3	39.4	13.2	28.8					JBBDAAB-19-0230	89.9	97.6	92.4	100
JBBCAEG-19-0023	98.8	97	73.3	73.7	10.3	91.3	79.3	90	30.1	20.1					JBBDAAF-19-0017	89.8	99.1	92.3	96.9
JBBDAAB-19-0171	75.8	69.1	99.7	96.6	13.9	62.7	84.2	81.1	3.8	100					JBBDAAF-19-0028	89.8	95.5	92.2	99.9
JBBDAAB-19-0027	81.9	63.9	99.9	95.4	100	11.6	83.2	87.8	15.9	25.8					JBBDAAF-19-0039	89.3	72.3	92.2	99.9
JBBDAAB-19-0037	19.7	76	31.4	69.2	100	16.3	77.9	91.6	12.7	51					JBBDAAF-19-0050	89.1	97.3	92.1	95.8
JBBDAAF-19-0021	74	68.1	97.2	95	100	22.2	80.1	87.6	41.5	10.5					JBBDAAF-19-0051	88.8	95.6	92	99
JBBDAAF-19-0088	87.7	94.4	80.6	62.8	22	23.4	32.4	89.2	25.9	31.1					JBBDAAF-19-0052	87.9	97.5	92	94.4
JBBDAAI-19-0037	92.7	54.4	90.8	48.6	12	78.9	80.5	89.2	29.5	13					JBBDAAF-19-0061	87.4	97.5	92	99.7
JBBDABA-19-0007	82.1	70.7	91.3	84.9	32.1	72	78.9	82	11.5	81.6					JBBDAAF-19-0062	87	96.8	92	96.7
JBBDABA-19-0023	30.9	45.8	24	62.9	100	18	92.9	72.7	51.3	7.5					JBBDAAJ-19-0041	86.6	97.2	91.9	96.4
JBBDABA-19-0024	95.2	92.1	96.4	99.8	72.6	30.5	86.5	85.1	73.7	83.2					JBBDABA-19-0002	84	95.3	91.9	100
JBBDABA-19-0048	39.6	13.3	7.3	89.5	10.4	83.5	25.8	20.1	4	92.3					JBBDABA-19-0025	83.1	96.7	91.9	94.6
JBBDABE-19-0023	94.3	93.7	73.8	70.8	36.8	27.1	86.7	83.5	45.4	9.2					JBBDABA-19-0029	82.9	96.7	91.7	99.5
JBBDABE-19-0071	64.2	15.3	27	47.2	40.1	45.2	5.7	92.7	98.3	100					JBBDABE-19-0010	79.1	98.1	91.7	99.9
JBBDACE-19-0025	93.3	60.1	92	99.4	10.1	91.1	93.2	78.4	7.8	55.2					JBBDABE-19-0051	77.4	10.2	91.6	99.8
JBBDACI-19-0159	20.4	58.7	22.8	65.2	5.6	91.6	92.4	72.2	19.7	20.1					JBBDABE-19-0065	75	17.1	91.5	99.9
JBBDACI-19-0162	30.9	38.6	46.4	30.7	4.5	99.8	91.5	72.6	11.2	28.3					JBBDABE-19-0070	72.3	26.5	91.4	96.3
JBBDADH-19-0026	97.7	94.6	80.7	61.8	40	22.3	81.8	53.9	70.5	9.2					JBBDACE-19-0023	67.3	97.7	91.4	100
JBBDADH-19-0065	96.3	94	91.3	64.2	27.1	34.2	88.5	82.2	16.3	59.8					JBBDACE-19-0037	65.7	24.5	91.4	56.6
JBBDADH-19-0082	32.3	47.2	31.7	69	100	29.7	79	89.5	46.9	16					JBBDACE-19-0040	65.3	15.3	91.1	99.9
JBBDADH-19-0107	94.3	88.6	78.6	65	100	10.7	41.6	53.2	9.9	51.6					JBBDADH-19-0007	64.3	98.7	91.1	98.9
JBBDADH-19-0191	11.4	43.9	13.2	46.8	8.8	98.4	13.2	51.4	100	98.8					JBBDADH-19-0021	64.1	20.2	91	99.8
JBBDAFG-19-0217	34.5	44	23.5	80.7	100	25.3	90.1	95.2	15	21.9					JBBDADH-19-0052	61.8	21.4	91	100
JBBDAFG-19-0084	99.9	97.8	73.7	73.8	100	26.6	42	36.8	12.3	66.4					JBBDADH-19-0059	61.7	20.4	91	21.9
JBBDAFG-19-0023	19.9	75.5	51.7	41.6	20.6	43.9	56.5	82	30.1	12					JBBDADH-19-0113	61.2	30.7	90.8	99.6
JBBDAFG-19-0264	94.9	58	97.5	98.2	100	30.9	84.5	76.6	29.7	15.8					JBBDADH-19-0143	59.2	15.2	90.6	96.4
JBBDAFG-19-0265	89.2	61.9	97.6	98.2	16.8	54.3	86.4	74.7	7	64.3					JBBDAFG-19-0152	59.2	19.3	90.4	99.4
JBBDAFH-19-0209	95.8	91.9	74.6	71.3	100	10.7	33.6	49.7	21.6	45.5					JBBDAFG-19-0179	58.4	25.4	90.4	44.9
JBBDAFH-19-0090	95	57.2	95.6	99.9	91.6	59.4	78	92.7	25.1	34.6					JBBDAFG-19-0219	57.2	13.7	90.3	93.5
JBBDAFI-19-0010	100	95.6	89.3	62.1	80.2	40.8	33.8	68.8	33.3	22.6					JBBDAFG-19-0225	56.9	92	90	93.1
JBBDAGD-19-0025	85.8	60.6	73.7	60.3	38.3	23.8	86.5	82.4	38.3	22.1					JBBDAFG-19-0229	56.8	28.4	89.9	100
JBBDAGD-19-0037	88.9	49.9	86.1	51.8	36.1	30.4	79.3	88.3	51.6	7.5					JBBDAFG-19-0230	56.2	92.8	89.8	99
JBBDAGD-19-0248	99.2	98.1	93.7	89.4	100	24.6	33.9	56.3	56.6	7.2					JBBDAFG-19-0232	56.2	25.8	89.8	37.6
JBBDAGF-19-0012	89.9	97.3	72.9	75.6	9.6	94.6	89.4	78.9	29.3	43.1					JBBDAFG-19-0233	55.8	18.7	89.5	82.8
JBBDAGF-19-0041	62	24.6	39.1	45.7	100	27.9	93	91.1	3.4	94.4					JBBDAFG-19-0243	53.7	14.3	89.2	94.5
JBBDAGI-19-0040	26.1	58.6	31.1	70.2	100	28.8	69.6	64.7	51.7	14.3					JBBDAFG-19-0061	53	21.5	88.8	88.9
JBBDAGI-19-0055	57.8	22.9	17.4	81.6	13.5	72.3	39.6	47.2	64.1	10.2					JBBDAFG-19-0072	52.9	16.4	88.8	100
JBBDAGI-19-0078	13.8	87.7	23.3	62.9	5.1	94.7	100	92.8	7.5	46.3					JBBDAFG-19-0090	52.3	14.3	88.8	93.9
JBBDAHE-19-0046	38.8	31.5	22.3	71.7	100	27.1	31	60.7	9.8	86.5					JBBDAFG-19-0092	52.2	15.1	88.7	89
JBBDAJA-19-0079	100	98	90.3	63.5	100	14.5	81.8	84.5	26.8	16.3					JBBDAFG-19-0104	52.1	31.8	88.7	94.4
JBBDAJA-19-0089	98.2	94.2	84.2	61.2	100	21.9	78.1	74.4	15.9	30					JBBDAFG-19-0106	51.4	24.4	88.5	50.9
JBBEABA-19-0036	37.3	27	27.4	49.1	35.5	4.3	98.7	82.1	18.1	5					JBBDAFG-19-0017	50.4	31.5	88.1	90.6
JBBEABA-19-0050	20.7	67.9	21.3	84.8	100	100	84	84.2	37.7	11					JBBDAFG-19-0256	50.2	34.2	88	94
JBBEADE-19-0021	84.9	52.7	72.8	59.9	65.7	60.7	74.5	88.5	53.6	16.5					JBBDAFG-19-0261	49.4	35.6	87.9	60.5
JBBEADE-19-0099	99.9	97.4	74	74.9	8.8	97.6	45.3	53.4	13.1	66.8					JBBDAFG-19-0288	49.2	16.1	87.8	58.9
JBBEADF-19-0052	22.4	76.2	39.9	48	76	12.3	93.5	76.6	22.2	20.6					JBBDAFG-19-0293	49.1	26.3	87.8	94.5
JBBEADF-19-0117	17.8	62.8	32.1	41.2	86.2	12.9	82.4	82.5	35.8	10.2					JBBDAFH-19-0205	48.8	14.6	87.8	89.3
JBBEADF-19-0182	97.1	89.9	74.7	69.6	100	10.5	87	87.5	30.4	14.3					JBBDAGD-19-0089	48.6	23.7	87.8	91.4
JBBFABC-19-0008	25.1	47	31.2	42.9	11.3	80.8	87.8	82.7	4.1	88.5					JBBDAGD-19-0118	48.3	23.7	87.4	94.6
JBBFABC-19-0014	99.3	97.5	73.7	73.1	9.5	95.1	42.2	54.7	47.3	20.8					JBBDAGD-19-0273	48.3	15.3	87.4	93.3
JBBFABC-19-0052	51	78.7	68.2	54	80.7	41.6	36	65	20.7	47.5					JBBDAGD-19-0274	48.2	17.8	87.4	91.1
JBBFABC-19-0055	99.5	96.6	70.9	75.5	100	18.2	80.8	87.1	7.6	52.8					JBBDAGD-19-0275	48.1	16.2	87.3	92.7
JBBFABC-19-0058	99.7	97.4	77.8	70	48	18.9	88.7	88.5	21.4	19.8					JBBDAGD-19-0285	47.8	23.4	87.2	94.5
JBBFABC-19-0065	47.5	86.4	72	49.1	100	32.3	89.9	26.5	45.1	22.3					JBBDAHE-19-0047	47.5	15.3	87.1	94.3
JBBFABC-19-0079	98.7	97.5	75	72.9	100	35.7	33.4	67.9	17.4	56.8					JBBDAJB-19-0080	46.4	38.6	87	90.9
JBBFABC-19-0084	99.4	97	79.5	70.1	80.4	40.5	35.4	65.6	75	14.2					JBBEADA-19-0070	46.3	14.3	86.9	90.1
JBBFABG-19-0077	98.1	96.8	82.1	68.6	82.7	86.5	70.7	31	4.5	92.3					JBBEADE-19-0055	46.2	31.8	86.9	89.5
JBBFABG-19-0093	93	54.9	95.8	82.7	100	30	91.7	65.4	22.5	42.3					JBBEADF-19-0010	45.5	17.6	86.5	94.8
JBBFABG-19-0013	99.8	97.5	92.4	60.5	100	36.3	23.1	89.7	8.5	81.7					JBBEAFB-19-0044	44.9	16.9	86.4	90.1
JBBFABG-19-0034	100	97.1	77.5	71.6	80.1	42.2	23.7	87.8	20	49.7					JBBEAFB-19-0046	44.8	14.9	86.3	94.7
JBBFABG-19-0113	99.5	96.5	73.1	74.1	80.4	39.5	37.7	61.2	26.3	39					JBBEAFB-19-0047	41.4	18.7	86.2	44.7
JBBFABG-19-0141	99.5	97.5	72	74.6	29	29.5	29.1	91.5	35.1	29.1					JBBFABC-19-0036	41.4	20.9	86.1	31.5
JBBFABG-19-0184	99.9	96	96.6	53.7	100	16.4	27.1	60.1	68.9	10.3					JBBFABG-19-0060	41.3	18.2	85.5	95.3
JBBGAAF-19-0016	29.2	52.9	25.2	72.8	9.2	96.7	81.3	89.1	76.9	98					JBBFABG-19-0062	40	18.6	84.9	88.7
JBBHAAB-19-0016	35.3	41.2	19.8	86.2	79.8	57.4	85.6	56.9	37.9	9.8					JBBFABG-19-0083	40	20	84.9	60.7
JBBHAAB-19-0019	20.7	78.8	51.8	39.2	37.4	24.2	77.3	88	30.4	13.9					JBBFABG-19-0036	39.9	34.4	84.7	94
JBBJAAG-19-0016	93.4	88.6	88.5	56.3	100	25.1	36.9	50.3	74.5	5.7					JBBFABG-19-0037	39.3	20.1	84.4	50.1
JBCAAAI-19-0041	95.1	95.1	86.5	65.6	37.1	27.2	88.1	95.5	11.8	87.1					JBBFABG-19-0107	39.1	19.5	84.3	58.4
JBCAAAI-19-0061	20.6	73.6	35.4	53.2	51.2	42	89.7	75.7	17.5	45.4					JBBFABG-19-0147	38.7	27.4	84.3	90.7
JBCBAAC-19-0094	37.6	29.8	26.2	50.6	36.8	27.2	82	41	7	50.8					JBBGAAF-19-0043	38	29.1	83.9	96.8
JBCBAAD-19-0094	91.5	65.7	91.6	85.8	100	100	79.5	88.1	55	7.4					JBBJAAG-19-0036	38	24.2	83.7	49.5
JBCBAAD-19-0028	95.9	88	71.7	74.8	32.8	29.3	81.6	88.8	5	87.8					JBBJAAG-19-0050	37.6	20.9	83.3	60
JBCBAAJ-19-0068	82.1	60.2	83.7	56.6	30	57.5	91	79.3	30.1	28.6					JBBJAAG-19-0052	37.4	21.3	83.2	57.7
JBCCAAB-19-0091	37.9	48.1	20.8	86.2	31.9	71.9	95	74.8	40.5	10.1					JBBJAAG-19-0060	37.1	32.7	82.9	61.1
JBCCAAB-19-0096	41.3	49.6	40.4	61.1	23.3	64	90.6	79.2	25.4	34					JBBJAAG-19-0067	36.6	20.9	82.3	20.8
JBCCAAB-19-0001	28.3	59.2	47.9	38	10.4	92.1	90.1	77.9	24.5	34.5					JBCAAAI-19-0046	36.2	24.6	82.3	94.6
JBCCAAB-19-0038	92.5	57.6	90	80.3	61.8	16.6	85.5	83.9	21.7	19.8					JBCAAAI-19-0063	36.2	19.4	82.3	62.2
JBCCABB-19-0061	26.7	61.9	42	45	100	9.2	89.1	79.8	42.3	8.9					JBCBAAC-19-0024	36	22.7	82.3	61.8
JBCCABB-19-0096	27.6	61.2	21.4	85.8	69.1	14.3	91.2	78.1	39.7	10.1					JBCBAAC-19-0029	35.9	22.3	82.2	48.4
JBCCABB-19-0045	89.8	61.6	89.7	97.8	17.1	55.5	95	77.7	7.5	93.6					JBCBAAC-19-0056	35.5	24.2	82	46.8
JBCCACA-19-0004	31.2	38.3	36.6	52.9	67.1	23	93.5	97.5	20.2	20.9					JBCBAAD-19-0056	35	38.1	82	61.5
JBCDAAB-19-0114	22.8	74.4	22.2	81.6	16.9	57.6	87.8	80	27	32.5					JBCBAAD-19-0069	34.7	37	81.3	62
JBCDAAB-19-0118	38.2	54.6	36.7	63.5	36.3	49.3	90	78.1	44.8	9.3					JBCBAAD-19-0013	34	36.4	81	58.7
JBCDAAB-19-0119	50.5	41.6	35	72.1	43.1	37.3	88.3	79.9	7.1	53					JBCBAAD-19-0021	33.8	25.5	81	63.4
JBCDAAB-19-0155	50.1	25.3	21.5	68.8	34.1	25.4	20.8	82.1	8.6	94.6					JBCBAAD-19-0044	33.3	43.4	80.8	62.8
JBCDAAB-19-0187	84.6	63.5	98.6	95.3	100	8.8	75.3	90.3	4.2	99.2					JBCBAAD-19-0106	32.5	41.2	80.6	61.8
JBCDAAB-19-0003	28.9	49.4	55.3	28	100	99.9	91.8	73.3	3.9	93.3					JBCCAAB-19-0097	32.2	41.9	80.5	94.1
JBCDAAB-19-0036	98.8	96.7	85.8	65.5	15.2	60.6	40.7	51.7	32.8	11.7					JBCCABB-19-0111	31.8	35.3	80.5	63.7
JBCDAAB-19-0044	25.6	65.8	42.6	43.6	12.1	78.7	87	79.8	37	11.5					JBCCACA-19-0014	31.4	23.3	80.4	62.2
JBCDAAB-19-0097	68.2	72.9	96.8	96.5	51.5	17.3	65.4	42.6	37.4	13.2					JBCDAAB-19-0130	31	29.5	80.4	62.7
JBCDAAC-19-0045	92.3	94.2	91.4	54.3	100	7.3	89.3	77.5	9.5	92.1					JBCDAAB-19-0154	30.9	24.1	80.4	46
JBCDAAC-19-0091	37.4	55.2	40.9	63.3	37	45.3	89.4	76.6	25.6	15.8					JBCDAAB-19-0100	30.6	30.6	80.3	63.1
JBCDABA-19-0061	36.2	59.6	38.2	63.6	100	23.6	96.1	71.9	42.8	9.2					JBCDABA-19-0176	29.9	43.2	80.2	88.2
JBCDABA-19-0073	90.5	59.3	92	96.5	100	36.7	83	87.3	21.5	19.7					JBCDABA-19-0208	29.5	27.1	80.1	55.5
JBCDABA-19-0093	60	60.7	65.8	92.8	65.3	30.1	76.6	88.2	28.3	13.8					JBCDACH-19-0004	29.4	28.8	80	63.6
JBCDABA-19-0100	99.6	96.7	72.5	72.9	16	58.7	33.8	66.4	28.5	24.9					JBCDACH-19-0041	29.3	25.4	79.9	86.2
JBCDABA-19-0271	95.7	90.9	79.3	64.8	9.3	96.3	84	85.9	22.2	43.6					JBCDACJ-19-0083	29.2	40.5	79.8	85.1
JBCDACH-19-0062	61.9	23.4	24.2	62.4	14.6	61.7	92.5	73.3	49.7	8.5					JBCDACJ-19-0152	29.1	22.3	79.8	64
JBCDACJ-19-0137	59.8	35.1	44.5	58.1	44.7	38.4	87.2	82.3	20.3	20.3					JBCDADA-19-0023	28.8	26.5	79.8	63.1
JBCDACJ-19-0148	21.8	61.7	43.6	34.4	100	31	90.6	69.5	38.6	12.9					JBCDADA-19-0078	28.6	26.3	79.2	63
JBCDACJ-19-0175	24.9	68.8	33.8	57.9	10.8	91.8	91.3	76.2	37.8	22.1					JBCDADA-19-0091	28.6	24.5	79.1	88.1
JBCDADA-19-0011	98.4	97.2	81.6	71	53.8	32.6	79.3	89.3	27.4	14.9					JBCDAFJ-19-0052	28.6	46.2	79	66.6
JBCDADA-19-0012	99	95.9	82.1	72	38.5	45.8	81.1	89.2	24.5	16.9					JBCDAFJ-19-0057	28.4	29.5	78.9	65
JBCDADA-19-0029	26.9	62.8	23.3	80.2	18.1	58.5	85.6	79.8	44.4	8.9					JBCDAGC-19-0013	28.3	27	78.8	93.8
JBCDADA-19-0122	74.3	23	57.9	33.7	77.5	12.6	93.6	76.7	41.6	10.1					JBCFAAJ-19-0008	27.9	29.4	78.6	88
JBCDADA-19-0126	26.4	53.8	28.8	74.7	46.8	20	52.7	84.6	74.3	9					JBCGAAB-19-0027	27.8	55.8	78.3	63.3
JBCDADA-19-0166	64.8	26.1	40.3	50.2	10	93.8	89.1	78.7	21.1	21.3					JBCGAAB-19-0045	27.4	24.5	78.2	89.3
JBCDADA-19-0169	92.3	55.4	99.1	96.8	35.3	27.3	81	90.4	14	35.3					JBCGAAB-19-0072	27.1	39	78.2	63.9
JBCDADA-19-0200	83.3	64.5	98.4	99.9	100	31.8	84.8	84.8	9.4	44.1					JBCGAAB-19-0085	26.7	24.2	77.9	87.8
JBCDADE-19-0015	94.6	93.7	83.8	67.2	78.5	64.9	86.3	86.9	9	42.1					JBCGAAB-19-0090	26.3	46.6	77.8	55
JBCDADH-19-0098	46.1	29.6	26.4	61	99.5	88.2	89.8	75	34.2	39.6					JBCGAAB-19-0094	26.2	32.1	77.5	25.9
JBCDAFJ-19-0064	41.8	24.9	35	36.2	75	32.4	77.9	34.3	40.7	8.8					JBCGACB-19-0320	25.7	35.1	77.4	61.3
JBCDAFJ-19-0077	21.2	78.7	28.2	67.6	10.4	91.3	87.9	80	30.8	14					JBCHAAE-19-0001	25.3	34.2	77.3	56.3
JBCEACC-19-0044	49.9	34.4	55.2	34.1	93.2	10.8	88.1	78.2	3.8	93					JBCHACG-19-0275	25.3	41.7	77.2	89.2
JBCEACC-19-0068	53.6	26.3	27.8	55.6	100	23.5	94.2	73.9	17.4	21.5					JBCHACG-19-0199	24.9	30.2	77	89.9
JBCFAAJ-19-0025	93	94.8	83.7	74.2	9.8	89.8	90.4	81.1	6.4	62					JBCHAEA-19-0197	24.8	43.2	76.9	62.4
JBCFAAJ-19-0043	86.8	61	96.7	98.1	29.5	35.6	75	37.8	33.3	24.4					JBCHAEA-19-0001	24.7	39.8	76.5	93.3
JBCFAAJ-19-0057	20.9	59.1	16.5	86.5	9.3	94.9	31	60.8	43.4	10.3					JBCHAEA-19-0046	24.1	40.4	76.2	63.4
JBCGAAB-19-0023	40.7	11.9	6.7	84.9	44.9	20	7.6	45.6	40.1	10					JBCHAEJ-19-0013	24	39.1	75.9	58.3
JBCGAAB-19-0042	83.3	65.1	99.1	99.9	91.2	81	78.1	81.7	25.5	39.3					JBCIAAB-19-0040	24	34.1	75.9	68.2
JBCGACB-19-0002	75.7	66.8	99.8	88	22.2	32.4	83.6	84.7	42.6	26.3					JBCIAAB-19-0061	23.7	43.8	75.9	56.6
JBCGACB-19-0038	15.3	41.8	33.2	24.6	83.9	40.8	27.1	17.4	13.3	100					JBCIAAB-19-0077	23.7	33.3	75.8	55.2
JBCGACB-19-0085	15.9	85.5	19.4	79.6	10.1	93.5	88.6	90	26.6	23.3					JBCIAAB-19-0141	23.7	45.7	74.3	55.8
JBCGACB-19-0209	80	68.6	88.6	86.6	100	100	80.9	87.9	16.8	58.4					JBCIAAB-19-0190	23.6	85.1	73.6	60
JBCGACB-19-0211	76.8	72.2	88.9	86.5	99.2	100	85.2	84.2	21	46.1					JBCIAAH-19-0257	23.4	50.4	73.6	88
JBCGACB-19-0234	99.6	97.5	73.9	74	100	31	90.1	80.8	42.4	9.8					JBCIAAH-19-0103	23.3	55.2	73.2	27.4
JBCGACB-19-0175	49.2	11.7	44.1	17.2	23	39.9	10.9	48	26.2	38.5					JBCIAAH-19-0115	23	32.9	71.9	61.5
JBCGACB-19-0343	94.8	92.9	85.8	70.2	43.4	47	84.2	86.8	16.7	61.2					JBCIAAH-19-0117	22.8	51.2	71.7	55.4
JBCHAAB-19-0061	92.2	59.4	91.9	81.1	100	8.3	84.8	85.6	19.8	49.4					JBCIAAH-19-0079	22	52.6	71	61.7
JBCHAAB-19-0084	45.5	34.8	22.4	80	15.7	47.3	88.3	77.7	33.6	21.9					JBCIAAH-19-0466	21.7	30.9	70.6	58.5
JBCHACA-19-0084	58.9	20	38	41.1	100	15.5	83.5	84.6	29.1	47.3					JBCIAAH-19-0358	21.6	38.4	70.6	62.5
JBCHACG-19-0176	28.3	18.3	59	10.4	100	19.8	12.8	42.9	3.8	94					JBCIAAH-19-0372	21.4	33.7	70.6	62.5
JBCHACG-19-0429	63.6	26.9	31.8	65.3	9.2	95.3	82.3	81.4	20.3	34.4					JBCIAAH-19-0384	21.4	31.5	69.3	92.5
JBCHAEJ-19-0049	93.5	92.8	78.6	64.7	100	8.6	89.4	85.3	28.7	34.2					JBCIACA-19-0273	20.9	35.3	69	91.8
JBCHAEJ-19-0054	60.5	78.4	97.8	98.8	23.2	39.1	73.4	23.2	40.8	25.7					JBCJABE-19-0140	20.9	36	68.5	57.5
JBCHAEJ-19-0086	93.6	93.4	84.8	71.2	81.7	11.8	87.4	84.1	23.1	18.7					JBDAAAB-19-0033	20.9	36.4	68.4	63.9
JBCHAEJ-19-0087	91.5	50.3	70.9	62	15.9	82.7	74.8	91	24.5	15.8					JBDDAAF-19-0310	20.7	44	67.1	92.3
JBCHAEJ-19-0092	31.2	27.3	21.3	54.3	8.4	99.7	77.9	39.2	13.5	47.5					JBDDAAF-19-0315	20.5	72.2	67.1	18.9
JBCHAFC-19-0024	44	49.2	36.7	65.5	23.9	72.8	82.8	83.9	34.5	13.7					JBDDAAF-19-0356	20.2	84.5	67	21
JBCIAAB-19-0004	98.6	96.6	74.9	71.3	37.4	61.7	32.6	66.6	26.1	33.6					JBDDABB-19-0066	20.1	45.8	66.8	21.5
JBCIAAB-19-0065	93.4	92.7	89.2	56.1	42.2	14	91.4	83.2	26.7	36.5					JBDDABD-19-0005	19.7	48	66.2	92.7
JBCIAAB-19-0145	22.9	68.3	18.9	85.4	47.4	19.8	73.4	85.7	9.7	97.5					JBDDABD-19-0011	19.7	65.3	65.7	57.2
JBCIAAB-19-0175	96.9	89	79.1	65.3	23	53.3	89	79.8	37	13.4					JBDFABA-19-0034	19.6	39.1	64.4	63.1
JBCIAAH-19-0107	99.6	98.9	76.6	71.6	75.5	11.5	92.9	66.6	40.2	18					JBDFABE-19-0053	19.6	46.2	64.1	32.2
JBCIAAH-19-0124	94.2	95.3	82	65.4	100	8.3	32.6	77	9.3	74					JBDIAAB-19-0037	19.5	67	63.4	22.3
JBCIAAH-19-0125	99.9	90.8	78.4	66.8	80.1	57.3	34.8	51	29	13.4					JBDJAAE-19-0201	19.5	40.6	62.8	70.6
JBCIAAH-19-0152	94.8	91.6	74.4	69.3	98.4	90.8	90.6	81.3	41.6	11.4					JBEAAAD-19-0074	19.1	60.9	62.7	48.3
JBCIAAH-19-0160	99.5	96.8	77	75.7	100	100	81.1	87.2	20.9	20.7					JBEAAAI-19-0001	19	43.4	61.6	52.9
JBCIAAH-19-0016	93.4	92.7	78.5	65.1	18.5	34.8	97.5	76.5	45.2	22.2					JBEAAAI-19-0015	18.8	93.1	61.6	24.4
JBCIAAH-19-0088	92	94.2	75.9	65	27.5	33.4	41.9	49.9	4.1	100					JBEAABH-19-0132	17.8	43	61.2	36.9
JBCIAAH-19-0450	51.9	28.7	19.2	84.8	17.2	55.1	75.5	84.5	10.2	94.2					JBEAACG-19-0050	17.7	36.5	61.1	48.3
JBCIACA-19-0221	75.3	68.5	97.7	99.3	11.8	91.4	84.7	84.4	18	59.3					JBEAAEI-19-0100	17.6	53.4	60.6	91.1
JBCIACA-19-0594	75.1	67.3	98.9	95.3	100	30.9	82.8	88.3	23.9	17.7					JBEAAGC-19-0094	17.4	46.2	60.5	70
JBCIACA-19-0410	25.6	61.2	27.5	61.5	10.5	91.7	73.3	85.9	9.9	95.2					JBEFAAC-19-0069	17	72.8	58.8	23.2
JBCIACA-19-0415	32.6	50.6	28.4	67.4	36.4	47.6	77	84.5	82.7	99.9					JBEFAAC-19-0036	16.9	45.1	58.8	57.6
JBCIACA-19-0423	99.1	100	93.6	57.4	82.2	58.9	91.1	77.4	8.2	50.2					JBEHAAB-19-0110	16.8	85.5	58.8	64.9
JBCIACA-19-0424	99.7	100	84.3	64.5	90.8	58	89.3	78.8	58	7.6					JBEHAAB-19-0152	16.7	82.4	58.3	94.5
JBCIACA-19-0427	98.8	99.5	83.6	64.3	80	62.9	84.3	81.3	6.4	60.9					JBEHAAB-19-0153	16.5	55.2	58.3	34.5
JBCIACA-19-0442	99.3	99.4	77.6	67.1	70.8	67.9	91.3	76.8	19.2	21					JBEHAAB-19-0218	16	48.5	57.7	25.4
JBCIACA-19-0326	100	97.1	84.4	69.2	89.8	58.9	28.4	68.6	6	67.2					JBEHAAB-19-0005	15.8	40.4	55.1	25.4
JBCIACE-19-0189	28.2	51.7	19.1	91	5.8	91.6	96	100	9.9	36.1					JBEHAAB-19-0009	15.7	47.3	55	54.7
JBCIACE-19-0008	99.6	97.5	94.1	66.8	8.8	97.7	23.5	63.5	36.1	12					JBEHAAB-19-0031	15.3	56.1	54.5	38.8
JBCIACE-19-0022	87.1	58	79	61.7	17.9	73	91.6	96.5	36.1	9.6					JBEHAAB-19-0042	15.2	68.7	54.2	72.6
JBCIACE-19-0289	77.5	67.3	98.5	95.7	9.2	96.8	89.2	80.7	10.3	85.4					JBEHAAB-19-0080	15.2	52.4	53.9	27.4
JBCIAEJ-19-0044	93.6	92.8	70.7	69.8	62.4	10.1	92.3	82.8	17	55.6					JBEHAAB-19-0090	15.2	79.9	52.7	27.8
JBCIAEJ-19-0058	99.6	97.8	75.8	70.3	84.5	50.5	83.4	72.2	15	31					JBEHAAB-19-0096	15.2	43.1	52.5	24
JBCIAEJ-19-0084	75.3	72.7	89.7	86.2	47.3	36.6	81.4	87.3	25.3	38.2					JBEHABI-19-0117	15.1	62.8	52	62.8
JBCJABE-19-0144	91.5	60.1	99.6	95.4	80.2	58.2	84.5	76.4	11	39.6					JBEHABI-19-0121	15.1	73.5	51.7	97.4
JBDBAAB-19-0018	93.7	63	92.6	84.3	98.6	7	81.5	86.2	39.4	7.9					JBEHABI-19-0122	14.9	75.6	51.7	70.2
JBDBAAB-19-0044	38.3	33	18.1	82	39.8	26.3	42.4	46.1	25.3	33					JBEHABI-19-0128	14.9	55.1	50.9	42.6
JBDDAAF-19-0127	42.4	10.4	62.4	9.8	45.2	18.3	21.9	18.6	21.5	16.5					JBEHABI-19-0145	14.7	71.9	50.8	72
JBDDAAF-19-0143	99.6	98.1	73.2	72.7	15.2	60	31.7	49.4	7.3	57					JBEHABI-19-0149	14.2	72.2	48.4	47.2
JBDDAAF-19-0359	99.3	97.7	77.2	70.7	75.6	12.2	33.1	60.7	14.6	33.3					JBEHABI-19-0153	13.9	96	47.8	63.2
JBDDAAF-19-0377	100	98.1	71	73.8	100	15.4	27	58.4	35.9	11.8					JBEHABI-19-0155	13.7	55.3	47.6	45.3
JBDDAAF-19-0391	100	98.1	88.5	62.8	100	10.1	44.1	36.1	34.2	12.8					JBEHABI-19-0182	13.7	73.9	47.3	66.4
JBDDAAF-19-0014	22.5	76.7	68.3	31.8	13.7	72.6	78.6	91.2	26	32.8					JBEHABI-19-0183	13.6	74.8	46.2	46.2
JBDDAAF-19-0037	22.2	77.7	79.9	24	100	8.3	83.9	86.3	6.3	65.3					JBEHABI-19-0207	13.5	55.7	44	66.1
JBDDAAF-19-0067	98.5	96.3	82.6	62.8	20.2	44.2	86.1	91.4	54.3	7.7					JBEHABI-19-0222	13.4	63.8	44	42.1
JBDDAAF-19-0070	83.3	64.5	90.5	82.4	35.1	28.9	77.9	88.3	3.7	93					JBEHABI-19-0226	13	83.3	43.8	33.5
JBDDAAF-19-0098	99.9	98.1	71.9	74	17.7	51.6	35.7	44.6	9.5	42.6					JBEHABI-19-0243	12.9	60.5	43	50.7
JBDDAAF-19-0231	100	98.1	74.6	71.6	100	24.4	24.9	63.5	40.5	11					JBEHABI-19-0248	12.8	60	42.5	90.5
JBDDAAF-19-0294	22.3	75.9	55.5	34	70.3	13.8	92.1	77.6	33.9	12.6					JBEHABI-19-0251	12.7	84.3	42	33.2
JBDDABB-19-0095	89.5	60.6	93	98.5	29.4	32.8	91.6	74.5	32.6	32.7					JBEHABI-19-0252	12.5	83.7	40	34.7
JBDDABD-19-0009	95.9	97.7	73.8	75.1	100	26.7	83.6	88	40.8	22.5					JBEHABI-19-0287	11.2	67.5	39.4	96.3
JBDDABD-19-0097	92.8	58.5	99.8	95.4	100	10.6	89.7	81.4	11.1	37.6					JBEHABI-19-0295	11.1	79.2	37.6	32.7
JBDEAAB-19-0008	77.4	66.8	96.5	95.1	96.4	84.9	94.5	73.4	31.9	12.6					JBEHABI-19-0003	11.1	70.5	37.6	35.4
JBDEAAB-19-0096	95.6	94.4	93.4	85.9	100	100	81.6	86.4	17.7	22.7					JBEHABI-19-0013	10.9	89.6	36.3	40.9
JBDEAAB-19-0118	71.3	23.3	34.7	56.4	100	17.6	81.2	81.4	42.2	17.5					JBEHABI-19-0015	10.8	73.5	36.3	38
JBDEAAB-19-0149	94.2	95.2	90.7	61.2	33.9	68.4	90.4	86.7	14.1	98.7					JBEHABI-19-0020	10.6	96.5	36.1	38.8
JBDEAAB-19-0158	98.3	90.5	79.2	66.5	16.2	63.5	37.9	77.1	8.5	99.5					JBEHABI-19-0025	10.4	87.7	35.5	32
JBDEAAB-19-0179	100	97.3	72.9	73.3	100	24.8	33.3	67.5	13.1	31.8					JBEHABI-19-0026	10.3	65.6	35.3	85.5
JBDEAAB-19-0180	99.6	98.1	81.7	65.9	100	10.4	34.4	63.6	11.5	35.9					JBEHABI-19-0040	10.1	88.6	34.7	65.6
JBDEACE-19-0094	94.4	93.2	81.6	74.7	99.8	100	89.7	82.9	10.7	35.6					JBEHABI-19-0046	9.9	88.5	34.3	87.2
JBDFABA-19-0066	98.5	96.5	79.4	71.2	34.3	52.3	84	81.3	27.7	15.7					JBEHABI-19-0047	9.3	78.6	34.3	87.5
JBDFABA-19-0086	69.5	30.1	69.8	36.2	23.4	65.4	90.4	78.4	14.6	25					JBEHABI-19-0048	9.1	89.8	33.6	87.2
JBDFABE-19-0002	48.2	42.8	33.4	71.6	23.6	66.3	89	79.9	43	9.8					JBEHABI-19-0049	9	77.8	31.8	43.8
JBDFABE-19-0004	33.9	58.6	47.2	53.1	24	63.8	90.9	78.4	43.6	9.1					JBEHABI-19-0056	8.2	78	31.4	64.8
JBDFABE-19-0006	99.4	99	83.9	63.6	70.3	12.5	31.9	67.3	9.2	94.1					JBEHABI-19-0069	8.2	94.5	26.5	66
JBDFABE-19-0035	84.4	66.1	97.4	99.1	8.8	97.7	83.7	84.7	51.9	8.6					JBEHABI-19-0072	8.1	91.4	24.4	52.3
JBDFABE-19-0051	36.1	25.6	40.4	37	100	16.7	50.1	65.6	72.4	6					JBEHABI-19-0088	8	93.8	24.3	88.2
JBDGAAB-19-0056	31.1	16.2	59.2	10.5	75.3	12.1	22.1	25.9	56.2	7					JBEHABI-19-0096	7.9	95.2	24.3	89.4
JBDGAAB-19-0072	97.6	89.3	92.1	57.3	100	27.2	95.1	53.7	4	95.1					JBEHABI-19-0313	7.8	94.4	23.8	95.6
JBDGAAG-19-0111	99.2	98	80.4	66.6	100	23.3	35.5	64.9	9	96.1					JBEHABI-19-0334	7.7	95.6	22.7	94.6
JBDGAAG-19-0121	99.6	98	72.2	74.3	3.9	69.6	33.3	67.8	23.7	36.5					JBEHABI-19-0352	7.7	95.3	22	95.8
JBDIABB-19-0001	86.6	58.4	99.5	100	10.9	84.4	76.7	88.6	17.9	23.4					JBEHABI-19-0376	7.7	95.4	18.7	95.6
JBDIABB-19-0021	12.4	38.9	11	57.2	9.2	96.8	17.2	25.4	49.6	7.7					JBEHABI-19-0381	7.5	95.4	17.7	81.3
JBDIABB-19-0022	85.3	62.8	98.8	96.9	82.8	42.5	54	30.7	60.9	7.6					JBEHABI-19-0387	6.8	93.9	13	98.7
JBDIABB-19-0023	43.6	11.1	7.4	89.7	43.5	22.4	72.6	7.4	39.8	9.6
JBDIABB-19-0030	45.9	10.8	20.6	37.7	100	25.7	57.9	9.7	53	7.8
JBDIABB-19-0039	46.6	10.3	38.8	19.6	100	20	40.4	13.5	6.6	63.1
JBDIABB-19-0043	79.2	65	95.2	99.9	100	34.8	86.9	82.9	17.6	57.3
JBDIABB-19-0045	21.3	78.6	21.6	88.7	100	14.5	83.2	78.5	36.9	21.6
JBDIABB-19-0096	25.6	69.1	22.7	86.4	8.4	99.9	86.4	74.7	36.3	27.3
JBDIABB-19-0100	60.8	8.8	13.2	52.5	8.3	99.9	35.7	15.8	45.4	9.2
JBDIABB-19-0106	62.2	8.8	28.7	34	100	28.8	50.1	89.8	4.2	92.4
JBDIABB-19-0125	22.1	77.5	39.7	52.1	100	8.3	87.6	77	28.1	34.9
JBDIABB-19-0130	52.1	33.2	49.8	41.2	28.2	32.5	84.9	76.7	51.5	19.1
JBDIABB-19-0148	31.4	52.6	26.3	78.2	100	31.5	85.2	79.4	30.7	33.4
JBDIABB-19-0151	42	32.5	27.1	66.8	20.7	42.2	91.9	73.7	33.4	13
JBDIABB-19-0156	96.1	98	70.6	71.9	100	31.6	82.5	86.6	14.5	31.1
JBDIABB-19-0161	21.4	78.1	23.9	83	8.7	97.6	82.7	81.5	22.8	29.8
JBDIABB-19-0162	26.5	65	68.3	30.2	76.7	12.3	85	79.7	9.2	76.8
JBDIABB-19-0185	29.2	17.6	15.4	44.3	100	13.2	39.1	17.8	22.7	16.2
JBDIABB-19-0195	28.7	16.7	9.3	72.8	9.1	96.9	43.1	13.4	3.5	95.5
JBDIABB-19-0203	21.6	78.4	25.5	79.7	19.9	48	87.7	77.1	29.3	23
JBDIABB-19-0216	12.2	81.5	18.2	76.5	100	14.1	74.7	88.7	12.4	32.9
JBDIABB-19-0219	80	6.4	20	36.1	9.2	96.8	14.1	42.5	48.2	8.2
JBDJAAE-19-0114	95.5	93.4	74.9	68.4	6	92.8	89.2	77.7	50	15.4
JBDJAAE-19-0169	67.9	22	25.6	74	9.2	96.8	82.1	85.6	15.9	24.1
JBDJAAE-19-0193	95.4	93.5	74.4	69.3	76.3	9	88.9	77.8	15.4	69.3
JBDJAAE-19-0213	74.2	69.5	97	99.8	32.6	28.2	31.5	81.5	26.5	15.9
JBDJAAE-19-0010	27.5	52.3	22.4	81.2	65.1	13.8	73.9	89.5	25.3	32.9
JBDJAAE-19-0238	50	39.8	37.4	55.6	28.3	60.9	76.4	86.3	25.1	22.1
JBDJAAE-19-0254	77.3	67.4	96.4	99.7	100	16.9	31.2	83.1	20.5	20.8
JBEAAAD-19-0001	99.7	97.1	86.6	73.4	99.9	8.2	25.3	82.5	9.9	90.9
JBEAAAI-19-0002	88.7	54.7	73.6	41.2	11.5	45.4	35.3	59.4	16.3	15.8
JBEAAAI-19-0085	99.8	96.6	91.9	61.6	100	20.9	81.4	82.4	22.7	17.7
JBEAAAI-19-0086	82	64	96.3	93.1	100	29.8	79.1	87.2	7.5	93.3
JBEAABH-19-0129	99.9	98.1	89.8	62.1	17	51.7	33.5	68	55.1	7.7
JBEAAEE-19-0027	94.6	92.5	92.7	57.5	23.4	40.7	86.4	85.1	22.9	16.1
JBEAAEI-19-0159	91.6	91.7	99.5	94.4	100	29.1	80.9	82.5	41.8	9.7
JBEAAFA-19-0373	23.9	72.6	31.5	61.6	86.8	10.4	93.6	76.7	20.4	18.2
JBEAAFA-19-0378	95.3	86.6	82.4	65.2	9.1	95.4	79.8	88.4	38.9	10.8
JBEFAAC-19-0067	84.7	63.8	99.9	95.4	100	18.5	86.1	78	25.2	25.9
JBEFAAC-19-0073	99	96.7	75.6	76.5	29.3	31.5	79.1	90	3.9	99.6
JBEFAAC-19-0098	16.9	46.2	36.3	25.5	68.7	13.3	57.1	31.8	24.3	18.5
JBEGAAC-19-0007	88.4	56.7	93	84.8	100	26.3	71.8	86.6	97.6	86
JBEGAAC-19-0018	18	66.4	33	43.5	31.4	28.7	82.3	83.1	16.4	88.1
JBEGADG-19-0009	15.2	56.5	41.9	25.9	8.5	99.2	63.5	35.2	20.2	39.2
JBEHAAB-19-0012	99.7	98.1	71.7	74.4	87.8	13.3	90	77.5	16.7	23.9
JBEHABI-19-0052	94.4	54.7	95	99.1	100	18.7	32.4	67.7	59.6	6.7
JBEHABI-19-0098	39.4	34.5	50.2	30.6	100	26.7	86.8	76.2	40	12

## Sheet: Fig 6
Figure 6a					Figure 6b						Figure 6c
MIC	gene	value			MIC	gene	value		Species		MIC	gene	value		Species
≦0.5	IMP-1	11			≦0.5	IMP-1	1		E. coli		≦0.5	IMP-1	3		K. pneumoniae
1	IMP-1	17			1	IMP-1	3		E. coli		1	IMP-1	6		K. pneumoniae
2	IMP-1	38			2	IMP-1	2		E. coli		2	IMP-1	7		K. pneumoniae
4	IMP-1	81			4	IMP-1	6		E. coli		4	IMP-1	20		K. pneumoniae
8	IMP-1	47			> 8	IMP-1	2		E. coli		8	IMP-1	11		K. pneumoniae
> 8	IMP-1	17			> 8	IMP-1+NDM-1	1		E. coli		> 8	IMP-1	5		K. pneumoniae
> 8	IMP-1+NDM-1	1			8	IMP-6	5		E. coli		2	IMP-6	2		K. pneumoniae
2	IMP-6	4			> 8	IMP-6	3		E. coli		4	IMP-6	1		K. pneumoniae
4	IMP-6	3			> 8	IMP-66	1		E. coli		8	IMP-6	2		K. pneumoniae
8	IMP-6	11			4	KPC-2	1		E. coli		> 8	IMP-6	16		K. pneumoniae
> 8	IMP-6	24			8	NDM-5	2		E. coli		≦0.5	IMP-19	2		K. pneumoniae
8	IMP-11	3			> 8	NDM-5	20		E. coli		1	IMP-19	3		K. pneumoniae
> 8	IMP-11	1			> 8	NDM-5+OXA-181	1		E. coli		2	IMP-19	4		K. pneumoniae
> 8	IMP-97	1			> 8	NDM-9	2		E. coli		8	IMP-19	2		K. pneumoniae
≦0.5	IMP-19	3			> 8	NDM-16b	1		E. coli		> 8	KPC-2	2		K. pneumoniae
1	IMP-19	3			4	NDM-19	1		E. coli		> 8	NDM-1	1		K. pneumoniae
2	IMP-19	4			≦0.5	OXA-48	1		E. coli		> 8	NDM-4+OXA-181	1		K. pneumoniae
8	IMP-19	2			≦0.5	OXA-181	2		E. coli		> 8	NDM-5	1		K. pneumoniae
2	IMP-60	1			> 8	OXA-232	1		E. coli		> 8	NDM-5+OXA-232	1		K. pneumoniae
4	IMP-60	2			1	VIM-1	1		E. coli		1	VIM-1	0		K. pneumoniae
> 8	IMP-66	1									≦0.5	GES-24	2		K. pneumoniae
4	KPC-2	1									2	GES-24	1		K. pneumoniae
8	KPC-2	1									> 8	GES-24	2		K. pneumoniae
> 8	KPC-2	2									≦0.5	GES-4	2		K. pneumoniae
8	NDM-1	1									> 8	GES-4	1		K. pneumoniae
> 8	NDM-1	1
> 8	NDM-4+OXA-181	1
8	NDM-5	2
> 8	NDM-5	23
> 8	NDM-5+OXA-181	1
> 8	NDM-5+OXA-232	1
> 8	NDM-9	2
> 8	NDM-16b	1
4	NDM-19	1
≦0.5	OXA-48	1
≦0.5	OXA-181	2
> 8	OXA-232	1
1	VIM-1	1
> 8	IMI-1	2
> 8	IMI-9	2
> 8	GIM-3	1
4	FRI-9	1
> 8	GES-5	2
≦0.5	GES-24	4
1	GES-24	1
2	GES-24	3
> 8	GES-24	2
≦0.5	GES-4	2
> 8	GES-4	1

## Sheet: Fig 7
Figure 7
	Source data are available at
	https://github.com/bioprojects/JARBS-GNR/tree/main/Fig.7

## Sheet: SupplFig1-3
Supplementary Figure1-3
	Source data (the numbers and percentages of strains) are written in the figures

## Sheet: SupplFig4-5
Supplementary Figure4-5
	Source data are available at the links in the figure legends.

## Sheet: SupplFig7
Supplementary Figure7
		CTX-M-15									CTX-M-2															CTX-M-14													CTX-M-3									CTX-M-55
		pCTX-M-15_c1-33 (IncFII(K)_IncQ1)	pCTX-M-15_c1-33 (IncFII(K)_IncQ1)	pCTX-M-15_c1-36 (IncFIA)	pCTX-M-15_c1-36 (IncFIA)	pCTX-M-15_d1-58 (IncI1-I(Alpha))	pCTX-M-15_d1-58 (IncI1-I(Alpha))				pCTX-M-2_c1-2 (IncN)	pCTX-M-2_c1-2 (IncN)	pCTX-M-2_c1-17 (IncHI2)	pCTX-M-2_c1-17 (IncHI2)	pCTX-M-2_c1-44 (IncT)	pCTX-M-2_c1-44 (IncT)	pCTX-M-2_e1-39 (IncN)	pCTX-M-2_e1-39 (IncN)	pCTX-M-2_m1-19 (IncY)	pCTX-M-2_m1-19 (IncY)	pCTX-M-2_m1-38 (IncI1-I(Alpha))	pCTX-M-2_m1-38 (IncI1-I(Alpha))				pCTX-M-14_a1-38 (IncFIB(K))	pCTX-M-14_a1-38 (IncFIB(K))	pCTX-M-14_d1-42 (IncN)	pCTX-M-14_d1-42 (IncN)	pCTX-M-14_d1-56 (IncB/O/K/Z)	pCTX-M-14_d1-56 (IncB/O/K/Z)	pCTX-M-14_d2-26 (IncFII)	pCTX-M-14_d2-26 (IncFII)	pCTX-M-14_p1-49 (IncFII)	pCTX-M-14_p1-49 (IncFII)				pCTX-M-3_d1-27 (IncB/O/K/Z)	pCTX-M-3_d1-27 (IncB/O/K/Z)	pCTX-M-3_e1-38 (IncN)	pCTX-M-3_e1-38 (IncN)	pCTX-M-3_e2-40 (IncM2)	pCTX-M-3_e2-40 (IncM2)				pCTX-M-55_g1-2 (IncI2)	pCTX-M-55_g1-2 (IncI2)
		coverage	identity	coverage	identity	coverage	identity				coverage	identity	coverage	identity	coverage	identity	coverage	identity	coverage	identity	coverage	identity				coverage	identity	coverage	identity	coverage	identity	coverage	identity	coverage	identity				coverage	identity	coverage	identity	coverage	identity				coverage	identity
	JBBBACD-19-0125	75.9	7.3	55.2	7.6	25.6	2.8			JBDAAAH-19-0015	18.3	42.8	49.2	8.7	31.9	18.1	54.1	11.8	58.5	3.8	4.4	99.6			JBCDADA-19-0238	22.1	53.1	9.2	89.6	12.4	61.6	15.5	44.2	92.5	7.1			JBDDABB-19-0002	97.8	94.3	21.9	40.8	47.9	10.6			JBDAAAE-19-0052	87.8	5.9
	JBCIACE-19-0115	66.3	6.6	49.3	10.7	92.4	4.9			JBDJAAE-19-0190	95.1	100	47.4	21.1	25.7	46.6	98	97.9	86	5.5	4.4	99.9			JBDDABB-19-0001	39.4	31.9	11.6	92.1	48.3	16.8	34	20.1	78.3	8.4			JBCIAAH-19-0661	9.5	73.2	39.6	44.3	67.3	10.9			JBCCACA-19-0009	74.6	6.6
	JBAGAAJ-19-0018	48.4	22.3	13.8	96.4	78.4	5.6			JBEAAFA-19-0328	72.9	11	45.5	2.9	51	24.1	73.3	8.2	51.1	9.6	4.8	96			JBDIAAB-19-0001	25.3	50.2	25.1	37.8	18.1	39.9	22.7	31.3	71	9.8			JBCDABA-19-0041	7.2	84.4	22.8	53.5	57	12.2			JBBDAFG-19-0002	75.7	7.1
	JBACAAF-19-0037	55.4	27.5	36.8	42.6	81.3	6.2			JBBFABC-19-0042	14.4	59.6	38.3	10.5	53.6	95.5	22.7	26.9	92.5	2.7	4.8	98.4			JBBDACI-19-0130	17.9	60.8	11	93.7	26.1	22.1	7.1	87.3	63.2	10.3			JBBDACG-19-0026	44.6	35	15.3	83.2	71.1	12.2			JBAJAAH-19-0002	77.2	7.8
	JBCBAAJ-19-0082	33.8	8.4	32	18.9	69.5	6.3			JBAGAAD-19-0036	15.5	38.7	6.3	59.7	40.2	13	40.7	9.7	45.1	3.4	5	94			JBDDAAJ-19-0080	19.9	70.3	12	91.2	10.3	70.5	6.8	98.3	69.8	11.1			JBBHAAB-19-0015	17.4	84.1	40	25.6	57.6	14.4			JBCIAAH-19-0390	78.9	7.8
	JBCHACG-19-0408	14.7	31.5	31.3	24	77.4	6.4			JBEAACH-19-0079	18.9	75.4	40	7.2	38.3	34.6	22.8	56.8	17.6	35.2	5.3	94.4			JBAFAAB-19-0008	24	57.3	12.3	95.2	43	18.2	33.4	20.9	59.6	11.4			JBAGAAD-19-0020	42.9	21.5	62.1	87	56.2	15.2			JBDJAAE-19-0004	61.7	8.3
	JBEFAAC-19-0093	53.4	30.4	46.3	33.8	74.1	6.6			JBBEADF-19-0090	21.3	71.2	56.5	27.7	31.1	29.5	31.8	46	54.2	11.1	5.3	95.7			JBAJAAH-19-0342	18.1	58.4	23.7	39.1	23	26.2	26	26	61.3	11.4			JBCCABB-19-0062	28.8	79	21.1	85.8	68.7	15.2			JBBDAHE-19-0006	86.6	8.7
	JBBBABI-19-0102	19.3	26.1	56.6	9.3	78.2	6.6			JBDCAAE-19-0243	44.8	32.4	61	27.4	48.3	19	14.3	88.9	44.3	10.7	5.9	87.9			JBEBAAB-19-0002	40	20	31.8	46.2	42.5	24.3	34.7	19.5	56.5	11.6			JBBCADC-19-0096	36.3	31.3	56.5	65.3	70.6	15.2			JBBDACI-19-0025	73	9.3
	JBBCAHF-19-0004	18.7	88.9	18.2	84	66.9	6.7			JBCIAEJ-19-0107	97.9	99.9	44.9	7.9	32.6	35.6	98.2	99.9	53.5	10.1	5.9	95.7			JBBDAFH-19-0154	23.2	62.6	11.4	92.4	17.7	41.9	50.6	10.3	47.2	11.8			JBEBAAD-19-0014	69.2	14.9	70.6	32.6	54.3	15.5			JBBDACE-19-0022	76.5	9.8
	JBCGAAB-19-0051	26.5	77.6	39.9	38.8	60.6	7			JBAJAAH-19-0078	98.7	93.3	35	10.3	39.2	29.2	98.6	96.6	18.2	21.8	6	92.3			JBCIAAH-19-0014	16.5	79.8	22.3	48.9	33.1	23.3	58.6	11.6	56.7	12			JBCJAAB-19-0023	52.6	22.4	33.8	86.3	71.5	16			JBCBAAJ-19-0014	65.9	10.9
	JBBEADA-19-0068	26.7	60.5	38	41	72.9	7			JBCHAEA-19-0112	96	99.9	31.7	12.8	63.3	22.1	98.4	98	21.6	28.5	6.2	98.2			JBBEADE-19-0061	30.9	45.9	46.5	21.6	28.3	24.7	46.9	14.3	56.9	12			JBBDABG-19-0004	35.8	34.9	53.5	57.8	70.8	16.4			JBBCAHF-19-0010	65.2	11
	JBBDAJA-19-0047	21.2	79.9	31.9	50.1	76.1	7.2			JBCHAAE-19-0022	97.2	100	49.1	9.2	42.5	23.8	97.8	100	51.9	9.8	6.6	91.9			JBABADF-19-0059	39.8	48.8	7.9	77.3	68.2	27.5	63.8	15.7	73	13.2			JBCGACB-19-0115	26.8	20.2	90.7	93.8	74.2	16.4			JBBDACG-19-0016	77.2	11.1
	JBCHACG-19-0308	36.8	40.1	32.2	26.9	69.9	7.3			JBEAAFA-19-0297	44.5	52.3	81.7	86.1	27.2	49.2	29.3	72.7	28.5	17.4	8.3	80.1			JBAIAAD-19-0087	16.5	63.6	13.4	53.6	29.4	18.9	18.3	33.2	52	13.3			JBCIAFF-19-0108	20	19.6	54.8	16.5	60.5	16.5			JBBDAAB-19-0184	77.5	11.1
	JBBBABI-19-0037	18.2	28.6	44.9	11.1	67.4	7.5			JBCHAFC-19-0015	97.9	97.6	44.8	12.3	49.1	27.1	97.7	98.2	8.8	73.7	8.6	91.6			JBBDACG-19-0070	17.2	75.1	12	77.4	30.5	28.8	31.4	20.2	44.3	13.9			JBCIAAB-19-0156	85.2	92.4	11.4	91.2	52.4	16.6			JBDEAAB-19-0029	38.4	11.2
	JBDDAAF-19-0340	33.8	47.9	35.9	42.2	59.6	7.8			JBEAAFA-19-0397	21.2	81.5	11.8	24	48.6	28.3	17.9	86.2	8.8	52.9	8.8	81			JBBBAEF-19-0058	22.3	59.9	11.1	93.9	15	48.5	6.5	90.3	44.5	14.5			JBCCAAB-19-0071	17.4	44.9	86.8	99.4	28.7	17.1			JBBDACI-19-0054	59.7	11.2
	JBDFABE-19-0021	79.8	61.3	85.2	44.7	60.3	7.9			JBDJAAE-19-0219	94.6	100	31.3	11	27.8	37.1	97.6	98	44.2	10.5	10.3	75.7			JBBBAAH-19-0072	32	53.2	8.4	99.8	38.2	37.5	35.7	19.8	48.9	14.6			JBAIABE-19-0006	43.9	19.1	92.5	97.5	71.3	17.5			JBEBAAD-19-0021	78.8	11.2
	JBEAAEI-19-0013	18.1	23.7	6.1	88.9	67	7.9			JBDIABB-19-0221	41.4	16.4	45.1	9.4	48.6	10.4	46.6	8	16.6	30.3	11.6	44			JBACAAF-19-0097	39.1	26.3	62	13.9	24.1	25.6	70.6	10.1	46.9	14.9			JBABADF-19-0001	86.6	64.4	30.9	77.1	62.7	17.6			JBCDAFJ-19-0097	50.2	11.4
	JBEAAFA-19-0167	43.7	6.8	71.4	6.9	55.1	8.3			JBDJAAE-19-0069	93.7	100	49.6	7.3	53.9	18.7	97	98	16	33.7	11.9	81.3			JBCIAAH-19-0064	21.5	51.1	15.9	52.2	11.2	59.5	27	24.6	47.9	14.9			JBBHAAB-19-0014	99.8	100	56.7	66.1	68.1	17.7			JBBEADF-19-0079	56.9	12
	JBBBAAH-19-0058	11.7	49.2	57.7	24	53.5	8.4			JBEAAFA-19-0006	95	99.9	50.6	19.5	45.6	27.8	95.1	99.9	42.7	12.9	12.3	73.8			JBAGAAD-19-0140	17.6	25.2	14	52.4	66.7	5.3	45.9	16.9	51.5	16			JBBBADD-19-0024	36.4	36	47.7	61.1	60.7	18.4			JBEAABH-19-0018	73	12.1
	JBCHACG-19-0017	39.7	48.9	52.9	17.8	82.9	8.6			JBCIAAH-19-0051	76.5	11.2	26.2	17.2	49.9	20	65.7	10.3	48.7	11.5	12.9	36			JBEHAAB-19-0008	37.5	40.8	15.8	67.9	46.2	17.3	51.8	13.3	36.3	18			JBDEABH-19-0052	51.9	14.3	73.9	96.4	47	18.5			JBBDAGF-19-0024	70.6	12.8
	JBCDACJ-19-0017	48.2	35.3	59.6	26.9	45.4	8.7			JBBBAEF-19-0040	97.3	96.8	39.4	25.4	28.3	44.1	97.7	99.7	3.7	85.5	12.9	81.6			JBCDAFJ-19-0025	30	63.1	27.3	57.4	68.8	8.9	64.3	19.4	64.4	19.4			JBCJAAB-19-0002	43	18.5	12.4	69.4	24.8	18.8			JBCIAAB-19-0125	59.8	14.3
	JBBDAJB-19-0090	13	78.6	58.5	13.6	73.5	8.9			JBCDAAC-19-0040	19.8	72.1	12.4	26.1	30.5	45.7	59.3	21.3	30.4	26.5	12.9	100			JBBCABH-19-0019	16.9	67.9	9.2	90.8	10.1	69.4	6.9	95.2	34.8	19.5			JBDFABA-19-0080	62.7	19.6	27.7	68.9	41.3	19.1			JBDEAAB-19-0076	76.1	14.7
	JBEHABI-19-0050	24	59.1	34.2	18.6	88.7	9.3			JBBDAJB-19-0020	92	47.8	30	12.1	61.2	16.2	92.5	46.3	11.3	44.7	14.5	75.5			JBDAAAB-19-0073	45.4	26.3	9.6	78.9	36.3	20.3	64.8	10.2	34.2	19.7			JBCCAAB-19-0100	25.9	41.5	67.2	99	44.2	19.1			JBACAAF-19-0055	47.9	14.8
	JBCHAFC-19-0026	77.1	7.2	81.9	7	78.2	9.4			JBCIACA-19-0215	96.3	91.5	66	14.4	37.2	31.1	100	89	16.9	26.4	14.8	73.1			JBCIAAH-19-0384	31.3	78.3	39.7	23.6	12.2	58.9	47.2	20.3	49.8	20.1			JBBAAAF-19-0010	21.2	81.3	42	55	53.1	19.5			JBCGAAG-19-0190	60.9	16.3
	JBEAACH-19-0021	52.9	14.2	21.7	35.2	55.2	9.8			JBAJAAH-19-0040	31	54.2	37.6	25.8	30.7	37.3	50.4	34.2	66	6.8	15	26.1			JBDDAAJ-19-0154	18.9	71.2	34.8	26	4.9	88.2	41.2	32.1	58.2	20.6			JBBDAAI-19-0052	48.9	24.1	39.3	88.5	53.5	20.1			JBCDADA-19-0073	49.8	16.5
	JBCCABB-19-0078	29.5	19.1	24.8	21.2	70.2	9.8			JBCDAFJ-19-0061	95.6	96.6	49	6.5	24.1	57.2	96	99.9	13	29.3	15.1	41.8			JBCIACE-19-0227	43.5	79	30.1	74.9	44.7	19.1	67.4	18.6	61.2	20.6			JBDEABH-19-0074	36.6	12.2	69.7	96.9	28.2	20.6			JBBJAAG-19-0009	57.7	16.8
	JBBBABI-19-0143	14.6	61.8	23.7	30.9	40.9	9.9			JBDHAAI-19-0040	41.3	36.4	22.3	34.9	21.6	51.2	33.4	40.7	51.3	9.7	15.5	70			JBDIAAB-19-0027	37.3	46	63.1	17	88.1	97.6	90.7	21.9	93.9	20.9			JBDDAAF-19-0095	35.4	30.9	40.4	75.2	56.3	20.6			JBEAACH-19-0039	67.8	17.1
	JBCHACA-19-0006	21.1	15.7	11.5	54.4	41.8	9.9			JBCIAEJ-19-0067	99.7	97.7	47.9	20.8	40.5	32.2	99.1	98.3	67.9	7.4	16.5	61			JBCBAAJ-19-0030	29.6	48.8	13.2	78.7	31.1	24.8	53.3	12.5	29.8	21.1			JBDDAAF-19-0023	38.9	29.4	44.5	67.1	53	20.7			JBEFAAC-19-0054	78.2	17.2
	JBCGAAG-19-0189	42.2	12.7	44	11.1	48.2	10			JBBDAJB-19-0014	69.2	65.6	15.9	22.3	29.4	35.6	47.9	91.2	55.7	8.8	16.8	73.5			JBAJAAH-19-0236	39.1	41.3	11	92.3	55.8	18.6	68.3	12.2	40.2	21.5			JBABADF-19-0098	22.9	45.8	34	87.7	53.2	21			JBDJAAE-19-0139	38.9	17.5
	JBBDAFG-19-0077	44.6	24.9	57.4	13.8	76.2	10			JBEAAGC-19-0126	68.3	94.2	27.3	14.9	43.9	27.6	98	96.1	17.3	29.3	16.9	62			JBCGAAB-19-0079	33.7	48.7	29.4	26.7	24.8	31.4	10.3	72	32.3	21.9			JBCDAAB-19-0055	20.7	45.6	80.7	54.1	39.6	21.4			JBCDAAC-19-0033	71.4	17.7
	JBBAAAF-19-0069	41	7.5	50.8	12.4	49.9	10.1			JBCDABA-19-0195	7.7	91.9	36.6	12.7	16.3	28	5.8	87.6	51.5	9.8	17.2	42.4			JBBDAGD-19-0099	31.4	47.7	37.1	86.6	32	24.6	85.7	14.4	55.1	22.5			JBEHAAB-19-0007	59	18.3	47.8	71.6	49.3	21.4			JBBEABG-19-0010	36.6	17.8
	JBBEADA-19-0085	29.3	27.9	4.8	93.2	54.9	10.1			JBAGABE-19-0019	42.1	95	49.2	9.5	49	23.6	40.7	94.5	31.4	17.1	17.7	52.2			JBCIACA-19-0514	35.2	58.9	41.1	33.9	26.4	67.8	47.6	35.4	76	22.5			JBBAAAF-19-0004	89.6	54.3	54	90.9	49.8	21.5			JBCIAFF-19-0005	32.8	18.1
	JBCHACA-19-0024	32.2	48.9	23.5	50.9	55.8	10.2			JBCHAEA-19-0004	97.6	100	72.4	13.6	42.3	28.6	97.8	99.9	66.5	6.8	17.8	47.1			JBCIACA-19-0360	38	28.3	10	84.3	41.1	15.9	7.5	93.6	33.5	22.6			JBEGAAC-19-0066	75.4	13.9	36.2	91.3	52.3	22.2			JBCDAGC-19-0008	39.3	18.2
	JBACAAB-19-0005	28.4	23	31.5	14.6	37.4	10.3			JBCIAAB-19-0099	98.9	95.6	26.6	13.2	53.8	16.6	98.6	98.8	5.4	70.3	18	33.4			JBBDAEB-19-0004	22.1	61.7	12.6	90.8	43.3	19	75.6	8.6	27.4	22.8			JBCFAAJ-19-0050	40.4	25.5	41.8	66.3	43.4	22.3			JBDFABA-19-0076	73.3	18.2
	JBDFABE-19-0041	23.2	75	62.3	25.5	41.2	11			JBBDAJB-19-0006	45.5	34.9	45.8	22.5	55.3	20	16.6	86.2	54.9	8.8	18.3	39.2			JBABAHA-19-0074	31.5	28.7	25.9	32.1	11.6	50.6	30.1	23.6	27.6	22.9			JBCIAFF-19-0082	38.2	32	40.9	71.7	49.8	22.7			JBDCAAC-19-0142	63.8	19.1
	JBBDAAB-19-0135	40.3	11.2	5.4	87.8	44.6	11.6			JBEAAAD-19-0016	95	99.9	37.1	24.6	22.9	38.6	95	99.9	39.8	14.6	18.3	62			JBCJAAB-19-0013	70.3	94.9	29.2	77.8	37.7	26.4	17.2	73.7	54	23			JBCGAAG-19-0328	17.2	79.5	33.7	66	60.4	23.2			JBDGAAG-19-0056	64.2	19.1
	JBCDABH-19-0002	61.6	18.9	69.4	13.2	41.8	12.1			JBBBAAH-19-0178	98.8	94.3	48.1	8.3	40	23.6	98.8	97.8	65.3	5.9	19.7	67.3			JBBDABE-19-0073	37.2	27.2	17.6	52.8	9	61	9.2	73.3	31	23.2			JBAIAAD-19-0106	10	49.5	73.1	87	52.2	23.4			JBDAAAB-19-0089	27.9	19.2
	JBCGAAG-19-0044	63.1	82.6	71.9	45.9	83.6	12.3			JBCHACG-19-0256	100	95.7	40.9	10	30.2	43	100	96	14.7	50.1	21	60.4			JBCDAAB-19-0096	72.5	99.1	23.4	89.5	28.5	33	63.7	19.6	54.5	23.5			JBCHACG-19-0002	99.1	99.8	45.1	45.1	46.5	23.6			JBBCABH-19-0054	38.2	19.4
	JBDAAAE-19-0010	40.5	45.6	80.8	39.1	73.5	12.4			JBBDAAE-19-0003	54.2	47.4	8.5	73.5	45.8	32.4	40.2	60.2	31.8	18.7	21.1	57.7			JBAIAAD-19-0062	27.3	46.5	13.8	62	16.5	44.7	27.8	23.9	27.9	23.9			JBEFAAC-19-0104	96.2	99.9	14.3	90	41.8	24.8			JBDEABH-19-0130	51.4	19.8
	JBBDAAJ-19-0005	62.4	69.8	72.4	44.6	80	12.4			JBCIAAH-19-0097	94.3	100	44.1	9.1	46.8	20.2	97.4	98	12	43.5	21.7	69.7			JBCCACA-19-0001	21.2	67.9	15.4	68.6	18.7	38.1	27.6	24.3	27.8	24.2			JBEGADG-19-0026	99.6	99.9	13	93.5	45.7	24.9			JBCDABA-19-0014	25.7	20.4
	JBCHAEB-19-0021	60.5	80.5	59	52.4	91.2	12.4			JBEAAFA-19-0110	97.7	97.1	23.9	41	52	25.8	98.2	97	55.1	8.7	21.9	50.5			JBDHAAI-19-0169	38.4	26.1	9.9	75.7	46.8	12.2	27.3	25.8	28.1	24.3			JBAIABE-19-0014	22.3	39.6	95.7	96.1	52.9	25.7			JBDGAAD-19-0004	38.6	21.3
	JBBBAAI-19-0015	14.3	65.3	15.8	30.3	64.8	12.7			JBDDAAF-19-0403	94.6	93.5	5.4	66.7	21.8	47.2	94.1	97.4	57.4	8.2	22.1	40.8			JBEHAAB-19-0097	30.1	35	22.1	41.1	29.8	23.6	21.2	33.6	31.3	24.4			JBCAADB-19-0017	77.7	66	47.1	32.7	43	26.2			JBCIAAH-19-0266	75.2	21.4
	JBEHABI-19-0137	24	76.6	21.2	47.1	79.5	12.7			JBAGABE-19-0101	83.9	98	31.4	11.3	26.8	47	83.8	97.9	15.1	35.9	22.3	49.2			JBBEADF-19-0126	27	71.9	60.8	20.8	19.5	86.3	25	91.4	87.7	25.9			JBADAAG-19-0018	56.1	20.3	39.2	88.5	48.4	26.2			JBCIACA-19-0505	52.5	21.5
	JBABADA-19-0006	34.6	8.7	66.6	7.9	35.7	12.8			JBDIAAB-19-0040	27.4	79.4	50.7	32.8	48.7	22.3	56.1	35.4	43.1	13.9	23.1	40.5			JBDEAAB-19-0250	32.8	29.9	23.4	32.2	7.5	81.5	53.9	31.7	62.2	26.3			JBCIACE-19-0041	48.7	23.7	42.5	85.5	45.2	26.6			JBDGAAB-19-0007	50.9	21.7
	JBBDAAF-19-0136	70.2	55.1	81.4	38.7	72.8	12.8			JBCGAAG-19-0173	99.1	98.5	25	16.3	39.2	31.7	98.8	99	26.9	18.3	23.1	56.6			JBBCADC-19-0048	50.3	98.7	22.3	98	23.4	43.4	82.5	14.6	40.7	28.7			JBABADF-19-0020	44.4	79.6	42.7	36.5	38.2	27			JBAIAAD-19-0048	65.1	22
	JBDCAAE-19-0087	22.8	71.1	47.6	33.9	51.5	12.9			JBDJAAE-19-0094	94.6	100	37.5	21.6	45.9	27.1	97.8	98	48.9	10.3	24.3	59.2			JBCDAAB-19-0057	21.3	79.3	16.6	63.2	29.2	41.5	28.4	39.5	40.8	28.8			JBBDAFG-19-0146	34	37.9	54.6	55	42.5	27.2			JBBEABG-19-0012	33.7	22.2
	JBBDADH-19-0150	76.6	79.4	82.4	44.6	89.3	13			JBDIABB-19-0092	19.5	86	6.7	50.5	65.4	16.9	18	84.5	100	86.3	25	85.9			JBDEAAD-19-0067	23.3	41.8	10.7	83.4	91.5	92	45.3	53.3	68.2	29.1			JBEAAAD-19-0071	18.5	49	86.9	98.4	47	27.4			JBDDABD-19-0004	56.3	22.4
	JBBDADH-19-0040	62.6	38	56.4	29	55.2	13.1			JBCGACB-19-0031	21.3	85	90.2	96	20.9	66.3	53.5	36.1	95.1	81	25.8	86.2			JBCDAAB-19-0079	66.2	99.6	57.7	30.7	79.7	10.5	19.6	62.8	44.8	29.2			JBCGADG-19-0012	74.9	15.5	36.5	90.4	24.1	27.5			JBDEACE-19-0005	37.7	22.5
	JBCDADA-19-0070	22.9	90	25.1	63.8	65.4	13.2			JBCGAAG-19-0155	97.2	99.9	22.6	16.4	40.7	29.8	97.5	99.9	25.7	20.8	25.9	49.8			JBDGAAG-19-0207	17.5	80.5	12.8	79.7	23.2	29.5	66.7	10.3	23.4	29.3			JBBDAAF-19-0019	29.6	38.5	29.1	90.1	37.5	27.7			JBDEAAB-19-0104	61.8	22.6
	JBCDABA-19-0001	14.3	20.8	27.5	14.9	42.9	13.3			JBDDAAF-19-0188	61.7	15.5	25.8	9.2	31.6	29.4	66.3	10.4	27.7	16.6	26.3	67.8			JBBDAFG-19-0001	30.7	60.3	28.7	47.8	29.5	76.4	87.5	30.2	90.8	29.6			JBDIABB-19-0078	63.3	18.4	43.4	90.9	38.5	28.5			JBABAGH-19-0155	20.3	23.1
	JBBDAJB-19-0044	33.8	43.7	19.2	33.5	76.2	13.3			JBEAAFA-19-0160	18.9	93.9	68.3	4.2	22.9	61.7	59.4	26.8	29.2	21.2	27.1	23.2			JBCHAEA-19-0133	30.4	63.1	15	83.6	24.3	73.6	61.2	28.6	57.5	30.3			JBDDABB-19-0006	25.1	42.4	37	79.4	34.5	28.8			JBCDABH-19-0004	26.7	23.4
	JBCIAAH-19-0103	89	91.8	53	63.2	82.5	13.3			JBCIAFF-19-0055	74.2	12.5	17.5	11	31.8	31.9	9	79	10.3	49.2	27.6	22.8			JBBDABE-19-0102	25.4	54.8	12.7	89.5	22	68	69.9	23.3	54.3	30.5			JBBDACI-19-0126	27.4	40.9	56.7	58.1	36.3	29.5			JBDEAAB-19-0072	55.2	23.4
	JBEAAAD-19-0073	36.4	21.9	16.4	34.3	55.3	13.4			JBBDAJB-19-0030	95.9	96.4	17.8	19.9	29	67.4	96.9	96.6	69.8	7.8	27.6	46.5			JBACAAB-19-0001	33.3	38.9	44.3	24.6	10.6	53.8	49.8	13.1	21.6	30.7			JBABADI-19-0080	24.3	42.3	42.7	70	37.7	29.5			JBBEABG-19-0039	56.1	23.4
	JBCIAAB-19-0011	73.6	64.8	85.4	42.4	82.4	13.4			JBAGABE-19-0062	97.5	98.4	54.9	6	32.9	28.6	97.6	98.3	59.7	8.4	28	33.3			JBABAEJ-19-0017	33.9	31.7	11.5	92.8	26	27.7	39.7	18.2	24.5	31			JBDAAAE-19-0003	98.3	98.8	21.9	68.7	36.7	29.8			JBBDAGD-19-0047	54	23.5
	JBDCAAC-19-0166	62.7	53.3	81.4	81.8	89.7	13.4			JBDEAAB-19-0088	15.7	67.3	15.4	43.8	100	97.3	14.7	77.3	62.2	6.2	28.2	20.7			JBCHAFC-19-0028	36.9	37.5	9.8	84.6	33.8	20.4	12.4	95.1	40.3	31.1			JBDIABB-19-0233	45.4	23.1	77.5	90.7	37.8	31.2			JBBEABG-19-0013	66.3	23.5
	JBBDAAB-19-0194	59	7	19.9	25.1	42.8	13.5			JBBDAJB-19-0036	97.5	96	21.2	22.5	48.3	41.8	97.2	96.5	44	11	28.4	51.8			JBABADF-19-0014	25.3	63.4	52.4	21.9	22.3	35.1	45.5	14.4	20.6	31.5			JBADAAG-19-0004	73.1	74.4	23.9	74.4	43.9	31.2			JBDAAAB-19-0028	55.9	23.6
	JBDJAAE-19-0101	61.6	54.7	83.5	83.7	85.5	13.5			JBCIACE-19-0374	96.8	99.6	18.5	52.7	36.6	35.4	97.6	99.6	52.2	11	28.8	52.7			JBBDAFH-19-0007	31.3	71.8	14.8	95.5	38.2	15.4	72.5	16.5	38.2	31.6			JBBDABE-19-0081	100	100	16.5	69.3	22.3	31.4			JBCJABE-19-0105	54.1	24
	JBCHACG-19-0326	51.9	45.4	32.7	44.9	87.6	13.5			JBEAAAB-19-0003	98.6	98.6	59.4	8.4	25	46.3	98.9	99.1	55.9	10.1	30.2	61.1			JBCHACA-19-0004	35.1	39.1	8	90.8	55.9	11.6	26.5	25	21.1	31.7			JBCDAAB-19-0047	31.8	26.3	57	78.5	24.6	31.9			JBCIAAH-19-0313	27.2	24.1
	JBBDABE-19-0149	40.6	45.3	37.1	47.1	56.6	13.7			JBCHAAB-19-0118	99.2	95.5	49.3	7.3	56.3	20.7	99.1	96.7	47.9	11.3	30.4	50.8			JBBBABI-19-0214	57.2	19.6	12.4	70.2	97.7	89.2	38.5	61.5	72	32.2			JBDDAAF-19-0016	97	99.9	24.7	89.4	32	32			JBDGAAG-19-0001	60.8	24.3
	JBCHACA-19-0061	68.9	74.4	70.1	46.8	81.1	13.7			JBCDAGC-19-0030	6.9	96.8	67	7.2	45.3	10.3	37.6	13.7	26.7	22.6	30.6	23.6			JBCHAEA-19-0009	23.3	51.4	16	49.6	16.1	43	38.9	16.8	20.7	32.3			JBCEACC-19-0028	99.9	100	25.8	49.8	31.5	32.2			JBADAAG-19-0008	20.2	24.6
	JBDEAAB-19-0192	67.6	77.6	70.4	47	82.8	13.7			JBDDAAF-19-0327	97.4	99.6	14.8	26.1	35.9	40.2	97.9	100	68.4	9.3	30.9	91.9			JBCBAAI-19-0052	27.8	37.3	12.6	94.7	58	10	71.5	9.9	19.9	33			JBEBAAB-19-0019	10.8	42.2	30.6	79.7	29.4	32.6			JBEAAAI-19-0014	59.7	24.7
	JBCGACB-19-0113	41	62.4	40.4	35.9	84.3	13.7			JBCBAAD-19-0098	23.9	79.5	31.6	20.2	28.2	65.2	22.4	83.3	5.7	60.1	31.4	84.7			JBCHAAE-19-0008	30.3	73	16.4	90.3	74.3	72.8	22.2	93.7	63.2	33.4			JBEFAAC-19-0096	99.4	99.8	28.7	89.4	25.9	33.5			JBBDACI-19-0019	46.4	24.9
	JBDCAAC-19-0015	48.3	58.5	75.9	77.2	86	13.7			JBCHAEA-19-0015	53.9	63.6	14	57.3	55.1	18.2	63.6	49.8	13.5	35.9	31.6	57.5			JBDEABG-19-0379	62.1	98.5	22.1	98.3	43.5	21.4	31.3	51.1	32.3	33.6			JBDEABH-19-0172	18.1	22.1	72.1	94.7	15.6	33.8			JBBHABC-19-0002	51.2	25.1
	JBCAADB-19-0076	70.7	75.2	66.4	55	82.3	13.8			JBCIACE-19-0271	98.1	96.8	57.5	15.2	23.2	40.3	98.6	97.7	59.7	10.2	31.8	63.8			JBACAAF-19-0033	36.8	64.8	29.4	74.7	18.2	70	26.5	25.9	21.8	33.7			JBDHAAI-19-0098	99	99.8	18.7	79.2	28.5	33.8			JBDIABB-19-0077	56.6	25.1
	JBCIACE-19-0001	43.8	31.5	31.6	48	49.2	14			JBCHACG-19-0319	92.2	99.9	19	34.3	49.9	32.3	95.7	99.9	21	29.3	32.7	91.3			JBCBAAD-19-0002	33.7	65.2	13.6	96.8	26.3	81	39.9	67.4	80.6	33.7			JBAIAAD-19-0061	81	72.5	44	52.6	50.1	34.1			JBCHAFC-19-0077	65.4	25.3
	JBDAAAB-19-0009	31	20.8	27	20.1	56.9	14			JBABAHA-19-0021	77.7	8.7	73.2	5.9	65.3	8.6	21.3	17.6	26.9	16.5	32.8	20.4			JBABAIF-19-0052	26.6	85.2	17.5	65.7	29.3	35.9	59.7	16.3	26.1	36.1			JBCDAAB-19-0053	34	28	58.8	76.4	19.9	34.2			JBCIAAH-19-0302	61.7	25.4
	JBCAAAI-19-0004	41	34.4	64.8	10.6	72.2	14			JBDIABB-19-0037	36.2	23.1	14.3	15.3	52	22.1	70.9	9	21.6	29.3	33.1	89.9			JBAGAAJ-19-0007	35.7	52.9	18.1	66.7	44.2	34.9	80.1	37.2	82.2	36.1			JBEHABI-19-0036	48.7	40.7	41	65.8	81.6	34.9			JBABAGH-19-0051	54.8	26.3
	JBDIABB-19-0098	24	90.6	57.8	28	54	14.3			JBBBABI-19-0197	19.8	76.7	20.6	16.8	26	53.9	48.9	30.5	34.2	18.3	33.2	90.1			JBAFAAB-19-0014	18.3	60.6	39	22.3	37.5	15.6	41.4	16.6	17.2	36.8			JBBDAGD-19-0027	53.7	25.9	66	36.3	80.4	35.4			JBCGAAG-19-0171	44.9	26.5
	JBCHACG-19-0339	59.3	44.4	82.2	79.2	84.6	14.3			JBCIAAH-19-0085	27.2	41.8	14.7	20.2	25.8	49.8	73	13.1	26.8	28	33.5	91.7			JBCDAGC-19-0012	38.7	86.2	79.1	93.1	29.9	24.9	59.4	22.3	35	37			JBBBABI-19-0068	35.6	31	45.3	77.8	31.6	35.7			JBBBAAB-19-0075	23.4	27.1
	JBCDACH-19-0003	45	52.5	47.2	40.8	84.9	14.4			JBEAAFA-19-0011	80.3	21.2	22.3	13.5	27	49	79.5	18.9	33	17.5	33.6	91.7			JBCGAAG-19-0114	24.8	56	44.2	42.5	87.5	56.4	93.7	21.6	54.7	37			JBEAAFA-19-0252	99.5	99.5	25.1	82.9	27.2	37.3			JBEAABH-19-0120	50.1	27.3
	JBCHACG-19-0239	21.8	64.9	39.6	24.2	37.8	14.5			JBEAAFA-19-0531	96.3	99.2	42.1	9.7	26.6	51	96.2	99.9	48.8	12.9	33.7	90.1			JBCDABA-19-0111	87.8	86.5	30	93.2	52	30	84.5	38.1	81.6	38.9			JBABADF-19-0150	33.1	28.6	39.8	85.5	27.6	37.9			JBEAABH-19-0132	25.7	27.9
	JBDEABG-19-0005	78.2	55	65.1	40.3	75.1	14.5			JBBBAAI-19-0049	23.8	86.6	44.6	9.4	46.7	28.3	34	56.6	16.9	52.2	34	88.3			JBCGABB-19-0001	35	42.3	11.9	94	28.1	65.7	37	79.6	77.4	39.2			JBEFAAC-19-0097	99.9	99.8	33.2	79.4	25.6	38.5			JBCBAAJ-19-0052	55.7	28.3
	JBCIACE-19-0199	63.6	78.8	62.6	51.8	78.3	14.5			JBDCAAC-19-0105	97.5	97	21	20.4	58.2	25.2	97.5	99.9	63.7	9.9	34	90.8			JBBDADH-19-0078	24.1	74.6	54	39.6	46.5	31.4	55.3	12.8	16.5	40.2			JBDIAAB-19-0005	23.1	84.9	32.3	37.4	22.1	39.5			JBCIACA-19-0014	48.7	28.6
	JBABADF-19-0093	76.8	93.4	64	60.8	76.5	14.8			JBBDADA-19-0047	99.2	99.3	56.2	7.4	52.9	26.5	98.7	99.7	14.3	40.5	34.2	88.2			JBDDAAF-19-0088	92.2	99.9	46.5	48.5	31.6	31.3	94	46.7	95	40.4			JBDAAAE-19-0009	34.4	38.2	63.2	45	35.3	40.3			JBCDABA-19-0152	11.9	28.8
	JBCDAAB-19-0012	72.8	71.6	65.3	50.5	79.2	14.8			JBBBAEF-19-0052	97	99.5	41.7	24.1	38	31.5	97.7	99.5	71.9	6.3	34.3	34.1			JBDEABG-19-0188	83.3	72.5	65.9	34.6	33.3	31.5	37.9	42	38	41.1			JBCDADA-19-0008	28.7	62.1	25.4	38.7	24.2	40.8			JBCIACE-19-0036	44.2	28.8
	JBBDAAB-19-0225	29.6	35.4	56.1	14.4	48.2	14.9			JBEAACH-19-0030	12	79.7	58.6	13.4	54.4	16.6	62.5	12.9	44.4	12.1	34.7	29.1			JBCAADB-19-0054	36.1	58.8	11.1	95.3	86.1	57.9	30.9	75.5	57.3	42.1			JBDGAAB-19-0002	91.9	100	35.4	37.5	25.5	41.6			JBCIAAH-19-0603	39.9	29
	JBEAAFA-19-0317	53.5	48.5	65.8	82.7	85.1	14.9			JBCHAAB-19-0076	95.3	99.9	47	8.6	44.5	25	96.6	99.7	50.2	9.5	35.2	50.7			JBCCABB-19-0071	61.4	98.9	22.1	97.6	54.1	19	78.9	21.2	40	42.3			JBCHAAE-19-0009	42.3	51.9	22.4	85.7	30.9	42.7			JBBEADI-19-0006	28.1	29.2
	JBDGAAB-19-0019	40.8	43.8	66.3	53.7	83.9	15			JBCJABE-19-0155	90.2	96.6	36	12.7	22.4	61.6	93	94.6	21.6	29.3	35.5	82.9			JBBDAGI-19-0007	50.6	96.5	36.3	43	26.8	37.4	30.9	43.9	30.1	42.5			JBBDAGD-19-0009	25.7	42.4	69.7	47	25.4	42.8			JBEDACG-19-0016	24	29.6
	JBBEADI-19-0003	71.9	49.4	89	76.4	91	15			JBAJAAH-19-0094	33.3	38.8	10.8	63.6	41	36.2	16.4	78.6	25	15.2	35.8	74.4			JBCDABH-19-0013	53.2	66.4	63.4	31.6	40.6	38.8	92.5	43	92.5	42.5			JBBBAAI-19-0057	70.4	26.8	38.5	76.4	63.5	42.9			JBBEADF-19-0080	27.3	29.6
	JBCGAAG-19-0180	72.8	72.6	75	44.8	68.6	15.2			JBBDAJB-19-0065	97.1	96.1	35.6	10.1	55.8	27.8	97	96.7	76.1	8.5	35.9	57.2			JBDIABB-19-0166	93.2	98.7	26.1	98.5	38.3	25.5	93.9	40.6	93.9	42.6			JBBCAHF-19-0002	84.8	98.2	19.7	85.9	34.4	43.2			JBDEAAB-19-0071	36.9	29.6
	JBCIAAH-19-0506	74.5	71.4	78.5	42.6	77	15.2			JBDGAAG-19-0012	90	99.8	35.9	11.7	37	37.4	97.3	100	29	22.3	36.3	63.7			JBBBAAI-19-0017	90.2	99.2	21.9	95	20.9	46.2	80.8	55.6	92.9	43.3			JBAGAAJ-19-0012	14.4	31.2	94.3	96.2	28.8	43.7			JBBEADF-19-0020	27.1	30.4
	JBCHAFC-19-0012	64.1	70.9	68.8	51.7	77.4	15.2			JBAGAAD-19-0142	95.4	89.7	51.3	18.2	34.9	35.9	97.5	89	65.5	7.1	36.6	57.2			JBDAAAE-19-0030	30	73.1	39.4	33.1	84.2	61.4	22.7	94	50.7	43.5			JBCGACB-19-0108	99.2	100	40.1	46	34.5	45.2			JBABADF-19-0101	28.3	30.9
	JBEAAAD-19-0005	57.4	37.1	73	66.8	73.1	15.3			JBBBAAI-19-0011	54.8	15.2	27	8.9	17.2	64.1	55.9	10.8	24.7	32.8	36.6	84			JBEHAAB-19-0002	96.9	97.7	26.7	98	19.8	47.8	91.4	42.6	91.4	43.5			JBDBAAJ-19-0001	60.6	30.8	39.9	90	62.6	45.2			JBDEAAB-19-0082	46.6	30.9
	JBDDAAF-19-0007	54.8	42	76	77.7	86.4	15.3			JBCGAAG-19-0002	97.5	97.6	51.2	6.9	35.5	33.7	100	95.9	34.5	15.9	36.7	45.2			JBCIAAI-19-0051	39.8	30.3	48.2	21.2	97.6	92.4	34.8	56.7	43.8	43.6			JBDFABE-19-0062	15.7	29.7	36.3	79.4	14.4	46.6			JBBBACB-19-0017	39.4	31.5
	JBCEACC-19-0003	53.7	45.6	93.9	62.4	87.8	15.3			JBCHACG-19-0178	92.6	99.7	6.7	91.5	38.3	45.2	93.8	99.7	16.2	38	36.7	94.7			JBBBABI-19-0194	40.5	61.1	34.8	32	95.9	91.3	61.5	43.2	58.7	43.8			JBCIAFF-19-0093	29.4	19.1	24.9	45.2	22.7	48.1			JBAIAAD-19-0040	27	31.6
	JBCHAFC-19-0039	78.4	54	72.9	44.4	26.7	15.4			JBCIACA-19-0486	95	100	27.3	15	27	43.5	96.1	99.9	18.8	28.2	36.8	42			JBEAAAD-19-0112	29	63.6	19.8	69.7	32.5	62.7	33.2	80.2	62.1	43.9			JBCCABB-19-0025	48.4	31.7	94.7	98.4	21.2	48.5			JBDEAAB-19-0097	34.6	31.7
	JBBDAFI-19-0009	73	41.7	38.9	36.4	58.2	15.4			JBBBAAH-19-0019	97.3	96.6	6.3	55.4	31.7	49.3	93.7	99.5	58	7.9	37.1	44.9			JBBJAAG-19-0044	27.7	69.3	19	95.5	88.1	92.4	24.5	92.1	53.5	44.1			JBBDAJA-19-0088	81.8	16.1	42.4	50.9	15.2	50.3			JBBDAEE-19-0008	53.6	31.8
	JBBDAAB-19-0124	50.6	54.5	69.4	82	86	15.5			JBBBAAH-19-0024	76.6	15.5	29.6	17.1	35.3	30.4	84.9	13.2	11.3	41.5	37.1	91.9			JBBBABI-19-0173	33.3	73.7	32	31.4	96.1	91.2	33.8	75.8	59.1	44.2			JBEAAAD-19-0074	25.8	78.2	29.5	90.9	24.1	50.5			JBCDADH-19-0002	25.7	32.2
	JBABAGH-19-0011	62.5	64.7	55	42.9	73.9	15.6			JBDCAAE-19-0256	51	31.4	56.9	27.9	77.2	11.8	28.2	51.5	21.5	22.5	37.4	20.7			JBCHAEB-19-0027	22.7	51.6	7.4	79.5	12.7	54.7	12.8	87.1	25.6	44.5			JBABADF-19-0071	29.7	40.4	62.7	59.2	20.5	50.8			JBBCACA-19-0003	42.2	32.2
	JBCHACG-19-0008	70.8	73.9	67.7	53.3	78	15.6			JBCGAAG-19-0359	94.3	99.9	8.7	69.8	25.4	52.3	97.9	99.9	15.8	38	37.5	66.5			JBDDAAJ-19-0027	94.5	99.2	26.1	84.7	18.9	50.8	98.2	44.5	98.2	45.2			JBCIAEJ-19-0055	64.3	21.8	33.3	83.9	49.6	51.1			JBCAAAI-19-0009	48.2	32.4
	JBEAAAD-19-0023	60.1	39.5	77.2	73.1	85.9	15.6			JBEAABH-19-0113	96.8	99.5	24.7	15.2	21.1	67	97	99.5	12.8	49	37.5	87.3			JBDEABG-19-0222	95.2	100	31.7	79.7	60.6	16.4	97.3	44.6	97.4	45.6			JBDIABB-19-0231	62.6	12.9	78.3	91.4	23	51.2			JBBBAAI-19-0024	51.1	32.4
	JBBAAAB-19-0045	60.4	86.2	73.7	44.3	68.9	15.7			JBBDAJB-19-0039	97.5	94.1	9.9	48.9	30.5	88.8	95.9	96.4	9.4	50.5	37.6	52.7			JBCCABB-19-0034	91	97.9	20.4	95.3	20	48.7	83.8	50.9	92.5	46.1			JBCGACB-19-0001	23.1	83.5	85.9	99.1	20.6	51.5			JBABAFF-19-0030	86.6	32.4
	JBDGAAG-19-0079	65.8	78.5	81.1	54.2	60.2	15.8			JBAGABE-19-0118	97.3	96.8	16.7	37.5	28.2	63.3	97.3	98	24.3	18	37.8	51.4			JBEAABH-19-0022	26	77.4	20.7	74.4	60.8	33.1	25.7	94.1	52.8	46.5			JBDAAAB-19-0006	57.6	22.4	39.7	89.2	20.2	52.9			JBEHAAB-19-0215	53.4	33
	JBBDAAF-19-0022	65.6	67.5	75.4	42.9	68.3	15.8			JBCGAAG-19-0015	98.7	98.9	68.8	5.5	39.5	30.7	98.9	99.3	52.4	10.6	38.3	44.5			JBCHAFC-19-0076	50.5	20.9	74.1	13	47	11.8	14.9	48.5	15.7	46.6			JBCCABB-19-0049	29.8	33.5	92.3	99.1	20.3	53.2			JBABADF-19-0219	26.5	33.4
	JBCDAAB-19-0123	57.2	84.5	65.4	49.2	74	15.8			JBEAABH-19-0089	97.3	98.8	62.3	16.2	44.1	30.1	97.9	98.7	9.3	48.6	38.6	21.8			JBDEAAB-19-0041	95.3	98.9	32.3	98.4	14	64.6	98.8	45.2	98.8	46.6			JBDBAAJ-19-0028	52.9	33.2	45.9	64.7	52.4	53.7			JBEHABI-19-0005	52	33.4
	JBCDAFC-19-0009	66.9	79.5	70.4	47.6	74.8	15.9			JBCGAAG-19-0474	97.4	100	64.2	6.6	25.5	47.2	97.7	100	43.1	12	38.6	43.9			JBDAAAB-19-0135	95.8	99.7	32.1	98.8	41.9	23.3	91.5	49	98.9	46.7			JBDDAAF-19-0021	31.9	34.5	42.4	68.9	20.1	54.2			JBBDAGD-19-0004	38.2	33.6
	JBCDADA-19-0053	73.7	86.3	87	39.2	84.7	15.9			JBCIACA-19-0211	51.6	17.8	7.1	45	50.2	22.8	48.7	14.7	96.2	86.7	38.6	82.9			JBEHAAB-19-0044	79.3	97.9	64.8	54	43.5	14.9	94.9	45.5	94.9	46.8			JBDBAAB-19-0061	72.1	73.2	23.7	76.3	23.9	54.6			JBBDAGI-19-0083	35.9	33.8
	JBCEACC-19-0031	78.1	44	92.7	75	86	16			JBCHAAE-19-0019	32	38.5	80.4	7.1	39.4	38.2	16.3	78.1	27.4	14.7	39	68.7			JBBDAAE-19-0005	89.5	92.6	22.5	92.6	51.6	15	98.5	45.4	98.6	46.8			JBAJAAJ-19-0043	30	40.1	48.3	76.9	19.4	55.5			JBBDAGD-19-0189	49.4	33.8
	JBCGACB-19-0114	39.8	52.6	29.1	48.8	71.5	16.1			JBBEADF-19-0101	9.8	87.5	16.8	18.3	18.9	59.3	59.4	12.2	6	84.4	39.1	80.4			JBEGAAC-19-0032	86.9	99.2	25.2	90.2	55	15.9	90.8	49.2	98.2	46.9			JBABAFF-19-0049	35.8	27.4	39.8	88.7	19.1	57.4			JBBDAGI-19-0072	17.9	33.9
	JBDBAAJ-19-0006	67.1	45.8	95.7	68.5	85	16.1			JBEHAAB-19-0089	23.4	66.6	31.3	18.3	34.7	54	18	88.5	28.6	12.6	39.2	87.4			JBCIAAH-19-0507	21.1	53.2	42.4	30.5	14.3	37.4	42.8	15.6	14.5	47			JBEHABI-19-0017	65.3	29.3	62.5	84.5	11.1	58.4			JBBCAAG-19-0006	41.2	34
	JBCEACC-19-0002	58.2	48.8	77.3	77	85.7	16.1			JBDDABB-19-0155	32.8	61.6	45.9	22.1	49.6	24.2	19.4	89.8	27	20.4	39.4	48			JBBDABA-19-0040	84.6	99.6	53.5	47.9	71.3	13.8	85.8	50.3	92	47			JBBGAAF-19-0047	97.2	99.9	19.5	78.7	18.3	60.1			JBBGAAF-19-0021	36.1	34.4
	JBBCADC-19-0069	24.9	84.4	40.5	41	50.7	16.2			JBCGAAG-19-0198	99	98.2	33.1	11.8	25.4	46.9	99.4	98.5	15.7	32.6	39.5	36.6			JBBEADE-19-0199	69.9	96.3	30.1	62.3	24.3	37.7	91.3	45.8	93.1	47			JBAEACI-19-0037	36.8	52.1	14.1	75.4	11.4	61.1			JBBEAFB-19-0001	53	34.8
	JBBDABE-19-0131	61.4	29.1	73.8	21.5	51.4	16.3			JBCGAAG-19-0001	97.4	99.5	22.6	21.8	25	62.4	97.8	99.5	20.9	33.7	39.5	81.5			JBEHABI-19-0128	34.8	69.5	19.6	93.2	79.7	22.4	50.3	93.9	99.9	47.2			JBCDAFI-19-0028	87.6	96.1	19.4	79.1	10.9	66.4			JBAJAAJ-19-0012	36.6	35
	JBAJAAH-19-0003	65	73.2	68.7	47.3	79.7	16.3			JBBDAJB-19-0035	96.8	96	36.5	10.9	80.7	24.4	97.3	96.5	53.7	9.6	39.8	38.6			JBEHABI-19-0153	33.4	72.4	19.7	92.5	21.8	76.3	99.9	47	99.9	47.2			JBCBAAJ-19-0072	33.5	34.6	58.9	57.7	17.2	66.4			JBBDACI-19-0002	24	36
	JBCIAAB-19-0101	85.9	99	81.6	63.5	86.6	16.3			JBBDAJB-19-0015	51.1	90.4	13.8	27.9	29.2	32.9	49.7	90.7	46.4	11.9	40.5	22.4			JBEAAAD-19-0103	24.5	70.9	13.5	94.9	56.2	37.5	69	40	57.8	47.6			JBCCAAB-19-0090	22.4	55.9	71.7	95.3	13.2	67.1			JBACAAF-19-0059	46.8	36
	JBDEACE-19-0078	21.4	23	43.6	13.4	33.3	16.4			JBDDAAF-19-0105	97.4	96.6	16.9	24.1	74.8	18.6	97.4	99.5	21.2	24.9	40.6	83.2			JBEFAAC-19-0001	84.5	98.1	21.9	94.3	32.6	37.2	81.8	47.2	81.8	48			JBBDADH-19-0046	41.6	26.5	49.3	64.3	15.1	68.5			JBBGAAF-19-0012	27.1	36.1
	JBCDAFI-19-0032	67.8	77.2	83	46.8	83.2	16.4			JBCHAFC-19-0072	51.9	37.9	42.5	7.4	58.7	18.8	19.6	86.4	20.2	30.2	40.9	76.3			JBEDACG-19-0052	82.5	97.4	24.3	86.4	44.2	22.7	91.9	48.4	91.6	48			JBCCABB-19-0012	16.1	43.2	93	99.1	17.9	70.1			JBCHACG-19-0223	29.1	36.2
	JBDIABB-19-0115	67.3	51.8	92.2	74.6	86.1	16.4			JBAGABE-19-0110	97.9	98.1	7.5	83.6	62.9	15.6	98.1	97.9	90	6.8	41.2	41.8			JBDGAAG-19-0036	83.5	99.4	24	51.5	13.9	64.6	93	47	92.4	48.1			JBDEABG-19-0149	68.7	60	55.1	34.4	17.4	70.3			JBCEACC-19-0048	45.2	36.8
	JBBEADE-19-0008	57.7	83.5	63.5	53.2	76.6	16.6			JBBDAEE-19-0024	100	95	38.6	9.3	41.5	22.8	100	96.1	45.9	11.7	41.2	50.5			JBEAAFA-19-0221	89.3	96.7	25.1	95.2	47.6	20.8	93.6	47.5	93.7	48.1			JBBCACA-19-0048	25	50.5	44.4	79.1	14.6	71.4			JBBDAHE-19-0038	18.3	37
	JBBEADI-19-0002	35.1	70	88.3	43.5	78.5	16.7			JBCIAAI-19-0041	10.4	87.6	49.2	5	35.2	29.8	17	39.5	16.3	39.5	41.6	91.4			JBEAACH-19-0014	96.1	100	35.9	89.2	28.4	30.7	95.6	47.4	95.5	48.3			JBDDAAF-19-0022	73.9	15.2	36.1	79.9	15.2	72.4			JBCEACC-19-0061	29.5	37.5
	JBBDADA-19-0093	66.6	80.1	62.7	58	82.7	16.7			JBDDABD-19-0095	94.1	100	44.4	13.6	31.2	51.6	97.1	98	38.1	12.1	41.8	55.7			JBDDAAF-19-0302	41.4	25.1	9.6	88.9	15.9	43	7.8	76.3	11.6	48.6			JBCDAAB-19-0052	17.5	53.5	79.8	53.8	10.1	73.7			JBCCAAB-19-0051	14.7	37.6
	JBBAAAF-19-0037	65.8	4.6	58.7	11.5	29.2	16.8			JBBBACD-19-0033	12.6	79.5	47.7	32.3	51.1	14.8	7.5	83.4	35.5	12.6	42	24.6			JBAJAAJ-19-0046	36.9	71.7	82.9	98.3	30.4	35	69	51.7	72.2	48.6			JBCDAAB-19-0017	25.7	64.7	23.6	94.5	20.7	74.2			JBCIAAB-19-0152	47.4	38.1
	JBCGAAG-19-0249	54.1	89.1	64.4	48.7	55.5	16.8			JBBDACG-19-0010	100	83.7	30.5	14.6	51	27.8	100	86.3	94.6	84.7	42	87.6			JBBDAAF-19-0032	94.6	100	55.8	40.5	15.4	63.1	91.7	48.5	93.9	49			JBCDACJ-19-0094	32.2	30.6	41.5	85.5	14	75.6			JBDDAAJ-19-0021	28.7	38.4
	JBCDABA-19-0021	64.7	79.2	75.4	51.1	67.8	16.8			JBDEABG-19-0367	70.8	58.4	24	92.8	33.7	41.7	69.8	54.3	39.5	12.3	42.8	17.5			JBCDAAB-19-0006	72.9	97.4	88.1	92.2	43.1	26.4	90.9	49.4	91.5	49.3			JBCGACB-19-0034	10	50.9	81.6	97.3	15.1	77.4			JBDGAAG-19-0038	23.3	38.6
	JBDDAAF-19-0024	66.9	71.4	70.7	47.1	74.6	16.8			JBBFABG-19-0149	30.3	50.4	38.5	26.6	36.7	29.5	73.5	15.2	11.9	36.3	42.9	41.8			JBDEACE-19-0090	83.8	98.4	25.7	75.1	53.4	16.8	80.9	56.2	90.7	49.4			JBDEABH-19-0083	22.3	47.2	52.8	67.8	15.6	79.3			JBBDAAJ-19-0011	14.9	39.4
	JBCIACE-19-0413	73.5	71	67.8	48.5	68.2	16.9			JBCCABB-19-0107	97.5	97.5	4.4	83	31.8	43.9	99	96.9	36.1	16	42.9	74.3			JBCHAAE-19-0023	82.2	97.8	22.3	68.8	59.1	17.4	78.1	58.3	90.9	49.6			JBCDAAB-19-0054	49.3	17.3	74.4	58.7	7.9	83.9			JBBAAAE-19-0061	16.6	39.4
	JBDCAAC-19-0181	71.3	27.5	44.2	91.1	85.7	16.9			JBCIACA-19-0363	92.1	99.9	47.6	10.7	21.9	89	95.3	97.9	50.9	9.5	43	36.1			JBEAAEI-19-0008	91.5	99.4	22.1	98.3	29.9	31.7	91.5	48.4	91.4	49.6			JBBDACI-19-0075	71.5	8.8	81.4	93.3	98.9	84.3			JBDEAAB-19-0081	25.5	40.1
	JBBDAAB-19-0152	45.4	39.2	32.1	51.3	23.9	17			JBEAAFA-19-0535	91.7	100	47.4	8.3	22.4	57.3	91.8	99.9	21.5	32.8	43.1	69.8			JBCHAEA-19-0153	84.7	100	23.3	94.1	34.1	29.2	91.7	48.7	91.7	49.6			JBAJAAH-19-0079	19.1	39.2	42.6	56.7	89.6	86.2			JBCIACE-19-0111	45.1	40.1
	JBCIACE-19-0192	73.4	71.6	67	50	66	17			JBEAAFA-19-0228	96.5	99	66.6	6	47.6	29.1	98.9	97.4	33.2	25	43.5	91.3			JBCHAEA-19-0023	88.2	95.2	23.7	95.3	31.5	31.1	91.7	49.3	91.7	49.6			JBCDABA-19-0008	83.1	15	34.8	48.6	99.8	86.6			JBBFABG-19-0055	19.8	41.4
	JBACAAB-19-0007	56.3	51.8	65.8	85.6	70.5	17			JBDDABD-19-0060	10.8	67.9	43.8	5.1	34.7	26.8	13.2	38.8	50.3	9.8	43.7	23.9			JBCDABA-19-0060	94.2	100	24.7	90.9	28.2	37.5	77.9	57.4	78.2	49.7			JBBDAAF-19-0056	35.5	10.8	69.1	33.4	6.7	87			JBBDAFI-19-0013	58.2	42.3
	JBEFAAC-19-0002	58.3	52.8	80.6	78.3	84	17			JBDJAAE-19-0102	95.9	99.5	23.2	30.9	23.7	48.9	97.6	98	21.5	23.7	43.9	42.5			JBBEADF-19-0006	77.8	97	36.7	84.5	20.5	41.3	84.7	52	89.4	49.7			JBDAAAB-19-0149	12.5	35	61.3	98.3	6.5	88.2			JBBHABC-19-0006	27.9	43.1
	JBABADI-19-0004	23.1	43	49.4	41.4	81.1	17.1			JBDEABG-19-0143	94.7	94.8	16.8	21.3	22.3	58.6	91.6	99	66	6.8	43.9	79.7			JBBBAAH-19-0044	79.1	99	86.3	94.9	33.1	32	85.9	51.3	90.6	49.7			JBCGABB-19-0022	13.6	34.1	80.6	96.2	9.9	88.7			JBCIACA-19-0503	14.3	43.8
	JBCBAAJ-19-0083	65.4	38.5	90.1	87	84	17.2			JBBDACI-19-0030	99.1	96.1	33.1	9.9	37.8	24.9	99.1	97.3	10.2	46.1	44	51.6			JBCJAAB-19-0007	90.3	94.9	27.6	78.9	73.8	13.2	91	49.1	91.6	49.7			JBCGADG-19-0005	30.1	73.2	94.5	99	14.3	88.9			JBCDAFC-19-0001	27.9	44
	JBBEADF-19-0064	56.2	84.7	62.7	53.9	67.7	17.4			JBBDAFH-19-0111	14	59.1	46.4	4	20.9	47.8	73.3	8	15	41.5	44.1	67			JBCDABH-19-0007	33.5	73.6	14.3	90.8	12.6	76.4	21.9	42	14.5	49.9			JBDDAAJ-19-0107	23.6	47.4	31.1	99.2	10.4	89.4			JBDEABG-19-0150	30.8	44.4
	JBBCADC-19-0100	40.2	85	40.2	49.7	74.8	17.4			JBCHAEA-19-0166	35.6	21.7	21.3	8.5	18.1	63	42.7	14	93.4	87.4	44.1	87.6			JBBCACA-19-0127	90.9	99.5	27	96.5	67.7	15.3	87.2	49.6	87.4	49.9			JBEGADG-19-0001	45	26.5	68.8	53.6	10.7	90			JBBBAAH-19-0009	33	44.4
	JBCHAFC-19-0078	84.1	100	59.9	65.8	71.8	17.5			JBDFABE-19-0018	63	17.8	43.4	14.7	87	96.2	43.9	29.1	54	7.3	44.3	14.7			JBBDAAB-19-0041	78.8	96.7	15.2	99.8	61.4	11.8	87.9	50.4	87.7	49.9			JBBDADA-19-0015	57.5	34.5	21.8	76	8.2	90.5			JBDBAAJ-19-0005	22.8	46.2
	JBDGAAG-19-0006	62.3	48.9	91.9	70.2	77.9	17.5			JBEAAGC-19-0054	98.9	97.9	33.3	14.7	20.3	66.6	99	98.5	7.5	69	44.6	80.5			JBBAAAF-19-0055	84.4	94.7	22.9	91.4	43.2	31	81.4	54.8	88.8	49.9			JBDIABB-19-0230	24.3	41.4	77.6	92.2	12.8	90.6			JBBBAAB-19-0003	32.2	46.2
	JBCJAAB-19-0001	36.9	53.1	53.4	25.4	61.7	17.7			JBCJAAB-19-0005	98.7	96.9	24.3	39.2	28.5	44.8	97.9	98	48	10	44.7	51.2			JBABADI-19-0053	84.7	97	39.6	54.5	29.6	31.5	83.4	53.7	93.1	49.9			JBBBAEF-19-0025	86.6	63.1	20.1	64.9	18.1	91.9			JBCBAAJ-19-0071	17.7	46.8
	JBDJAAE-19-0037	72	43.5	89	75.3	65.4	17.7			JBAGABE-19-0109	100	96.4	40.1	15	69.4	13.3	99.7	97	14.8	42.9	45	43.5			JBCHACG-19-0328	92.2	99.9	25.2	89.9	19.4	53.7	78.3	49.3	80.8	50.1			JBAJAAH-19-0019	25.4	32.8	38.5	62	82.8	93			JBCIAAH-19-0026	29.7	47
	JBCHACG-19-0305	70.2	71.9	75.4	44.8	87.7	17.7			JBDEABG-19-0046	53.7	29.9	48.9	13.9	30.1	56.3	24.2	68.5	26.7	15.1	45	60.9			JBEAAAI-19-0083	87	98.1	22.4	97	41.9	24.7	87.7	50.2	87.2	50.1			JBCIAAH-19-0042	18.7	33.7	27.3	89.7	87.9	93.1			JBCIAAB-19-0002	15.4	47.5
	JBCAADB-19-0079	72.8	72.9	78.8	43.3	63.3	17.9			JBBDAJB-19-0023	52.8	72.3	38.6	7.4	33	27.9	32.3	97.2	26.4	20.9	45.1	24.4			JBEAABH-19-0023	92.8	99.7	32.1	98.9	66.4	14.3	83.5	55.3	87.6	50.1			JBCIAAH-19-0584	57	11.1	59.1	35.2	85.4	93.4			JBBBAEF-19-0118	26.5	47.9
	JBEAAAI-19-0036	31.3	27.9	50.1	40.5	56	18			JBDGAAB-19-0075	59.6	20.8	55.4	12.4	98.8	99.4	52.7	20.4	30.3	8.8	45.5	19.1			JBEAAAB-19-0005	95.5	99.6	36.6	88.6	27.6	50.1	86.2	49.1	86.5	50.2			JBCDABA-19-0012	62.7	13.7	54.1	49.7	90.1	93.6			JBBEADF-19-0007	38.2	48.4
	JBCHAAB-19-0031	72.6	80.8	65.1	51.6	68.4	18			JBBDAAB-19-0053	92	93	14.9	17.7	46.3	26.9	92.3	92.9	25.1	27.3	45.5	82.6			JBEAAGC-19-0006	94.5	99.5	27.1	82.9	69.5	14.9	79.3	56.6	87.6	50.2			JBABADF-19-0156	23.3	48.7	57.1	49.8	7.6	93.8			JBBCABH-19-0063	22.9	49
	JBDDABD-19-0076	26.8	75.1	37.2	28.9	66.4	18.2			JBBDAJB-19-0040	96.6	96.4	23.4	19.3	47	58	95	98.3	16.1	32.6	45.6	56.8			JBBDAGD-19-0072	70.5	97.2	22.4	97.9	18.1	50.9	84.5	50.1	87.6	50.2			JBDDAAF-19-0050	64.2	74.4	33	91.5	14.6	94.3			JBCIAAH-19-0548	12.1	51.4
	JBBDAAB-19-0179	53	50.7	68.4	83.4	73.7	18.2			JBEAAFA-19-0380	98.6	99.5	55.3	17.8	60.5	21.5	98.6	99.6	57.3	8.4	45.7	60			JBABADF-19-0049	90.5	99.7	23.3	93.4	46.3	18.2	88.9	49.2	88.8	50.2			JBCDACJ-19-0005	31	70.8	11.4	86.7	6.9	96			JBBDAGF-19-0007	27.2	52.1
	JBCHAAE-19-0020	68.6	74.6	70.6	47.9	67.5	18.3			JBCGAAG-19-0165	93.6	100	13.6	25.4	40.2	31	93.4	100	80.8	6.1	46	81.1			JBCIAAB-19-0017	77.7	98.4	74.8	15.8	21.7	38.7	80.3	56.4	91.8	50.3			JBDBAAJ-19-0045	47.9	24.3	56.1	69.6	10.7	96.1			JBCDADH-19-0010	12.8	53
	JBDEAAB-19-0027	55.7	43.9	30.9	42.6	60.1	18.6			JBDCAAE-19-0175	97	96.7	14.8	28.4	24.2	57.8	97.9	99.5	46.3	9.5	46	83.6			JBCGACB-19-0290	85.5	99.3	66.6	30.8	51.2	19.9	86.6	49.3	86.4	50.4			JBDDAAF-19-0316	25	44	55.5	53.1	11.2	96.6			JBABADF-19-0027	26.4	53.1
	JBAGAAD-19-0052	53.7	52.6	74.9	77.5	74.4	18.6			JBCIACA-19-0279	97.5	89.4	46.8	20.8	44.7	27.4	99.3	88.3	9.1	49.9	46.7	22.2			JBBDACI-19-0036	83.2	99	60.5	37	48.8	17.4	90.2	49.2	90.4	50.4			JBABADF-19-0047	33.1	30.2	73.9	51.3	10.3	97.7			JBABADF-19-0009	12.9	54.4
	JBCIACE-19-0147	74.5	99.7	70.3	61.5	86.4	18.7			JBCHAEA-19-0103	97.6	99.5	27.6	34.9	52.9	24.3	97.5	99.5	73.9	6.2	47.1	28.4			JBDDABD-19-0033	92.3	99.2	28.4	77.7	16	60.6	91.5	48.9	91.5	50.4			JBCIAAI-19-0074	25.3	69.9	39.5	31.6	8.8	97.8			JBCDAAB-19-0031	14.4	54.5
	JBABAGH-19-0033	48.8	81.6	56.1	42	56.5	18.9			JBCGAAB-19-0038	21.5	59.8	32.2	30.4	40.7	45	16.2	78.7	88.7	80.9	47.6	45.9			JBABADA-19-0031	83.2	98.8	53.4	50	44.1	23.4	73	56.4	78.8	50.5			JBEBAAB-19-0069	28.1	17.5	33.4	76.1	10.4	98.2			JBABAEJ-19-0002	26.4	55.2
	JBCDADH-19-0098	68.8	43.7	78.3	76.7	78.8	18.9			JBBDAJB-19-0031	98.7	94.2	25.4	14.9	58.8	32.4	97.3	96.5	6.8	76.3	47.7	27			JBCGADG-19-0050	95.3	99.5	25.9	96	31.3	30.1	78.1	56.5	87.6	50.5			JBDAAAB-19-0030	22.6	49.5	32.8	87.8	10.5	99.1			JBCDAGC-19-0010	8.5	55.3
	JBBBAAB-19-0044	51.2	11.3	27.3	15.4	37.1	19			JBCIAAH-19-0136	93.1	99.8	35.3	10.9	39.7	35.8	95.8	97.9	97.4	80.4	47.7	64			JBCBAAJ-19-0028	83.7	99	76.7	30.9	39.7	25.3	89.6	50	89.4	50.5			JBCIAAB-19-0021	52.5	23	54.6	68.2	10.1	99.9			JBBDAJB-19-0048	11.9	55.9
	JBBHAAB-19-0004	67.8	52.2	92.4	74.7	70	19			JBDDABD-19-0067	94.7	100	53.8	11.5	65	26	97.4	98	60.1	9.6	48.4	41.3			JBBAAAF-19-0043	92.4	99.4	35.9	61.3	48.9	19.8	88.3	50.3	87.7	50.6			JBCDADH-19-0082	27.6	49.5	29.9	92.1	90.2	100			JBEHAAB-19-0003	8.9	56.4
	JBBBAAH-19-0189	46.1	50.6	64.5	87.2	61.4	19.1			JBEAAFA-19-0180	19	91.6	32.4	8	54.9	26.8	16.1	95.6	46.7	13	48.6	11			JBBBACB-19-0005	75.2	99.4	37.6	59.8	72.6	12.9	86.6	49.8	85.8	50.8			JBCDABA-19-0165	25.7	48.2	36.7	84.3	95.6	100			JBCBAAD-19-0020	27.4	58.3
	JBEAACG-19-0002	63.1	36.4	76.8	73.2	68.9	19.1			JBCGAAG-19-0185	98.4	98	29.3	13.9	59.7	19.2	98.6	98.6	35.3	15.7	48.6	27.6			JBDEABH-19-0122	93.3	99.9	30	88	35.1	26.9	88.4	50.8	88.1	50.8			JBCBAAJ-19-0029	39.1	50.1	45.4	68.7	99.3	100			JBBCADC-19-0105	17.1	58.8
	JBCCAAB-19-0053	48.8	50.4	71.3	84.9	71.5	19.2			JBCJAAB-19-0022	95.9	99.6	41.1	23.7	35.2	33.3	98.2	97.8	27.2	18.8	48.7	42.8			JBDDABB-19-0174	79.1	99.3	60.1	35.1	20.1	46.3	90.3	49.7	88.2	50.8												JBBCADC-19-0027	21.6	62.6
	JBBBAAI-19-0006	66.2	66.4	58.7	53.2	58.6	19.3			JBEAABH-19-0012	12.9	92.2	35.4	22.8	28.8	32.3	38.5	29	56.1	9.2	48.9	21.5			JBCDACH-19-0036	92.1	99.6	31.8	73.4	59.8	14.5	88.2	49.3	88.8	50.8												JBCIAAB-19-0179	11.6	62.8
	JBEAAEE-19-0021	59.6	53.8	74.7	81.5	86.7	19.4			JBCDAAB-19-0004	97.1	100	44.5	8.6	23.1	40.5	97.9	100	40.1	13.8	49	24.1			JBAGABE-19-0071	84.2	98.9	35.9	89.1	61.1	16.3	87.5	50.1	87.8	50.9												JBEBAAB-19-0103	14.2	63.5
	JBBDADA-19-0007	61.7	79.5	69.7	49	62.8	19.5			JBAJAAH-19-0267	36.9	25.2	59.5	14	42.7	23.7	66.6	10.5	62.6	7.6	49	51			JBBDADH-19-0088	93.4	89.1	24.2	91.4	42.5	22.1	88.4	51	88.3	50.9												JBBDAHE-19-0020	18.5	64.1
	JBCGACB-19-0201	53.2	46.7	75.8	77.5	69.3	19.5			JBCCABB-19-0070	98.5	98.3	47.7	19.2	30.7	40.8	98.2	98.8	6.7	75.4	49.3	23.6			JBAGABF-19-0052	81.4	98.9	26.6	78.2	19.5	47.8	89.2	50.4	88.3	50.9												JBBDAFH-19-0164	15.5	66.8
	JBDEACE-19-0192	33.9	37.7	46.8	34.4	33.7	19.6			JBBDAJB-19-0032	95.9	96.4	27.2	17.1	56.3	36.7	96.8	96.9	30.9	17.2	49.3	51.4			JBEAAEI-19-0184	25.8	64.5	29.2	27.2	83	57.9	22.9	90.3	41.7	51												JBEHABI-19-0104	9.4	67
	JBBDAFG-19-0135	64	69.2	77.1	41.5	52.1	19.7			JBBCACA-19-0079	16.5	61	60.8	28.5	74.5	9.7	33.6	25.7	35.7	14.7	49.6	32.6			JBBDAEB-19-0017	80	98.4	35.9	90.8	69.7	14.7	88	49.1	88.5	51												JBCDADH-19-0076	30.1	70.3
	JBCIAAH-19-0244	43.1	42.9	69.8	95.2	74	19.7			JBAJAAH-19-0042	97.3	95.9	21.2	51.2	28.1	44.2	97.3	98	73.8	7.5	49.8	41.4			JBBDAAF-19-0054	78.4	99.2	27.7	44.6	57.5	14.7	88.4	49.4	88.8	51												JBABADF-19-0177	12.8	71.9
	JBBEADI-19-0018	67.1	70.5	61.2	54.1	55.4	19.8			JBCGAAG-19-0199	99.1	98.4	31.3	12.1	33.7	36.8	98.7	98.8	19.6	25	50.3	24.9			JBBBABI-19-0010	92.8	99.3	27.6	75.1	26.1	38.3	89.4	49.6	89	51												JBBDAGH-19-0005	26.3	72.6
	JBBAAAE-19-0011	73.3	79.7	52.8	60.5	79.8	19.8			JBEAABH-19-0130	100	96.9	50.6	19.2	47.8	27.7	100	97.1	65.4	7.8	50.5	20.8			JBDDAAJ-19-0151	36.2	37.4	11.4	92.6	15.2	57.3	6.8	95.6	13	51.1												JBBDAAB-19-0104	9.7	76.4
	JBBCACA-19-0014	80.4	99.8	83.6	51.1	85.1	19.8			JBDDAAF-19-0226	58	97.8	57.4	15.3	56.7	21.2	57.8	97.4	23.4	26.8	50.5	49.7			JBCIACE-19-0398	94.8	79.4	89.3	90.2	37.7	25.5	77.9	57.4	87.7	51.1												JBBEADF-19-0300	11.3	76.9
	JBBBABI-19-0004	67.5	74.8	78.3	42.5	45	19.9			JBCHAEA-19-0121	97.1	99.9	50.8	18.9	42.8	30.5	97.4	99.9	66.1	7.1	51	19.2			JBCIACA-19-0058	89.6	90.4	28.1	78.8	17.4	55.6	78.6	57	88.4	51.1												JBBHAAC-19-0002	5.7	78.3
	JBBDAGF-19-0021	29.7	80.1	86.8	36.8	57	19.9			JBBCADC-19-0063	21.4	84.3	31.1	26.1	40.7	38	22.2	84.3	39.5	10.5	51.5	69.1			JBEAAAD-19-0099	27.8	66.5	16.5	89	53	34.8	17.7	69	24.5	51.2												JBBEADA-19-0005	98.1	79.1
	JBDGAAB-19-0018	57.2	32.4	91.6	39.1	64	20			JBCGAAG-19-0222	96.4	100	23.4	15	25.8	46.6	96.4	100	24.7	19.7	51.8	26.7			JBCCAAB-19-0076	91.5	99.7	53.5	44.3	54	19	87.7	48.9	85.5	51.3												JBBCADC-19-0008	11.7	79.2
	JBCDAAC-19-0012	18	72.7	22.7	39.7	81.7	20			JBCIACA-19-0507	60.4	22	16.1	40.1	51.9	35.3	15.1	90.4	16.6	23.8	51.9	49.6			JBBDADA-19-0019	95.7	94.7	22.2	98	64.6	14.9	87.8	50.8	86	51.3												JBDDABB-19-0044	10.8	80.9
	JBBEADE-19-0006	58.6	53.7	62.8	91.3	84.9	20			JBCDAAC-19-0013	42.6	27.4	55.6	32.2	55	12.5	35.6	23.1	31.7	16.4	52.1	15.7			JBBDAAF-19-0007	64.8	88.8	56.4	40.6	24.8	38.6	77.7	57.9	87.8	51.3												JBBDAFH-19-0131	7.2	84
	JBEBAAB-19-0119	22.3	86.4	24	68.9	38.6	20.1			JBBDAFG-19-0102	96.9	98.3	46.5	8.4	25.5	66.6	97.3	98.3	8.7	61.5	52.3	76.5			JBBDAAB-19-0207	93.6	99.3	32.6	68.7	19.3	50.8	87.6	50.6	87.8	51.3												JBCDADA-19-0006	14	84.2
	JBCGACB-19-0202	41.9	63.5	25	54.3	59.3	20.1			JBCIAAH-19-0233	94.4	99.9	39.6	10	62.1	20.9	97.2	98	38.4	15	52.6	57.1			JBCIACE-19-0232	93.5	100	28.9	90.1	22	45.2	88.3	50.4	88.3	51.3												JBDGAAB-19-0101	12.1	84.5
	JBBDAAE-19-0007	30.1	54.7	50	44.2	62.1	20.1			JBEGAAC-19-0025	37.1	21.8	21.8	8.8	23.5	45.6	8.6	70.4	43.5	18.6	52.6	94			JBBDAGF-19-0047	93	99.4	20.6	98.1	18.7	50.8	85.7	51.1	88.6	51.3												JBBCACA-19-0001	10.4	84.6
	JBBCADE-19-0002	48.9	52.5	76.2	90.1	82.6	20.1			JBBCABH-19-0035	94.7	100	46.4	9.5	60.1	33.1	95.3	100	55.6	11.9	52.8	70.5			JBDDAAJ-19-0110	96.1	78.9	26.6	97.9	66.6	15	37.3	44.8	33.3	51.4												JBAGABE-19-0001	13.5	85.5
	JBAJAAH-19-0025	57.8	53.5	74.3	92	84.8	20.1			JBEAAGC-19-0086	89.1	22.7	33.6	15.8	72.7	15.5	92.1	20.7	26.6	16.5	52.9	16.8			JBCHACA-19-0073	81.8	98.3	32.1	98	58.4	18.1	87.3	49.3	85.1	51.4												JBABADF-19-0130	99.5	86.1
	JBCHAAB-19-0099	90.1	99.5	65	58.3	71.7	20.2			JBCDABA-19-0227	22	93.3	75.9	82.8	21.2	72.5	50.2	35.7	48.6	41.4	52.9	66			JBCDACJ-19-0173	78	98.8	34.3	93.7	64.9	15.5	86	50.7	87.8	51.4												JBDDAAF-19-0298	96.6	89.4
	JBBCADC-19-0052	67.4	80	80.3	42.4	72.6	20.2			JBAGABE-19-0119	92.5	96.6	54.3	11	33	55.5	96.2	98	64.5	8.3	53	29.7			JBEAAFA-19-0062	95.9	99.2	34.4	93.9	29.1	37.9	88.3	50.5	87.5	51.5												JBACAAF-19-0005	7.5	89.8
	JBBDAFG-19-0014	70.2	74.5	61	53.3	59.8	20.3			JBCIAAH-19-0718	99.3	95.9	37.2	10.7	23.9	46.9	99.3	96.8	38	14.5	53.2	47.8			JBCDABH-19-0001	89.5	99.1	84.9	98.1	12.7	76.4	88	50.8	88	51.5												JBCCAAB-19-0064	96	89.9
	JBEAABH-19-0101	59	60	86.6	91.5	68.9	20.3			JBAGAAD-19-0071	25.7	90.3	94.5	65.3	28.5	54.4	35.3	59.7	13.5	48.4	53.4	65			JBDDABB-19-0040	93.1	100	34.9	62.9	45.6	21.7	81.9	53.7	85.3	51.6												JBCEACC-19-0014	100	90.2
	JBCIACE-19-0180	89.4	100	68.2	58.2	78	20.3			JBCDACJ-19-0116	79.3	7.5	7.9	51.6	36.3	14.7	71	5.1	42.4	9.7	53.7	11.3			JBCIAAH-19-0518	90.9	100	41	56.4	22.9	41.7	77.7	59	87.9	51.6												JBBDADH-19-0192	6.6	90.6
	JBCIAAI-19-0001	54.8	45	75.9	77.5	64.5	20.6			JBBDACI-19-0018	98.2	97.1	77.1	5.8	21.8	43	98.6	98.1	16.5	27	53.9	37.1			JBDCAAC-19-0103	94.1	88.6	23	92.9	27.7	33.9	95.2	46.2	85.6	51.7												JBDEAAB-19-0149	95.8	91.2
	JBBEADE-19-0253	64.8	47.2	85.5	78.6	65.2	20.6			JBCIACA-19-0521	97.1	97.1	48.8	7.6	31.2	35.6	97.6	98	6.8	80.4	54	46			JBCHACA-19-0067	81.8	95	37.2	41.2	33.1	23.6	89.1	50.1	87.9	51.7												JBBBAAB-19-0065	9.4	91.6
	JBCBAAJ-19-0048	78.1	44.3	92.7	74.6	65.7	20.7			JBCHAEJ-19-0067	7.8	90.9	77	2.5	82.8	9.7	6.1	85.6	59.2	9.9	54	49.6			JBBDAAF-19-0037	94.8	100	25.2	85.1	15.8	58.1	80.9	56.3	88.7	51.7												JBDEAAB-19-0181	94.6	92.5
	JBEGAAC-19-0001	49.8	54.5	82.7	96.1	68.8	20.7			JBCGAAG-19-0467	98.8	98.4	27.3	13.4	48.1	26.4	99	99	59	9	54.1	23.9			JBCHAAB-19-0040	94.9	99.4	32.5	98	24.7	43.4	83.6	47.4	78.9	51.8												JBBDAFG-19-0156	6.4	92.7
	JBDDAAJ-19-0029	69.8	72.9	70	48.6	54.1	20.8			JBCGAAG-19-0208	96.8	100	29.8	12.8	30.6	37.9	96.9	100	40.2	13	54.1	24.2			JBBCADC-19-0004	87.1	89.3	85.9	96.2	38.3	25.6	88.4	50.9	88.7	51.8												JBBDAJA-19-0056	8.9	93
	JBCHAEA-19-0003	65.3	87.3	70.5	49	67.6	20.8			JBCHAEA-19-0028	97.2	100	72.2	13.9	25.2	49.2	97.7	99.9	66.2	6.8	54.1	33.3			JBBDABE-19-0032	70	97.4	74.3	31.3	48.8	16.9	89.3	50.2	89.1	51.9												JBBEADF-19-0056	6.5	93.2
	JBEAACH-19-0003	77.3	84.3	72	64.7	72.7	20.8			JBEAAFA-19-0230	96.2	97.3	46.4	20.5	47.1	26.2	96.6	97.4	56	8.6	54.5	10.9			JBAGAAD-19-0132	24.7	46.8	9.5	87.9	16.3	43.3	9	80.9	13.6	52												JBCHAAB-19-0052	8.1	93.6
	JBCDABA-19-0025	70.3	49.5	85.4	82.9	46	20.9			JBBDAJB-19-0034	93.5	98.3	22.4	24.8	30.4	53.4	93.9	98.2	64	7.4	54.6	30.7			JBCDACH-19-0010	55.2	36.6	68.3	18.9	56.1	28.5	58.2	60.4	66	52												JBCBAAD-19-0001	96.8	93.9
	JBBDAGH-19-0013	62.4	57.9	75	82.4	55.1	20.9			JBAGABE-19-0111	97.8	95.2	50.9	8.7	25.1	44.3	97.9	96.3	18.6	25.4	54.6	48.7			JBEAABH-19-0115	88.6	99.6	40.4	30.2	43.6	17.6	78.4	57.9	78.7	52												JBBDAAI-19-0028	97.2	94.5
	JBCGAAG-19-0193	62.8	83.7	66.4	50.2	49.6	21			JBCHAEJ-19-0029	98	93.7	9.3	44.2	19.8	68.2	98.6	97.2	19	23.8	55.5	57.9			JBBBABI-19-0170	95.6	100	32.2	98.8	15	63.8	88.4	51.6	88.3	52.3												JBEFAAC-19-0014	97.7	98
	JBEAAAD-19-0038	28.6	57.5	67.7	96	69.8	21			JBBDAEB-19-0005	60.3	38.6	92.8	88.5	48.6	37.6	37.6	56.3	58.6	11	55.8	57.3			JBCHACG-19-0021	51.1	50.1	19	67.9	80.2	68.3	84.3	53.5	83.2	52.4												JBCDAFJ-19-0015	97.2	99.8
	JBBDAGD-19-0013	61.9	77.1	88.8	38.2	50.8	21.1			JBCDADE-19-0014	98.7	96.8	57	7.5	40.4	30.1	98.8	97.7	61.8	8.2	55.9	38.2			JBBDADH-19-0098	83.8	98.7	89.7	21.7	30.7	28.7	88.5	50.7	88.4	52.4
	JBBDAAJ-19-0049	63.7	69.1	64.8	48.9	50.6	21.2			JBEAAFA-19-0154	97.5	98.3	24.8	39.2	57.9	21.5	97.6	98.5	68	7.1	56	13.2			JBCCABB-19-0001	27	58.3	13.1	98.1	32.5	50.4	22.7	95	42.1	52.5
	JBCIACA-19-0550	37.7	60.3	33.9	43	53.9	21.2			JBBDAJB-19-0038	97.1	96.4	20.8	18.9	26.7	73.8	97.3	97	9.7	51.7	56.2	23			JBCIAAB-19-0126	89.2	98.8	28.4	75.2	59.2	13.5	79.7	58.3	85.8	52.7
	JBCAAAI-19-0007	69.7	73.3	69.9	45.3	55.2	21.2			JBCDADA-19-0129	43.8	28.5	33.3	26	63.4	26.9	83.5	15.7	22.7	17.5	57.2	45.4			JBDEAAD-19-0016	95.9	99.5	44.7	71.7	17.2	65	92.8	50.6	92.8	52.9
	JBAGABE-19-0034	20.1	87.1	59.5	26.4	35.1	21.3			JBBBABI-19-0095	15.4	57.6	30.4	5.9	41	27.6	56.5	12.5	28.2	25.3	57.5	57.1			JBCDADA-19-0051	35.6	37.7	71.6	90.2	53.3	13	25.2	26	12.6	53
	JBCIAFF-19-0025	51.9	47.2	75.8	77.4	61.1	21.3			JBCCAAB-19-0075	16.6	93.1	21.6	20.8	20.7	67.9	21.4	75	13.3	30.6	57.8	88.7			JBCIACE-19-0298	32.2	63.9	14	96.2	25.1	66.6	49	35.8	32.4	53.3
	JBBDAGI-19-0002	78.3	77.6	74.4	53	77.3	21.3			JBCGAAG-19-0176	97.6	99.7	65.8	6.2	27.2	44.5	97.7	99.6	51.1	11.7	58	29.7			JBCIACA-19-0019	31	37.6	10	86.6	66.9	9.1	26	26.8	12.5	53.6
	JBCIACE-19-0317	59.2	81.3	67.7	46.3	35.2	21.4			JBEAAAD-19-0105	53.8	78.6	21.1	31.2	25	72.6	55.4	78.4	16.2	35.1	58.3	40.5			JBCIAAH-19-0215	44.3	49.2	77.7	94.1	75.5	71.8	31.8	79	48.3	53.6
	JBEAACH-19-0017	30.8	63.3	44.3	36.2	48.3	21.4			JBCIAAH-19-0211	24.3	62.4	44.3	12.2	20.2	70	21.6	72.3	17	24.6	58.3	49.8			JBBEADI-19-0029	36.2	68.4	23.9	48.9	36.7	23.5	90.7	50.5	82.8	53.6
	JBBEADA-19-0086	58.6	79.9	66.9	49.8	51.7	21.4			JBDDABD-19-0061	35.6	25	69.1	3.8	31.1	35.3	28.6	22	10.9	47.1	58.4	35.8			JBEAAAD-19-0064	41.5	33.6	44.1	32.8	35.1	55.2	28.3	93.9	49.1	53.7
	JBCGAAG-19-0141	73.6	74.4	63.9	56.2	52.2	21.4			JBABAIF-19-0060	15.7	80.4	45.7	15.1	98.8	99	26.7	42.2	55.6	10.5	58.5	10			JBABAHA-19-0023	33.5	63.7	12.7	97.5	32.6	55.4	89.8	49.7	82.6	53.7
	JBDAAAB-19-0064	70.8	74.9	69.2	49.4	51.2	21.5			JBABADI-19-0055	98.9	92	57.9	6.3	53.1	18.9	98.9	92.2	28.2	21.1	59.3	44.3			JBEAACH-19-0139	31	64.7	28.9	45.5	47.4	42.9	28.4	93.8	50.8	54.1
	JBEGAAC-19-0009	68.9	51.6	75.7	89.2	65	21.5			JBCIACA-19-0354	94.4	100	36.1	11.3	25.2	47.7	95.2	100	68.3	8	59.9	26.8			JBBAAAE-19-0008	48	76	34	41.4	29.9	43.3	58.3	51.9	56.9	54.3
	JBBDAJB-19-0056	69.1	77.1	60	46.5	81.2	21.6			JBBDACI-19-0138	20.7	95.2	21.2	26.1	39.5	40.1	51.6	39.8	10.3	42.4	60.2	41.4			JBBDAFG-19-0074	95.2	100	32.9	97.2	37.6	26.1	83.1	53.6	83.6	54.4
	JBCIACE-19-0021	20.4	26.5	8.7	56.9	22.4	21.7			JBCGADG-19-0017	94.9	100	24.4	16.7	24.7	57	95.3	100	36.3	21.5	62	49.1			JBEAAGC-19-0019	36.1	39.4	13.4	79	43.2	17	10	76.3	13.5	54.5
	JBBDAFH-19-0015	80.8	99.7	74.6	58.6	75.4	21.7			JBCGACB-19-0213	65.1	99.9	24.7	17.5	55.3	26	64.4	99.6	40.8	16.1	62.7	51.8			JBDCAAC-19-0067	93.2	99.7	22	98.4	44.8	22.1	86	54.3	85.7	54.5
	JBBDAAJ-19-0002	55.6	51.1	75.8	77.7	62.8	21.8			JBCGAAG-19-0307	97.2	100	68.2	5.8	25.4	45.8	97.5	100	28.8	17.4	63.5	26.2			JBBDAFG-19-0127	93.6	99.3	22.3	97.9	68.3	14.1	85.3	52.8	85.3	54.6
	JBABADF-19-0112	68	51.5	87	80.5	64	21.8			JBCGAAG-19-0188	99.7	97.6	37.7	10.3	33.7	36.1	100	97.7	27.3	17.5	64	27.5			JBAJAAH-19-0053	63.5	93.7	44.8	60.5	31.7	24	85.5	51.8	84.1	54.8
	JBABAGH-19-0143	80.4	75.1	76.2	37.3	67.9	21.8			JBDEABH-19-0098	93.9	93.5	20.2	15.4	61.7	13.4	97	91.2	19.7	26.6	65.8	31			JBBGAAF-19-0115	95.9	98.5	28.9	76.5	22.1	48.4	81.6	56.3	83.7	54.9
	JBEAACG-19-0077	69.8	91.9	81.8	68.1	88.6	21.8			JBDEABG-19-0121	47.8	35.4	27	27.7	27.2	62.4	21.6	77.3	21.9	21.4	67.7	31			JBBDAAF-19-0038	94.2	100	25.9	85.2	68.4	14.4	85.8	53.3	85.1	55.1
	JBCDABA-19-0024	63.7	53.5	84.1	83.1	46.8	21.9			JBDAAAB-19-0095	97.2	99.9	19.8	18.1	39.5	38.7	97.2	99.9	97	86.3	70.2	54.6			JBBFABC-19-0019	25.2	78.9	10.7	93.4	91.1	93.2	34.5	71.4	45.9	55.4
	JBCIACE-19-0112	89.9	100	82.8	53.8	76.2	21.9			JBAJAAH-19-0410	19.3	85.7	34.5	27.3	23.4	47.7	34	52.6	10.1	35.9	70.6	8.8			JBEAACH-19-0015	92.8	98.7	49.7	42	62.9	17.9	80.9	53.5	80.9	55.6
	JBCJABE-19-0107	57.4	84.7	67.9	50.1	56.4	22			JBBDAFH-19-0115	100	93.2	41.5	25	27	47.1	98.8	94	50.1	12.2	71	49.8			JBCHAAB-19-0042	40.5	53.8	71.5	11.7	17.2	86.5	46.4	85.5	70.8	55.8
	JBBDAAF-19-0091	70.3	68.1	74.4	45.1	59.5	22.1			JBCIAAI-19-0094	97.3	100	13.3	28.6	38	36.8	97.9	100	23.9	23	71.6	52.9			JBEBAAD-19-0049	92.1	99.9	27.1	85.2	41.1	23.4	82.6	55.4	79.7	56.2
	JBBJAAG-19-0080	61.8	84.2	63.8	49.9	47.1	22.4			JBEAABH-19-0095	98.8	97.8	12	32.1	25.3	54.7	98.9	98.5	19	33.5	71.9	41.9			JBBDAHE-19-0039	94.4	98.8	22.4	97.8	28.8	36.3	77.2	56.8	79.6	56.4
	JBBEADF-19-0097	71.4	73	72.5	46	51.2	22.4			JBAGABE-19-0020	97.4	100	52.5	10.6	18.2	60.4	97.8	100	41.8	13.3	72.4	27.6			JBACAAB-19-0010	55.5	80.7	53.9	40.9	48.3	37.1	67.2	57.3	68	56.6
	JBBDABA-19-0011	38.3	17.9	55.3	8.3	29.4	22.5			JBBDAJB-19-0033	93.7	95.3	39.7	11.7	42.9	63.6	93.8	98.1	29.1	17.7	72.5	28.6			JBCIAAH-19-0167	91.3	99.1	31.5	96.9	23.7	39	79.9	55.6	78.9	56.6
	JBBBAAH-19-0002	81.7	99.8	72.5	60	74.8	22.5			JBEAAEI-19-0135	54.5	26.6	30.1	17.4	30.8	47.2	19.7	75.9	43.4	11.2	72.7	35.6			JBCGACB-19-0036	90.8	97.6	21.3	99.4	37.8	22.4	80.5	56	80.2	56.8
	JBCFAAJ-19-0020	69	45.5	91.7	73.5	45.2	22.6			JBDDABD-19-0035	60.2	14	25.7	8.4	36.4	30.2	72.4	10.7	23	26	73.2	41.8			JBBDAAF-19-0116	85.3	95.5	49.3	53	32.7	28.3	78.9	56.6	80.8	56.8
	JBCGABB-19-0035	68.2	83.7	77.5	46.3	61.5	22.6			JBDJAAE-19-0062	92.8	100	8.7	42.6	31	41.3	95.4	97.9	26.5	24.5	74.1	53.2			JBDFABA-19-0030	84.5	92.8	86.6	93.9	63.1	16.3	79	58.3	81.6	56.8
	JBDAAAH-19-0003	21.3	14.5	18.4	35.2	19.3	22.8			JBBDAAF-19-0059	99.1	97.5	46.4	20.8	44.4	28.5	99.2	97.6	54.1	9.2	75.5	7.7			JBEBAAB-19-0068	92.5	99.5	46.9	49.2	24.1	39.2	80	56	80.2	56.9
	JBBCAEG-19-0004	72	73	63.2	52.8	51.6	22.8			JBAGABE-19-0080	97.9	98	29.5	21.3	60.8	16.5	98	97.9	56.8	10.6	75.6	20.5			JBBEADE-19-0066	86.3	99.2	27	85.7	23.8	45.8	80.6	56.3	80.6	56.9
	JBABADF-19-0088	56.5	70	52.1	58.3	46.6	22.9			JBEHABI-19-0002	95.3	93.3	59	5.2	30.1	44.5	95.9	93.1	55.2	13.4	82.8	37.3			JBCHAEB-19-0066	91.5	99.2	24	91.6	41.9	23.6	80.6	57	79	57.1
	JBBDAFI-19-0028	92	98.5	77	62.3	73.5	22.9			JBAGABE-19-0121	100	92.1	40.8	11	30.6	44.9	100	93.8	39	14.2	82.8	89.8			JBDDABD-19-0044	27.6	39.9	56.5	19.6	78.8	58.7	48.8	37.9	30.8	57.2
	JBDCAAC-19-0108	36	8.7	27.3	12.4	22.3	23			JBDJAAE-19-0016	94.4	97.8	49.5	8.8	53.6	24	96.7	96.3	51.9	10	83.9	14.8			JBABAHA-19-0067	86.7	95.6	36.1	55.9	29.3	27.3	84.9	54.3	81	57.4
	JBCHAFC-19-0023	56.8	80.4	78	45	50	23			JBBDAJB-19-0064	96.9	96.2	35.7	8.7	28	53.6	97.6	96.6	15.9	40.9	87.9	25.1			JBBDACE-19-0020	81.3	95.9	33.8	66.2	47.4	21.6	78.6	57.8	79.1	57.5
	JBCIAAH-19-0574	54.1	56.6	71.8	90.5	75.9	23			JBCHAEA-19-0068	100	93.6	5.7	85.5	24.8	66.7	100	94.2	28	24.2	87.9	60.2			JBABAFF-19-0015	44.5	49.7	14.9	92.9	30.1	61.5	17.8	95.1	29	57.6
	JBBDACG-19-0051	69.9	97.7	71.7	58.6	57.3	23.1			JBEAAFA-19-0193	97.7	98	41.2	9.7	57.3	26.5	97.6	98.7	47.6	12.5	88	33			JBDBAAB-19-0116	90.9	97.1	33.9	65.1	31.1	25.6	77.9	57.3	77.9	57.6
	JBDFABE-19-0010	57.2	10.4	23.8	21.8	21.7	23.2			JBBEADI-19-0037	37.3	38.1	17.5	31.3	23.1	64.7	57.5	25	16.4	28	89.9	84.4			JBCGAAB-19-0007	90.6	95	22	98.4	26.9	34	88.4	51.5	81.6	57.6
	JBCBAAC-19-0006	67.2	50.6	88.1	78.5	55.6	23.2			JBAJAAH-19-0158	91.8	15.2	26.5	10.4	30.5	45	13.5	90.4	16.7	35.4	90	93.8			JBCGAAG-19-0301	29.7	70.5	27.5	53.4	91.6	95.8	26.4	91	43.5	57.7
	JBDJAAE-19-0103	41.8	50.1	73.4	95.8	85.9	23.2			JBDDAAF-19-0258	98	93.6	51.6	7.7	20.5	67.1	98.4	92.8	23.8	25.9	90.1	69.9			JBEAACH-19-0273	60	93.1	13.6	95.2	18.5	28.6	88.6	49.4	77.9	57.9
	JBDEACE-19-0109	33.2	49.5	42.9	37.6	41.7	23.3			JBAJAAH-19-0157	24.8	53.6	28.1	8.9	21.5	60.9	41.4	27.9	36.7	15.9	90.5	93.7			JBAGAAD-19-0006	45.1	77.4	28.4	35.4	39.5	23.1	79.7	58.8	77.6	58
	JBBBAEF-19-0074	87.9	97.7	80.8	57.6	71	23.3			JBBBAAI-19-0091	47.7	36.8	18.6	42.1	53	28.3	44.6	34.4	7.8	79.4	90.5	94.9			JBDEABH-19-0118	85.1	97.7	30.9	67.1	44.9	20	78.1	57	78.9	58
	JBEAAFA-19-0390	70.6	87.8	70.7	42.5	73.5	23.3			JBCDAFC-19-0027	21.9	88.1	59.4	10.3	55	26.5	27.9	71.4	7	56.4	91.1	87.4			JBBDAAB-19-0088	86.6	96.4	21	97.3	37.8	21.8	88.6	51	80.3	58
	JBCIAAH-19-0341	73.6	71	66.2	51.3	51.7	23.5			JBEHAAB-19-0173	19.6	85.2	15.8	51.7	34.7	43	50.8	29.4	16.3	39.7	92.3	94.4			JBDEAAB-19-0001	42.1	70.1	42.7	57.5	39.6	29.4	84.2	55.2	80.3	58
	JBBCAEG-19-0017	78.7	68.7	75.7	45	51.4	23.6			JBDGAAG-19-0041	44.8	34.8	64.8	9.6	55.2	23.1	19	84.9	86.3	88.7	92.8	93.9			JBBDABA-19-0045	25.9	39.4	20.1	56.7	14.2	36.6	11.8	54.9	10.6	58.3
	JBBAAAF-19-0059	64.8	54.1	86	80.1	56.1	23.6			JBBJAAG-19-0078	77.5	14.1	43.5	5.1	38.9	33	78	11.2	10.8	44.9	94.9	94.2			JBBDACG-19-0001	46.2	48.1	24.9	57.7	22.8	77.8	34.9	64.5	38.5	58.4
	JBBCABH-19-0021	57.5	53.9	83.8	81.1	56.6	23.6			JBCHACG-19-0255	98.9	97.1	28.1	16.1	32.7	46.1	99.1	97.3	38.6	14.9	95.2	83.3			JBEAAFA-19-0227	93.4	99.9	32.3	98.5	51.8	19.1	77.6	56.6	78.6	58.4
	JBDGAAG-19-0052	81.3	96	78.5	47.7	63.6	23.6			JBDGAAG-19-0103	48.5	93.3	10.5	22	25.2	40.2	60.9	72.5	26.7	27.4	98.4	83.7			JBCGAAG-19-0320	74.6	98.8	28.2	62.7	30	29	73.7	59.9	76	58.5
	JBCHACG-19-0347	87	96.9	76.8	64.7	67.6	23.7			JBCHAAB-19-0056	95.6	99.7	28	15.5	52.9	18.8	98.4	98	50.3	12.1	98.5	61.2			JBCBAAI-19-0070	84.4	99.6	32.1	68.7	73.3	13.6	78.5	57.4	78.2	58.6
	JBBDADH-19-0003	34.6	9.3	38	15.5	17.8	23.8			JBCDABA-19-0108	69.6	8.7	48.6	4.8	21.1	33.9	46.6	12	19.1	32.8	99.7	84.7			JBBEADA-19-0073	87.5	99.4	69.1	32	15.9	60.1	80	56	78.5	58.6
	JBBDAGD-19-0031	73.4	81	90	50.8	55.3	23.8																		JBABAGH-19-0006	76.8	98.2	28.3	82.2	52.8	19.2	77.9	58.4	78.6	58.6
	JBCHAFC-19-0098	83.3	54.2	76.4	46.5	34.1	23.9																		JBCDADA-19-0140	75.7	83	14.3	73.7	26.9	32.2	90.8	49	78.6	58.7
	JBCDAFC-19-0011	49	36	53.4	73.1	52.8	23.9																		JBCHAFC-19-0002	91.1	98.9	40.1	66.7	34.8	29.1	86.8	50.6	74.6	58.8
	JBDHAAI-19-0003	34.9	54.8	59.1	90.4	53.3	23.9																		JBDEACE-19-0035	93.4	99.6	27.4	80.3	56	16.9	78.6	57.6	77.8	58.8
	JBBCADC-19-0023	33.4	60.7	37.5	42.5	31.1	24																		JBDHAAI-19-0078	88.3	98.5	32.4	70	78.5	12.9	88.8	50.2	78.3	58.8
	JBBDAFG-19-0101	87.3	97.7	72.5	54.8	61.5	24																		JBCDAAB-19-0169	88.5	83.7	23.6	96.4	18.3	63.1	48.6	58.6	48.8	58.9
	JBBEADF-19-0149	32.1	73.7	80.9	90.1	64.8	24																		JBCBAAC-19-0013	84.7	99.7	24.2	90.9	78.4	12.2	78.5	56.4	78.3	58.9
	JBCIACE-19-0300	74	71.6	74.9	46.4	45.7	24.1																		JBCIACA-19-0348	94.1	99.9	27.5	78.7	15.2	62.5	78	58.4	78.3	58.9
	JBBCABH-19-0059	72.4	71.7	60.1	55.2	50.9	24.1																		JBCAADB-19-0004	31.2	65	44.8	29.1	24.2	79.1	25.9	94	41.8	59
	JBBDAFH-19-0001	60.9	51.8	81.3	92.3	59.3	24.3																		JBCDAAB-19-0170	95.4	100	54.1	48.1	40.7	27	79.7	57.8	78.9	59
	JBBDABG-19-0008	49.1	54.9	87.4	93.5	67.4	24.3																		JBAEACI-19-0015	91.8	99.9	31.2	94.8	17	56.6	85.6	54	77	59.1
	JBEAAGC-19-0060	64.8	33.4	61.6	86.6	49	24.4																		JBBBAAB-19-0049	88.6	93.3	23	90.2	38.5	22.5	78.4	58.7	78.3	59.1
	JBAFAAB-19-0013	41.4	57.2	60.9	90.8	65.4	24.4																		JBDDABB-19-0178	79.8	99.4	25	85.4	24	40.6	75.3	58.1	77.7	59.2
	JBBBAEF-19-0003	43.8	47.1	60.6	88.1	72.4	24.4																		JBEAACG-19-0038	93.3	99.7	32.8	98.1	27.9	37.5	80.4	56.2	77.9	59.3
	JBCGAAG-19-0084	73.8	86.1	64	38.7	61.2	24.5																		JBBAAAB-19-0029	92.7	99.8	31.3	70.8	66.6	18.7	84.3	57.3	83.9	59.3
	JBDEAAB-19-0059	90.2	99.4	72.6	50.9	58.1	24.6																		JBDGAAD-19-0050	66	59.3	76.6	11.3	27.7	47.8	95.4	47.8	76.5	59.4
	JBBEADF-19-0105	71.9	72.5	65	51.8	51.1	24.9																		JBAGAAD-19-0083	50.3	69.6	44.4	23.9	57.6	15.9	77.9	58.5	77.2	59.4
	JBCIACA-19-0370	55.9	44.5	54.2	28	57	24.9																		JBCIAAH-19-0040	90.4	99.6	38.2	61.1	37.7	24.7	78.7	57.5	78.1	59.4
	JBABADF-19-0120	82.7	92.4	67	60.5	61.2	24.9																		JBBBADD-19-0021	95.3	99.5	24.5	88.7	55.6	17.1	77.9	57.9	78.4	59.4
	JBEHABI-19-0006	58.9	82.7	71	47.3	48.9	25.1																		JBAIAAD-19-0128	77.1	97.5	25.8	47.5	30.7	36.6	81.1	56.9	79.6	59.4
	JBAEABJ-19-0023	72	68.4	74.4	45.7	50.8	25.1																		JBCBAAI-19-0077	84.3	99.7	63	35.5	61	17	78.2	57	78.3	59.5
	JBBDAAF-19-0114	77.6	57	82.3	37.8	38.6	25.2																		JBBDAAF-19-0035	84.5	97.9	25.4	84.1	11.4	72.2	83.6	54.2	78.5	59.5
	JBDBAAB-19-0030	56.7	49.7	73.7	90	74.7	25.2																		JBDDAAF-19-0369	62.6	83.6	52.9	41.9	66.8	15.7	83.4	59.2	83	59.6
	JBCCABB-19-0085	42.1	80.7	43.4	50.8	48.5	25.3																		JBBCACA-19-0088	88.7	97.8	21	99.4	51.4	18.3	88.3	50.8	77.4	59.9
	JBAEACI-19-0018	73.3	83.7	60.7	48	60.5	25.4																		JBCAADB-19-0003	55.7	98.2	87.4	94	54.2	17.4	18.6	65.2	21.5	60.9
	JBBBAAI-19-0014	81.7	99.8	76.9	56.8	66	25.4																		JBCIAAI-19-0003	31.4	69.7	18.8	68.8	22.4	79.1	37.1	60.2	36.6	60.9
	JBEHAAB-19-0198	43.1	38.6	71.3	83.9	66.8	25.4																		JBBDADH-19-0076	58.4	71	41.8	60.3	28.9	43.9	82.5	61.2	81.2	61
	JBABAGH-19-0031	55.6	48.8	66.7	89.3	67.2	25.5																		JBDCAAE-19-0044	40.5	54.4	58.7	22.1	66.5	26.5	26	88.3	36.6	61.1
	JBAGAAD-19-0075	56.5	63.1	80.6	27.1	47	25.6																		JBAJAAH-19-0254	81.5	96.9	32.2	98.7	77.9	13	82.5	51.7	70.7	61.1
	JBCIAAB-19-0096	85.4	99.3	77.2	66	54.4	25.6																		JBEHABI-19-0268	81.3	91.3	66.6	46.8	45	23.6	68.8	59.4	67.5	61.8
	JBCAAAI-19-0053	75.7	79.5	80.6	46.5	47.4	25.7																		JBAJAAJ-19-0003	28	54.7	42.7	98.2	47.7	14.9	16.6	29.6	8.1	62.3
	JBCHAAE-19-0018	75.3	38	86	65.9	51.4	25.7																		JBCHACG-19-0079	26.4	75	16.6	65.3	43.2	38.6	34.9	48.1	26.9	62.3
	JBCBAAJ-19-0027	52.8	48.2	78.7	95.5	59.6	25.7																		JBCDADH-19-0060	23.4	48	19.6	44.9	63.8	10.5	7.8	93.4	11.7	62.4
	JBBDAJA-19-0039	75.1	87	72.5	50.1	64.1	25.8																		JBBEADA-19-0007	54.8	51.6	13.4	93.5	33.7	71.4	29.3	63.1	29.4	63
	JBDAAAE-19-0028	86.9	99.4	79.5	58.2	53.2	26.1																		JBAEACI-19-0041	29.6	23.2	21	44.3	71.8	79.1	31.5	59.3	29.3	63.6
	JBBBABI-19-0116	12.3	74.2	64.8	12.4	15.8	26.2																		JBABAGH-19-0146	45.9	39.4	11	94	29.5	50.7	28.2	65.4	28.2	64
	JBBCADE-19-0015	26.5	61.6	44.4	40.7	21.5	26.3																		JBBDAFH-19-0151	33.5	56.1	13.5	98.3	83.3	96.8	31	64.3	31.2	64.3
	JBDAAAB-19-0024	35.8	48.5	16	68.8	39.6	26.4																		JBABAGH-19-0177	94	98.9	51.3	44.7	57.3	27.6	54.6	66.1	50.2	64.6
	JBCIAAH-19-0033	85.9	99.9	80	53.7	63.8	26.6																		JBBDABE-19-0003	42.5	51	25.5	48.8	46.7	33.2	45.3	85.9	59.4	64.9
	JBCIAEJ-19-0046	62.8	76.9	65.3	57	35.8	26.8																		JBABADF-19-0024	47.3	45.7	12.6	98.1	30.9	78.2	59.4	84.6	77	65.1
	JBEAAFA-19-0305	57.3	49.9	94.5	63	51	26.8																		JBCCAAB-19-0025	42.1	44.6	23	58.9	56	29.3	33.2	42.3	21.2	65.6
	JBBHAAC-19-0064	95.6	98.3	86.3	48.5	53.8	26.9																		JBDGAAG-19-0062	46	53	19.9	69.2	54.1	36.8	75.4	70.5	80.5	65.6
	JBBDAJA-19-0017	66.8	59.2	77.2	94.7	75.4	27																		JBBBADD-19-0002	38.7	30.8	46.9	26	76.4	65.4	47.3	38	26.3	65.7
	JBBDAAF-19-0130	70.8	61.9	83.6	38.1	39.3	27.1																		JBDHAAI-19-0102	60.6	98.5	29	96.4	18.4	47.3	15.4	78.8	17.9	66.8
	JBDIAAB-19-0083	52.7	27.2	37	35.2	39.9	27.1																		JBBBABI-19-0103	39.2	51.3	13.6	88.3	47.7	29.8	76.1	67.4	74.8	67.6
	JBBEADF-19-0122	72.3	72.3	67.7	50	45.8	27.1																		JBDAAAH-19-0020	36.5	56.7	13.6	96.1	31.4	63.2	59.7	73.1	63.6	67.7
	JBCHAEA-19-0025	72.5	76.3	74.5	44.4	60.3	27.1																		JBBBACD-19-0147	36.3	69.3	56.8	16.8	96.1	91.1	33.2	76.1	38.1	68
	JBBEADF-19-0002	59.2	54.5	92.5	85.4	64.3	27.2																		JBBFABG-19-0001	28.2	63.2	67.3	16.8	44.9	40.7	34	68.9	33.5	68.1
	JBDDAAF-19-0147	72.3	73	69.8	48.1	42.9	27.5																		JBDEABG-19-0106	34.5	52.5	16.4	80.4	30.9	57	49.2	47.3	33.9	68.1
	JBCAADB-19-0080	81.8	50.3	86.6	69.7	76.9	27.6																		JBDEACE-19-0001	46.1	51.1	56.5	57	44	33.4	80.9	67.3	79	69.3
	JBDJAAE-19-0079	63.8	53.7	84	82.6	41.6	27.7																		JBBDAAI-19-0035	40.5	56.1	13.6	89.7	38.7	40	77.6	69.5	76.9	69.6
	JBCGAAG-19-0158	56.6	49.2	74.6	88.4	65.9	27.7																		JBBDAJB-19-0051	42.4	60.7	25.7	37.3	23.4	51.3	85.1	70.8	85	70.6
	JBBCADC-19-0032	23.8	20.6	37.2	15.1	13.6	27.8																		JBDIABB-19-0009	46.6	57	21.5	93.2	26.6	53.3	85	70.1	85	70.6
	JBCJAAB-19-0009	50.8	84.2	50.7	49.5	52.7	27.8																		JBDFABE-19-0034	46.3	67.9	52	19.4	86.7	86.1	42.4	58.7	34.6	71.1
	JBBDACE-19-0002	75.5	69.7	77.7	42.6	42.1	27.9																		JBEAAAD-19-0010	25.9	72	67.7	19.5	28.7	73.4	58.6	46.2	37.5	71.3
	JBDEAAB-19-0060	59.3	49	79.8	77.9	46.4	27.9																		JBCHACG-19-0313	24.5	43.7	43.7	20.7	71.7	63.9	15.8	72.6	15.5	71.7
	JBCIACE-19-0366	70	74.4	64	49	37.2	28.2																		JBBBABI-19-0129	45.8	26.8	30.9	37.4	95.9	90.6	45.9	52.7	33.3	71.8
	JBCDADA-19-0021	15.5	34.9	15.7	27.5	28.7	28.4																		JBBBAAH-19-0014	37.3	46.3	16.5	79.1	55	35.3	42.8	86	51.9	71.9
	JBDEAAD-19-0084	65.7	72.4	56.2	57.9	42.6	28.4																		JBCDACJ-19-0059	87	97.7	22	98.4	44.6	41.1	88	71	87.2	72
	JBDDAAF-19-0300	59.9	54	70.3	91.4	53.5	28.4																		JBCDAFJ-19-0002	16.1	73.3	9.6	87.7	74.3	10.9	14.1	50.8	9.8	72.2
	JBCDAFJ-19-0027	76.6	68	91.7	45	55.5	28.4																		JBBDABA-19-0072	30.3	68.7	15.5	83.7	73.5	70.3	56	39.2	29.7	72.6
	JBBAAAE-19-0005	74.7	75.4	77.6	54.5	56.7	28.4																		JBDGAAG-19-0117	19.7	72	13.3	82.4	37	19.3	8.5	74.6	8.5	72.7
	JBCGABB-19-0012	38.4	52.3	61.4	82.8	56.1	28.5																		JBAEACI-19-0010	31.2	77.2	21	48.4	39.8	15.6	48.8	20	13.8	73.3
	JBEAAAB-19-0012	51.3	44.9	63.2	89.4	63.4	28.5																		JBCAAAI-19-0087	47.4	75.6	26.7	86.1	23.3	41.7	59.5	21	16.3	73.4
	JBCHACG-19-0191	90.1	99.9	80.8	64.1	54.5	28.6																		JBCJABE-19-0116	41.3	65.1	72.5	14.4	22.5	73.1	93.4	72.3	93.4	73.5
	JBABADF-19-0135	61.1	54.6	84.9	80.3	43.6	28.7																		JBBDAAI-19-0001	33.9	60.5	31	39.7	86.9	92.8	91	73.2	90.8	74.1
	JBBDACG-19-0004	57.9	33.5	63.4	96.9	50	28.7																		JBAFAAB-19-0040	29.8	47.2	29.6	34.9	91.8	93.2	32.2	75.8	32.8	75.4
	JBCIAAH-19-0216	66.8	50	71.4	91.6	54.9	28.7																		JBCDADH-19-0041	31.2	40	9.7	88.5	72.2	10.5	19	36.2	8.9	76.6
	JBEFAAC-19-0052	70.7	43.5	87.3	74.8	49	28.9																		JBDCAAE-19-0022	29.4	63.9	23.7	58.2	33.5	60.1	63.2	96.9	78.8	76.7
	JBABAIF-19-0001	70.2	38.6	66.8	90.8	62.1	28.9																		JBDCAAE-19-0023	39.2	53.7	18.4	69.7	80.9	20.9	38	59	28.8	76.9
	JBEHAAB-19-0213	24	56.1	24.9	28.2	29.4	29																		JBCHAAE-19-0021	58.7	34.9	78.3	29.2	37.9	45.2	96.6	76.9	96.5	77.1
	JBEBAAB-19-0028	64.1	46.7	86.5	75.1	46.1	29																		JBDEACE-19-0018	42.3	60.5	71.5	17.1	44.6	36	70.2	78.9	71.1	77.3
	JBEHABI-19-0203	61.3	49.8	85.7	80.7	49.7	29																		JBBDAJB-19-0028	36.1	65.1	46.9	48.7	41.8	23.7	15.3	77.4	15.4	77.4
	JBBDAHE-19-0049	23.2	80.5	31.8	48.8	14.1	29.2																		JBAGABF-19-0084	20.6	57	15.4	80.4	16.8	39.4	8	81.6	8.4	77.6
	JBCJAAB-19-0004	59.6	78.4	69.6	49	38.6	29.2																		JBEAAAI-19-0003	29.2	64.8	10.3	97.5	21.5	78.1	47.9	28.3	17	77.6
	JBAEABJ-19-0054	68.3	53.1	86.6	80.3	47.9	29.2																		JBCIAAI-19-0054	46.7	47	12.5	97.8	36.5	53.9	52.8	83.1	56	77.7
	JBBDAFH-19-0158	68.9	69.9	78.6	44.1	42.1	29.3																		JBCIACA-19-0198	43.6	66.1	10.4	91.8	65.7	26.3	88.4	77.7	89.5	77.7
	JBCHAAB-19-0036	70.4	80.8	62.6	55	48.7	29.4																		JBABADF-19-0032	37.3	63.2	13.4	77.5	36.1	52.2	89.8	76.3	89.8	77.9
	JBBEADF-19-0083	51.3	22.7	35.3	80.1	27.7	29.5																		JBDCAAC-19-0107	30.4	58.8	31.2	39.5	31.1	54.4	27.7	78.1	27.6	78.1
	JBBEADE-19-0002	79.8	33.8	62.3	75.4	31.1	29.5																		JBBBACD-19-0103	28.2	62.9	15.8	84.6	33	55.5	24.4	93	29.8	78.1
	JBCGAAG-19-0102	62.7	83.9	75.9	44.3	34	29.6																		JBBDACG-19-0055	48.5	67.8	59.7	97	86.6	64.2	86.5	78.1	86.2	78.2
	JBDAAAE-19-0035	52.9	92.9	49.2	66.8	42.1	29.6																		JBBBAEF-19-0002	50.7	50.1	19	50.4	64.5	20.2	86	79.4	85.9	78.9
	JBBEADF-19-0246	57.5	83	72.7	45.8	40.1	29.7																		JBBFABG-19-0052	38.8	57.9	12.2	99.8	59	34	82	88.3	90.9	78.9
	JBEFAAC-19-0068	69.6	45.7	86.7	80.4	47.3	29.7																		JBCHAEA-19-0150	40.5	59.2	6.7	87.2	52.9	36.5	59.6	87.5	65.2	79.6
	JBBEADF-19-0082	66.3	43.3	80.8	85.9	48.1	29.7																		JBBDAGF-19-0014	46.2	58.1	75.4	88.9	47.7	38.4	87.9	81.6	89.7	79.8
	JBEFAAC-19-0089	79.8	81	82	54.9	52	29.7																		JBBFABG-19-0024	47	55.1	79.4	93.4	29.5	72.8	90.6	80.3	90.4	80.2
	JBCHAEA-19-0105	68.8	74.2	55.7	56.5	39.5	29.8																		JBBEAFB-19-0005	45.7	49.1	14.8	82.9	22.8	75.6	87.1	79	87.2	80.6
	JBEAAEI-19-0202	86	96.4	66.9	59.4	44.7	29.9																		JBDEACE-19-0101	51	48.9	73.9	10.6	67.1	73.5	88.8	79.5	88.8	80.8
	JBDGAAD-19-0016	47.8	56.1	64.7	93	54.7	29.9																		JBCIACA-19-0205	40.7	54.2	21	43	62.1	32.6	92.1	83.7	95.5	80.8
	JBBDAJB-19-0005	25.3	21.7	47.8	10.2	16.1	30																		JBDEABH-19-0102	41.4	62.2	14.8	69.6	83.7	84.7	93.9	80.6	98.9	80.8
	JBEAAAD-19-0106	65.5	45.9	87	76.5	46.1	30																		JBAGABE-19-0018	49.1	56.8	28.9	42.2	35.7	56.8	88.2	84.2	90.6	81.4
	JBDBAAB-19-0004	76.4	39.1	77	77.4	47	30																		JBBDABA-19-0019	36.1	59.2	16.5	65.9	29.6	53.9	56.2	37.9	25.9	81.8
	JBBDACG-19-0052	74.6	92.2	74.6	48	51.3	30																		JBBBAAB-19-0135	33.6	49.9	79.5	18.8	82.4	94.8	56.5	83.6	57.3	82
	JBBBAEF-19-0064	58.4	80.2	60.7	52.5	27	30.1																		JBDAAAB-19-0082	42.4	62	13.1	88.9	31.4	61	87.1	82.5	87.8	82.1
	JBDEABG-19-0147	27	62.2	25	60.6	30.1	30.1																		JBBBADD-19-0005	45.3	60.8	35.3	50.9	83.1	65.5	92.3	82.3	90.9	82.2
	JBABADI-19-0021	54.9	60.3	74.7	90.5	54.9	30.1																		JBEAAEE-19-0006	38.3	69.7	15.8	76.9	80.1	66.7	65.9	86.9	70.3	82.4
	JBDAAAH-19-0038	69	76.9	69.8	48.7	40.4	30.2																		JBEAAGC-19-0042	46.1	60.3	81.6	91.1	24.9	71.1	88.9	82.7	89.1	82.6
	JBCHACA-19-0037	65.2	87.2	80.8	43.5	42.2	30.2																		JBCDABA-19-0226	39.3	54.7	25.6	46.6	46.1	37.3	89.2	88.1	96.3	82.6
	JBCHACG-19-0043	73.9	82.1	51.8	51.7	49.7	30.2																		JBCEACC-19-0004	50.2	49.4	29.6	36.8	48.8	38.3	80	82.9	79.6	82.8
	JBAFAAB-19-0001	61	53	76.3	92.1	46.9	30.3																		JBCIAEJ-19-0015	33.6	64.8	31.6	40.2	43.1	43.7	27.6	82.4	26.9	83
	JBCGAAG-19-0343	79.4	34.5	77.5	77.3	34.5	30.4																		JBAJAAJ-19-0017	46	57.1	67.2	65.2	28	71.2	93.1	83.4	93	83.1
	JBCHAEA-19-0032	58.2	55.4	83	79.6	50.3	30.4																		JBCIACE-19-0107	35.1	59.1	26.2	48.2	22.5	79.5	26.5	83.8	26.7	83.2
	JBBCACA-19-0007	80.1	99.7	66.3	64.4	51.2	30.4																		JBDFABA-19-0004	44.5	66.7	26.4	55.7	91.1	94.2	92.3	82.8	93.2	83.4
	JBCHAEA-19-0109	46.9	53.2	77.6	75.1	42.7	30.5																		JBBDAAB-19-0082	42.4	49.4	50.3	26.6	81	82.5	85.7	83	84.4	83.5
	JBCGAAB-19-0001	62.8	80.3	77.5	44.5	47.1	30.5																		JBBBAAB-19-0002	38	65.9	72.9	92.5	84.4	93.7	86.8	81.6	86.8	83.5
	JBBBACD-19-0009	60.6	83.7	64.7	51.5	39.1	30.7																		JBBHAAB-19-0001	37.6	64.6	39	28.4	81	71.6	88.8	81.9	88.7	83.5
	JBCIACE-19-0054	65.9	60.6	70.6	81.7	57.2	30.7																		JBCHACA-19-0033	43.9	62.9	14.8	92.8	85.7	66.3	89.1	82.2	89.2	83.7
	JBCGAAG-19-0050	74.8	69.2	75.1	43.5	34.5	30.9																		JBABADF-19-0005	41.5	60.3	37.1	30.3	35.5	56.9	92.3	85.3	92.3	83.8
	JBBCAEG-19-0006	60.5	85.5	67	49.8	39.1	30.9																		JBBEADA-19-0001	48.4	56.8	12.5	94.8	42.1	49.4	85.5	84.8	85.7	84
	JBBDAAI-19-0023	68	44	87.2	90.9	44.5	30.9																		JBDDAAJ-19-0074	47.3	61	32.4	34.8	88.7	90	88.8	84	88.7	84.1
	JBBEADA-19-0002	67.3	49	82.4	79.1	44.8	30.9																		JBBBACD-19-0001	29.6	63.6	13	97.4	18.2	75.5	23.9	76.7	20.9	84.2
	JBCHACG-19-0426	72.5	72	78.7	49.1	46.4	31																		JBCIAAB-19-0034	72.3	91.9	25.1	93.9	43	46.2	91.7	84.6	91.2	84.3
	JBABADF-19-0155	69.7	79.6	83.7	51.4	24	31.1																		JBBDAGH-19-0001	50.3	50.2	10.4	67.1	25.2	73.9	82.5	86.4	84.3	84.4
	JBDEAAD-19-0018	55.4	85.9	67.6	48.3	36.5	31.1																		JBBEADI-19-0005	36.1	66.2	30.2	29.1	65	74.7	80.6	83	80.8	84.5
	JBBDAGI-19-0016	75.4	37.4	96.3	50.7	56.6	31.1																		JBDEABG-19-0001	60.8	42.9	13.6	95.9	33	57.5	85.8	84.4	85.7	84.5
	JBCBAAI-19-0053	68.1	52.1	85.7	79.8	45.2	31.2																		JBDAAAH-19-0001	46.6	47.2	70.4	19.6	21.8	86.6	54.4	80.7	51	84.7
	JBDCAAE-19-0094	44.1	64	79.8	97.5	49	31.2																		JBCFAAJ-19-0001	40.3	50.6	32.8	63.9	36	45.5	81.8	85.1	82.1	84.7
	JBEAABH-19-0008	52.8	79.3	76.9	81.7	52.1	31.2																		JBDDAAJ-19-0098	47.1	47.5	12.6	90.1	26.2	59.4	99	85.5	99	84.7
	JBABADF-19-0089	44.1	13	51.4	16.7	17.7	31.4																		JBDIAAB-19-0056	37.3	63.8	18.9	82.6	85.9	65.2	82.7	80.4	78.7	84.8
	JBDGAAG-19-0188	48.3	61.1	57.1	94.9	47.8	31.6																		JBCIACA-19-0027	42.9	60.9	24.6	49.4	91.2	92.3	86.5	84.7	85.3	84.9
	JBCBAAJ-19-0021	73.4	65.1	93.9	42.9	42.1	31.7																		JBDGAAD-19-0048	41.2	63.7	27.7	45.1	83.3	87	95.6	84	95.4	84.9
	JBBEAFB-19-0002	37.6	42.2	70.3	87.5	48.5	31.7																		JBBDABE-19-0169	52.5	56.1	42.7	23.2	50.9	35.9	99.7	85.3	99.7	85
	JBCCABB-19-0020	53	39.7	59.3	91	48.5	31.7																		JBCIACA-19-0005	42.9	62.7	34	37.9	73.3	74.5	84.7	80.7	81.1	85.1
	JBAEACI-19-0017	66	58.3	81.4	98.8	56.5	31.7																		JBCGAAG-19-0317	40.2	56.9	12.2	99.8	28.6	75	85.1	85.8	85.9	85.1
	JBCHACG-19-0405	71.2	75.1	81.2	41.7	37.6	31.8																		JBADAAG-19-0002	50	53.9	13.2	89	45.5	42.5	87.5	85.3	87.4	85.1
	JBCJABE-19-0072	73.8	61.7	65.3	57.3	35.2	31.9																		JBBDACI-19-0003	53.2	44.8	74.1	44.2	26.8	67.8	98.7	85.6	98.8	85.1
	JBCHAEB-19-0051	72.4	38.1	79.5	83.3	55.9	32																		JBAIAAD-19-0049	32.8	68.6	14	79.6	75	69.2	57	91.1	61.9	85.2
	JBBAAAB-19-0028	74.5	78.3	79.1	53.8	50.7	32.1																		JBCHACA-19-0012	35.8	62.2	62.9	50.9	48.8	39.6	49.4	86.7	49.4	85.4
	JBCDACJ-19-0019	72.8	84.3	71.7	50	45.2	32.3																		JBDAAAB-19-0088	41.8	59.4	80.2	12.5	89.4	63	85.3	84.6	85.6	85.5
	JBBHAAB-19-0003	58	81.8	47.8	60.3	39.2	32.4																		JBBDAFG-19-0274	52.7	48.5	40.1	30.7	26.5	66.7	85.1	85.5	85.1	85.7
	JBDDABB-19-0042	89	100	79.8	65	41.5	32.4																		JBCHAFC-19-0035	29.7	71.1	51.1	25.5	79.6	86.2	89	87.7	89	85.7
	JBCBAAJ-19-0058	61.1	46.4	86	78.6	39.6	32.5																		JBABADF-19-0108	36.7	53.5	78.1	93.8	36.4	77.7	55	88.5	55.8	85.8
	JBBFABC-19-0051	59.7	85.9	63.7	57.4	35.7	32.6																		JBCFAAJ-19-0040	48.9	59.6	72.2	40.7	39.1	53	85	85.8	85	85.8
	JBCHACG-19-0304	64.5	48.4	86.8	76.2	40.9	32.6																		JBEAAEI-19-0152	43.1	68.9	24.5	82.8	40	26.5	99.5	86.1	99.5	85.8
	JBCEACC-19-0019	74.1	83.1	45	45.4	42.7	32.6																		JBBCADE-19-0014	34.3	63.1	13.8	92.8	83	97	83.5	86.7	84.1	85.9
	JBBDAJA-19-0034	59.5	21.6	51.8	14.9	23	32.9																		JBBBAEF-19-0038	39.5	57.1	24.2	57	72.7	69.1	89.6	87.1	91.3	85.9
	JBDEABH-19-0012	62.5	39.8	32.7	40.3	36.4	32.9																		JBBDAGH-19-0008	42.6	45.8	17	92.8	18.7	80.7	69.2	85.9	69.7	86.1
	JBEHAAB-19-0219	63.5	63.6	80.3	38.4	35.6	33																		JBCHAEA-19-0142	42.1	51.7	10.5	93.1	21.2	76.8	80.2	85.7	79.1	86.1
	JBCIAAB-19-0001	52.7	46.8	93.6	63.2	39.8	33.1																		JBAEABJ-19-0049	44.5	63	21	55.5	73.4	28.4	83.6	87.3	84.5	86.1
	JBDGAAG-19-0140	60	85.1	45.5	50.2	41.8	33.1																		JBBDAJA-19-0002	43.4	64.2	11.7	99.6	83.5	65.8	70.9	84.3	70.6	86.2
	JBCAADB-19-0022	76.5	47.9	87	80.2	42.8	33.1																		JBBDAHE-19-0002	38.1	63	33.8	33	85.9	69	84.3	86.2	82.9	86.2
	JBAGAAD-19-0008	33.2	57.6	63.3	96.1	50.8	33.1																		JBEAACH-19-0117	35.6	49.6	9.9	88.9	27.2	65.1	62.1	86.9	61.9	86.3
	JBCIACA-19-0013	4.8	76.1	19.9	20.7	12.8	33.2																		JBBGAAF-19-0003	49.7	59.2	13	89.1	38	53.9	86.2	85.8	85.2	86.4
	JBCDADA-19-0033	68	70.8	82.2	44.4	32.6	33.2																		JBBCADC-19-0014	38.7	62.2	60.4	15.2	28.9	83.6	88.8	85.4	86.6	86.4
	JBBBACD-19-0110	62.4	45.2	65	87	39.7	33.2																		JBBCABH-19-0055	49.2	57.8	67.2	14	51.6	41.1	92.9	92.2	92.6	86.4
	JBBDAAJ-19-0004	59.1	48.6	75.7	77.6	40.7	33.2																		JBAGABE-19-0012	42.2	65.7	13.3	94.1	39	51.9	83.6	86.7	83.3	86.6
	JBEGADG-19-0007	61.2	33.4	82.6	97.1	42.6	33.3																		JBCHAEB-19-0018	51.2	46	28.8	36.6	31.1	58	95	87.6	95.2	86.7
	JBCIACE-19-0338	68.9	74.7	68.5	47.3	36.6	33.4																		JBCDACJ-19-0026	39.8	61.1	47.7	23.8	81.3	61.4	67.2	89.7	69	86.8
	JBBDAEB-19-0003	61.6	45.2	78.1	83.7	46	33.5																		JBDDAAF-19-0036	37.5	58.8	24.8	44.4	85	92.1	83.7	86.9	84	86.8
	JBBDAAB-19-0072	91.9	98.5	75	62.9	48.8	33.6																		JBBCADC-19-0022	39.5	58.5	70.6	42.5	32.4	49.9	89.4	86.1	89.4	86.9
	JBCDAAB-19-0116	68.2	84.7	71.4	49.3	41	33.7																		JBBCACA-19-0006	40.6	62.6	66.3	18.4	82.1	65.8	81.8	87	81.7	87.1
	JBCGAAB-19-0021	59.3	44.8	95.1	62.9	41.8	33.8																		JBCIAFF-19-0001	39.7	66.1	12.9	76.8	72.7	77.7	83.7	87	83.7	87.1
	JBEAAFA-19-0206	52	49.3	63.6	93.1	43.3	33.9																		JBAGAAD-19-0051	44.8	57.8	31.8	41.9	39.2	53.8	82.2	87.7	82.1	87.2
	JBCHACA-19-0085	27.1	42.2	33.3	94.1	44.4	33.9																		JBCGAAG-19-0325	45	66.6	76	19.5	74.8	92.5	83.5	87.3	83.4	87.2
	JBBBAAI-19-0001	65.6	56.2	77.3	94.3	53.1	34																		JBCDADA-19-0052	43.6	55.6	17.1	84	95.9	99.2	79.1	88.2	79.2	87.3
	JBCDAFJ-19-0102	15.8	62	26.8	96.6	36.2	34.1																		JBCIAAH-19-0306	51.3	45.4	81	92.5	96.3	88.1	88.4	86.4	88.2	87.3
	JBBDADH-19-0188	75.5	88.4	71	54.7	50.5	34.1																		JBDEACE-19-0016	38.9	56.5	7.4	86.8	82.6	59.7	78.6	87.8	78.7	87.4
	JBBAAAE-19-0048	66.5	58.6	81.8	91.8	57.3	34.1																		JBCAAAI-19-0010	30.7	63.1	12.2	87.7	26.8	72.3	83.7	87.3	83.7	87.4
	JBBDABA-19-0017	44.6	51.8	75.5	93.6	43.3	34.2																		JBBDAJA-19-0096	39.5	52.9	9.9	87.9	85.5	88.6	88.8	86.9	89.1	87.4
	JBCIAAH-19-0202	43.7	49.3	44.5	30.4	34.8	34.4																		JBCCABB-19-0004	43.7	51.3	10.2	90.9	21.2	74.2	96	87.7	95.9	87.4
	JBCBAAJ-19-0025	39.7	50.8	85.5	85	44.5	34.4																		JBDGAAB-19-0001	36.9	72.4	49.3	28.7	39.4	47.2	49	89.1	49.4	87.5
	JBCJAAB-19-0014	28.1	68.6	34.9	46.2	24.3	34.5																		JBEBAAB-19-0051	46.1	68	40.5	44.7	76.8	75.3	89.9	86.3	90	87.5
	JBCDAAB-19-0244	59.6	39.2	64.2	94.5	40.6	34.6																		JBDIABB-19-0205	45.6	55.9	72.9	87	56.8	33.3	90.1	89.7	92.1	87.5
	JBBDAAB-19-0043	17.6	70.3	50.1	15.7	21.4	34.7																		JBCIACE-19-0018	93.4	99.6	22	97.6	39	50.5	96	86.5	96	87.5
	JBEFAAC-19-0080	33.7	40.8	42	66.2	36.8	34.7																		JBBHAAB-19-0010	47.5	57.7	15.5	70.3	96	99.6	82.4	87.7	82.7	87.7
	JBBDAAF-19-0117	70.8	62.1	85.3	37.8	28	34.8																		JBDEAAB-19-0005	52.5	51.4	76.6	87.7	33	60.7	72	87.2	71.3	87.8
	JBBDAFI-19-0024	21.8	65.5	34	29.2	28.7	34.8																		JBCIACE-19-0004	44.4	58.9	10.6	94.1	45.8	44.1	81.2	88.2	81.8	87.8
	JBCDAAB-19-0282	68.3	84.5	74	47.3	36.5	34.9																		JBBEADF-19-0043	41.9	53.6	79.5	83.1	49.1	46.3	82	88.4	82.1	87.8
	JBCIAAB-19-0171	71.4	74.3	74.7	45	34.9	35																		JBBBAEF-19-0035	40.9	54.2	12.4	98.8	25.6	87	62.9	81.2	57.1	87.9
	JBBCADC-19-0029	60.6	42.8	92.2	62.8	41.9	35																		JBDCAAE-19-0021	39.4	48.1	12.2	99.7	23.8	85.1	67.2	91.2	69.3	87.9
	JBCHAEJ-19-0003	46.6	48	64.2	93.1	40.2	35.1																		JBDEAAD-19-0001	45.2	59.3	10	94.3	27.6	54.1	74.4	88.1	73.8	87.9
	JBCGAAG-19-0183	59.9	50.7	71.7	91.5	46.3	35.3																		JBCIAAH-19-0516	45.2	59.5	11.2	92.2	22.9	86.8	81.8	88.1	82.1	87.9
	JBBCACA-19-0051	57.2	43.4	65.8	92	42.4	35.5																		JBBDAFG-19-0072	48.7	58.6	24	81.5	94.8	98.4	80.7	88	80.8	88
	JBCHAEB-19-0097	66.1	65.9	69.3	48.4	29.6	35.7																		JBAIAAD-19-0073	44	66	14.5	94.6	99.3	98.3	81.1	88.4	81.7	88.1
	JBBEADE-19-0010	60.1	79.7	63.8	53.7	33.8	35.7																		JBCBAAJ-19-0023	59.9	32.2	26.7	29.7	27.4	72.6	99	88.2	99	88.2
	JBEAAAI-19-0058	75.4	64.2	81.9	47.6	34.7	35.8																		JBEAAFA-19-0243	36	45.4	25.8	76.4	33	62.3	26.9	94	28.5	88.3
	JBBBACD-19-0056	56.6	45.7	66.2	89.1	40.8	35.8																		JBBBABI-19-0001	30.7	64.3	17.7	87	64.9	24.7	56.5	87.7	56.7	88.3
	JBEHABI-19-0070	37.8	45.3	49.8	91.1	44.9	35.8																		JBCGAAG-19-0005	43.7	58.7	20.8	56.1	41.8	44.6	81	88.4	80	88.3
	JBEAAFA-19-0276	62.6	53.1	81.4	92.2	47.1	35.8																		JBDAAAB-19-0002	50.8	56.8	77.8	95.3	40.1	52.3	81.5	88.2	81.4	88.3
	JBBDAAF-19-0122	72.2	60.5	83.3	39.1	26.1	35.9																		JBACAAF-19-0046	48	59.3	21.7	57	34	59.1	82.7	87.5	81.6	88.3
	JBCIACA-19-0096	62.7	81.3	60.8	53.9	30.9	35.9																		JBBFABG-19-0026	46.2	49.9	12.3	99.5	73.9	25.9	81.9	88.4	81.9	88.3
	JBCHAEJ-19-0037	66.1	35.6	66.9	32.1	32	35.9																		JBBDAGD-19-0094	38.1	64.4	53	24.7	44.7	56.6	83.8	89.6	86.6	88.3
	JBBAAAF-19-0012	66.8	57.6	87.1	79.2	48.3	36																		JBCHACG-19-0203	37.9	53.9	14.5	75.3	28.8	69.9	55.1	87.8	55	88.4
	JBBDAGH-19-0018	76	89.6	72.3	48.4	48.9	36.1																		JBBDAFH-19-0012	49.3	62.1	45.5	26.5	33.2	59	81.5	88.4	81.5	88.4
	JBBDABE-19-0025	63.8	58.1	74.7	81.6	46	36.2																		JBBDACE-19-0013	40.7	63.4	26.7	42.9	80.8	95.9	81.5	88.7	81.8	88.4
	JBEHABI-19-0261	39.2	72.7	17.2	75.2	39.2	36.4																		JBCDAAB-19-0105	40.4	54.8	9.1	87.1	25.7	70.9	88.2	88.8	88.2	88.5
	JBCIACE-19-0005	67.2	48.3	70.9	91	41.8	36.6																		JBDDAAF-19-0001	44.6	61.1	13.5	96.5	28.2	74.3	80.2	88.1	79.7	88.6
	JBCDAFI-19-0001	71.8	67.2	88.7	43.9	54.6	36.6																		JBBJAAG-19-0041	45.7	55.1	73.2	18.9	31.5	62.6	81.7	88.7	81.4	88.7
	JBBBACD-19-0039	27.6	29	10.2	56.8	19.4	36.7																		JBCHACA-19-0014	40.6	62.3	20.6	56.3	89.8	93	92.8	89.6	93.1	88.7
	JBBCACA-19-0058	47	50.9	90.7	74.6	45	36.7																		JBDDAAF-19-0068	43.2	60	14	95.1	24.2	82.2	80.4	88.2	79.7	88.8
	JBBDACI-19-0102	75.4	87.1	67.6	52.9	45.5	36.7																		JBAIAAD-19-0059	42.2	69.8	12.5	88.7	93.4	90.7	83.2	87.7	82.7	88.9
	JBEAAAI-19-0039	53.9	58.7	76.8	94.1	48.3	36.8																		JBDIABB-19-0004	42	45.6	19.3	67.2	64.6	25.5	84.8	91.1	85.5	88.9
	JBEGAAC-19-0021	73	71.5	69.8	49.1	34	36.9																		JBDEAAB-19-0002	36.7	53.2	19.6	54.9	34.9	49.5	91.5	83.9	87.6	88.9
	JBCDABA-19-0112	67	78.5	72.6	50.8	35.3	36.9																		JBBHABC-19-0001	45.5	40.5	13.2	97.8	23.6	76.7	46.2	51.1	26.2	89
	JBCHAEA-19-0002	45	20.3	68.6	39.5	37.2	37																		JBBDABA-19-0073	34.4	59.9	39.8	24.5	67	25.1	90.1	89.6	93.8	89
	JBCGAAG-19-0196	77	99	86.1	42.7	38.2	37																		JBBDACG-19-0053	48	58.8	26.4	43.7	54.8	36	80.6	89.7	80.7	89.1
	JBCGAAG-19-0039	57.1	70.2	73.2	42.5	19.9	37.1																		JBCDAGC-19-0002	41.6	63.7	23.4	52.5	90.7	93.8	83.5	96.3	87.7	89.1
	JBEAACG-19-0067	63.7	48.8	87.7	77.7	40.1	37.3																		JBDHAAI-19-0099	38.4	53.2	59.7	12.8	91	93.9	93.3	89.3	93.1	89.1
	JBBBACB-19-0002	23.9	46.3	31.2	93.7	45.7	37.4																		JBDJAAE-19-0009	26.8	66.8	9.5	86.7	50	28.1	96	89.1	94.1	89.1
	JBEAAAB-19-0001	65.9	78.7	85.1	65.5	49.8	37.5																		JBDDABD-19-0001	43.9	56.9	37.6	28.2	28	65.1	83.8	86.6	80.5	89.2
	JBBDAJB-19-0074	56	52	64.8	86.2	31.7	37.6																		JBCHAEJ-19-0013	34.4	82.4	42.8	24.5	17.1	40.2	15.5	71.6	12.3	89.3
	JBCDAAB-19-0108	45.9	50.4	74.7	78	35.6	37.6																		JBBCACA-19-0040	53.8	79.8	24.2	82.1	95.3	96.1	92.2	90.8	92.8	89.5
	JBDEABG-19-0023	59.2	56	81.6	86.3	35.8	37.6																		JBBJAAG-19-0043	47	62.1	32.3	36.3	81.8	94.4	94.1	90.5	94.5	89.5
	JBEAAFA-19-0128	62.7	53.7	81.4	92.2	44.6	37.7																		JBCDAFC-19-0005	42.2	58	14	94.7	28.2	64.9	59.5	95.7	62.5	89.6
	JBBDACI-19-0113	66.7	47.2	84.5	77.9	37.8	37.9																		JBBDAFH-19-0233	40.5	67	37.9	31.9	82.5	68.2	87.5	89.8	87.6	89.6
	JBDIABB-19-0101	52.7	42	29.7	55.5	20.2	38																		JBAEACI-19-0001	36	63.3	17.9	58.1	88.5	89.1	86.6	91.2	87.9	89.6
	JBBDAFG-19-0016	90	98.5	77.2	60.5	42.6	38																		JBDJAAE-19-0033	50.1	50.1	55.9	22.7	22.8	78.4	92.6	90.4	92.6	89.6
	JBCEACC-19-0070	58.1	45.5	69.1	89.4	44.4	38.2																		JBBCAHF-19-0001	34.2	61.1	49.7	68.7	82.4	67.3	91.6	89.5	92.7	89.6
	JBCHAEB-19-0094	84.6	100	77.6	59.5	53.1	38.4																		JBABAIF-19-0003	36.8	56.5	28	32.9	29	59.7	85.6	88.6	84.9	89.7
	JBDGAAB-19-0067	71.2	72.4	62.9	53	29.8	38.5																		JBCHACG-19-0301	31.3	63	14.7	63.6	80.5	89.6	89.3	88.8	92.1	89.7
	JBCBAAJ-19-0032	68.1	37.3	86.5	66.9	37	38.8																		JBCIAAH-19-0250	27.1	67.2	19.1	47	84.9	91.2	53.3	71.9	42.1	89.8
	JBCIACE-19-0222	45.3	51.9	79.9	96.3	39.3	38.8																		JBCIACE-19-0207	44.8	48.6	60.3	17.9	25.3	67.2	94.8	86	94.8	89.8
	JBBBAAI-19-0003	55.9	33.8	42.1	37.6	20.2	39																		JBCAADB-19-0053	46.7	38.9	14.9	51.8	78.9	94.9	83.9	94	87.3	90.1
	JBBDAGD-19-0230	71.8	87.4	70.7	57	34.9	39																		JBBDAAB-19-0103	35.8	59.3	12	95.1	79.8	94.7	86.2	90.7	84.9	90.2
	JBBEADA-19-0027	66.9	57	85.9	72	34.6	39.1																		JBBFABG-19-0097	37.3	57.5	21.2	50.4	30.4	50.4	89.3	89.3	87.7	90.4
	JBBDAJA-19-0119	57.8	53.8	81.7	74.7	40.2	39.1																		JBEAAGC-19-0012	50	59.9	31	33.7	25.8	76.5	87.6	87.9	87.6	90.5
	JBDEABG-19-0113	68.4	8.6	7.8	67.6	11.9	39.3																		JBEAAFA-19-0203	37.4	63.4	16.2	71.9	85.3	89.4	88.3	94.3	88.5	90.8
	JBAJAAH-19-0259	60	86.1	74.8	53	29.1	39.4																		JBDIABB-19-0117	36.8	68.1	60	19.1	86.3	97.6	81.4	92.3	85.8	90.9
	JBCGAAG-19-0037	69.9	75.5	76	44.4	25.6	39.5																		JBEAAEE-19-0104	42.7	64.4	35.2	32.3	30.6	61.9	88.5	89.3	89.1	91.3
	JBCCACA-19-0019	59.8	80.5	63.3	53.7	31.3	39.5																		JBBBACD-19-0049	28.9	64.5	52.8	42	82.2	67.6	30.3	88.4	29.8	91.5
	JBDEAAD-19-0027	34	9	39.9	17.9	11.4	39.8																		JBABAIF-19-0014	40.1	59.8	19.6	61	84.2	59.5	87.6	88.6	87.6	91.7
	JBDAAAE-19-0002	84.9	99.4	86.3	53.1	39.9	39.8																		JBABAIF-19-0040	36.8	63.8	31.3	39.4	76	66.3	87.8	89.8	88.6	91.7
	JBCIAAI-19-0005	65.5	50.6	69.9	92.2	40.4	39.8																		JBAJAAH-19-0007	40.8	59	16.4	68.8	91.1	98	87.2	89.3	86.9	91.8
	JBCJAAB-19-0027	70	62.5	71.6	44.5	25	40																		JBCIACA-19-0201	34.4	65.5	12.5	93.7	91.2	97.9	87.8	91	88.4	91.8
	JBBEADE-19-0241	63.3	48.2	85.1	78.6	32.9	40																		JBCGACB-19-0205	36.7	57.1	12.1	92.3	87.5	78.2	91.1	90.6	91.3	91.8
	JBDEAAD-19-0008	44.8	60.9	77.2	97.1	40.9	40																		JBAIAAD-19-0057	35.2	63.8	11.2	91.6	81.4	65.6	83.7	92.7	85.6	91.9
	JBABADF-19-0086	48.4	60.4	87.2	90.7	48.2	40																		JBDGAAD-19-0026	26.3	68	30.7	37.8	94.9	92.2	35.7	68.9	24.8	92.1
	JBABADI-19-0114	45.3	46.8	27.8	57	18.3	40.1																		JBEAAFA-19-0177	41.4	60.1	10.7	74.3	32	55.4	93.3	91.8	93.3	92.1
	JBEAAGC-19-0025	76.3	70.2	71.5	47.9	29.2	40.2																		JBBAAAB-19-0041	47.8	62.6	21.4	93	57.6	24.6	99.4	92.6	99.9	92.1
	JBCBAAD-19-0061	71.9	72.3	67.2	49.1	30.4	40.2																		JBDEAAB-19-0024	36.4	58.2	73	37.2	50.7	37.9	83.7	92.4	83.7	92.2
	JBBBAAH-19-0073	47	42.8	77.6	84.9	37.3	40.2																		JBEAAFA-19-0200	38.7	67.5	10.6	86.4	78.8	61.8	87.5	95.6	88.3	92.2
	JBDAAAH-19-0009	84.3	100	78	64.8	42.1	40.2																		JBEHABI-19-0045	80.7	74	26.3	86.7	57.7	16.1	20.1	62.6	13.5	92.3
	JBBBAEF-19-0017	44.7	48.1	61	88	43.4	40.4																		JBDCAAC-19-0001	50.3	35	30.7	34.8	89.8	97.8	84.5	92.9	85.8	92.3
	JBCBAAJ-19-0038	39.7	66.4	82.1	82.3	48.1	40.4																		JBBDADA-19-0053	45	53.4	75.6	93.9	78.9	64.6	86	92.4	83	92.4
	JBBEADF-19-0102	26.4	37.2	14.6	97.4	13.6	40.5																		JBCDAAC-19-0006	37.5	54.9	9	91.8	28.2	46.1	98.2	95.7	98.2	92.4
	JBBDABG-19-0014	67.2	48.2	83.6	88.7	36.9	40.8																		JBABAFF-19-0063	54.3	44.7	58.5	20.3	67.8	9.1	15	85.8	13.7	92.5
	JBEFAAC-19-0094	60.3	45.3	72.5	91.5	39.9	40.8																		JBCBAAJ-19-0022	35.2	56.9	10.7	85	83.4	92.2	85.5	92.4	85	92.5
	JBBDABE-19-0111	52.4	50.1	63.5	88.2	40.8	40.8																		JBBDAAI-19-0006	43.6	60.1	49.9	25	27.5	67.9	92.8	87.3	88.7	92.5
	JBCAADB-19-0032	67.8	80.9	78.5	82.7	54.6	40.9																		JBDIAAB-19-0097	38.7	63.8	12.8	87.5	29.3	70.5	94.6	93.5	92.5	92.5
	JBDDAAF-19-0012	69.1	35.5	76.6	80.5	40.6	41																		JBDAAAE-19-0005	37.4	64.6	32	34	20.5	87.5	87.1	88.3	86.3	92.6
	JBCHACG-19-0302	27.7	59.3	44.7	93.5	45.1	41																		JBBDAAI-19-0036	30.9	62	14	97.2	94	95.3	36	65.8	24.6	92.7
	JBCBAAC-19-0015	72.5	67.9	65	51.6	27.3	41.1																		JBACAAF-19-0010	27.5	63.3	20.2	51.1	24.9	71.6	82.8	92.5	83.1	92.7
	JBCGACB-19-0127	70.2	74.3	68.7	49.7	28.1	41.1																		JBCFAAJ-19-0030	75.4	81.9	86.6	92.7	27.4	75.1	89.8	92.7	89.8	92.7
	JBCIAAI-19-0081	83.1	99.5	85.8	90.8	50.9	41.1																		JBEAAEI-19-0010	36.2	56.4	18.8	95.1	25.1	74.2	94.7	95.4	93.5	92.7
	JBBBAAB-19-0097	71.5	68.8	65.8	50.9	28.5	41.2																		JBCEACC-19-0017	47.9	46.2	15	71.5	88.4	94.4	81.9	93.2	82	92.8
	JBDCAAE-19-0057	64.6	50.3	87.1	79.8	32.6	41.5																		JBCHACG-19-0331	35.9	59.6	15.4	83.4	27.3	75.5	83.6	93.2	83.6	92.9
	JBBDAJB-19-0008	79.2	74.8	87.6	33.9	42.7	41.5																		JBBFABG-19-0109	72.9	70	22.3	97.3	28.9	75.5	89.6	93	89.7	92.9
	JBCHACG-19-0410	78.8	95.4	73	64.7	26.3	41.6																		JBEHAAB-19-0015	42	54.3	75.4	93.3	85.4	91.7	83.6	93.4	83.6	93
	JBCIAAI-19-0040	73.5	71.7	77	44.7	28.5	41.8																		JBBCACA-19-0024	52.2	82.4	45.9	49.8	80.8	68.7	89.9	92.9	89.4	93
	JBACAAF-19-0012	59.5	47.1	75.6	88.5	45.8	41.8																		JBBDAGF-19-0004	29.1	55.1	16	51.8	15.1	55.2	29.3	25.9	7.9	93.1
	JBAGABF-19-0051	70.1	52.2	86.4	80	33.7	41.9																		JBAIAAD-19-0051	37.2	61.6	15.1	67.6	23.4	79.2	86.2	90.5	82.9	93.1
	JBCHAEA-19-0172	57.3	89.7	65.8	51.9	26.3	42																		JBACAAF-19-0053	40.9	44.2	12.4	91	19.7	84.9	27.4	93.3	27.4	93.3
	JBBAAAB-19-0003	71.1	46	82.3	78.4	37.8	42																		JBDDAAJ-19-0044	17.2	80.5	11.5	92.5	26.8	29	7.8	78.1	7.1	93.4
	JBABADF-19-0011	50.6	52.8	89.8	81.7	36.3	42.2																		JBDHAAI-19-0075	60.6	98	29.1	98.3	17.8	51.8	42.9	26.8	12.4	93.5
	JBBDADA-19-0051	80.4	99.7	70	62.1	38.7	42.3																		JBBDAAE-19-0009	33.6	73.1	14.2	85.9	28.1	72.9	79.7	94.3	80	93.5
	JBABADF-19-0004	70.4	82.7	68.9	51	27.3	42.5																		JBCBAAI-19-0002	28.2	65	14.4	95.3	32.1	63.5	80.5	92.7	80.6	93.5
	JBDGAAB-19-0029	30.5	51.4	46.2	65.9	29.5	42.5																		JBABAGH-19-0025	42.4	51.9	26.4	49.2	74.8	29.7	46.3	56.9	28.3	93.6
	JBABADF-19-0114	74.6	89.8	45.9	56.4	35	42.7																		JBACAAF-19-0051	37.9	61.3	16.6	73.8	32	80.7	84.1	91	81.5	93.6
	JBCBAAI-19-0096	39.6	50.7	34.7	45.3	18.5	43																		JBBGAAF-19-0023	58.6	35.6	12.8	90.1	23.6	61.2	89.8	92.3	89.1	93.6
	JBCIAAB-19-0183	62.9	87	65.1	48.4	38.3	43.2																		JBEDACG-19-0001	33.3	61.9	20.2	42.7	27.4	59.7	99	95.3	99	93.6
	JBBDAAB-19-0176	47.9	43.1	75.3	96.9	42.4	43.2																		JBCGACB-19-0011	41.3	42.8	11.4	89.6	40.3	51	29.4	90.8	28	93.7
	JBEBAAD-19-0001	23.9	42.7	38.9	21.7	16.4	43.3																		JBACAAF-19-0019	31.7	45.5	25.6	65.6	88.5	93.8	35.8	84.9	32	93.8
	JBDGAAG-19-0003	51.4	49.6	77.9	97.4	31.9	43.3																		JBBDABE-19-0129	41.1	54.2	71.5	90.8	90.5	94.1	88.9	96.8	88.9	93.8
	JBDEABG-19-0145	26.3	72.9	41.5	39.1	18.5	43.5																		JBAIAAD-19-0121	41.3	57.1	71.8	41.3	18.6	86	90.5	90.8	90.4	93.8
	JBCDAFI-19-0005	58.8	83.4	68.9	48.2	26.1	43.7																		JBCHAEJ-19-0099	45.4	56.3	18	91.2	47.7	40	96.8	91.7	95.6	93.9
	JBEAAGC-19-0003	53.7	33.6	39.4	95.9	32.1	43.8																		JBBBABI-19-0090	45.6	47.1	16.7	80.5	93.3	95.8	26.2	90.5	25.6	94
	JBBDACG-19-0056	69.3	36.3	91.9	63.8	33.7	43.8																		JBCAAAI-19-0006	26.1	75.2	21.6	30.3	70.1	28.2	77.6	93.7	77.8	94
	JBDEAAD-19-0085	65.5	71.4	66.2	48.2	24.4	43.9																		JBBDADH-19-0185	62	80.4	22.9	38.4	33.5	45.3	98.4	97	98.3	94
	JBCGAAG-19-0003	69.6	75.5	70.3	46.7	24.5	43.9																		JBBDABA-19-0012	49.5	57	12.5	94.2	66	31.9	84.3	97.2	84.2	94.1
	JBDDAAJ-19-0003	84.9	99.7	55.1	60.4	30.5	44.2																		JBABAEJ-19-0001	40.8	61.7	67.9	45.9	24.9	80.7	87	93.6	84.7	94.2
	JBCDAAB-19-0196	57.4	91.4	66.5	49.5	26.8	44.3																		JBEAACH-19-0033	41.9	69.2	72.9	15.6	44.3	35.2	96	99.4	96.4	94.2
	JBCDAFJ-19-0005	43.7	51.2	74.8	77.9	28.7	44.3																		JBBDAJB-19-0001	32.1	59.8	30.8	47.8	31.5	66.5	27.8	94.5	27.9	94.3
	JBCIAAB-19-0160	66.7	50.6	88	79.5	31.2	44.3																		JBBCACA-19-0052	47.4	56.8	36.6	96.1	28	75	91.2	90	89.8	94.3
	JBEAAAI-19-0047	96.5	100	78	54.2	37	44.4																		JBCIAEJ-19-0034	32	62.4	12.6	98.8	52.9	33	58	38.8	23.5	94.4
	JBCGAAB-19-0011	75.1	47.4	79.1	93.6	40.9	44.5																		JBBBAEF-19-0001	43.3	59	82.7	80.1	93.2	87.6	89.5	94.5	89.1	94.4
	JBABADA-19-0014	64.8	79.4	68.5	49.2	26.6	44.6																		JBEHABI-19-0214	38.7	51.2	22.8	83.1	91.7	83.8	95.8	94.4	95.1	94.4
	JBEAAGC-19-0036	70	76.8	67	49.2	25.7	44.8																		JBDAAAB-19-0105	41.1	46.3	13.9	64	47.9	35.6	86.5	97.1	84.7	94.5
	JBDDAAF-19-0011	52.7	43.6	76.6	77.8	28.1	44.9																		JBDIAAB-19-0037	41.1	56.8	32.9	30.1	75.6	72.4	87.1	97.4	86.5	94.6
	JBCBAAI-19-0074	63.8	69.3	79.5	40.5	24	45																		JBBDAGF-19-0033	44.2	66.1	52.7	19.3	57.7	25.9	92.4	93.1	92.4	94.6
	JBBHAAC-19-0078	67.8	82.3	66	48.5	29.5	45																		JBCGAAG-19-0035	41	60.8	24.4	84.6	44.6	21.3	15.7	75.8	12.5	94.7
	JBBAAAF-19-0048	88.1	97.8	69.3	66.4	38.6	45																		JBCCAAB-19-0011	31.6	56.3	21.7	64.2	51.5	36.3	24.3	91	22.8	94.7
	JBCDAAB-19-0168	67.2	85.6	84.7	37.6	30.1	45.1																		JBAJAAH-19-0164	22.9	76.6	15	91	91.4	96	31.9	67.4	23.9	94.8
	JBBAAAF-19-0001	65.1	47.9	80.8	82.7	31.4	45.1																		JBACAAF-19-0004	41.6	59.7	35	55	82.2	96	97	95.1	96.8	94.8
	JBEAAEI-19-0061	58.8	38.9	65	83.2	31	45.2																		JBBAAAE-19-0002	48.3	41.4	31.8	23.8	82.4	16.8	99.8	94.7	99.8	94.8
	JBCGADG-19-0001	57.4	50.3	82.1	79	33.3	45.2																		JBBEADF-19-0115	30.1	71.3	14.1	95.7	28	67.2	31.5	68.8	22.5	94.9
	JBCGAAG-19-0242	49.3	47.4	75.4	83.4	36.1	45.2																		JBDIABB-19-0173	40.3	54.2	40.4	29.2	66.5	29.8	86.5	94.7	86.4	94.9
	JBDDAAF-19-0008	54	40.4	74.3	77.7	27	45.5																		JBCIAAH-19-0600	35.6	67.5	16.2	47.7	28.2	54.2	96.9	94.5	97.2	95
	JBDGAAG-19-0051	63.3	48.6	85.6	78	31.1	45.5																		JBDEABH-19-0031	59.7	88.1	42.3	27.1	28	56.2	99	95	98.7	95.1
	JBBDAGD-19-0021	71.2	73.6	66.6	48.3	26.1	46																		JBCJAAB-19-0018	57.8	67.5	22.3	64.9	49.6	34.4	100	95	100	95.1
	JBCDAAC-19-0060	46.7	50.1	78.4	77.7	24.9	46.1																		JBCDAAB-19-0002	38.2	56.6	10.8	78.7	24.6	74.4	90.7	91.8	90.7	95.2
	JBDHAAI-19-0069	40.1	59.6	73.7	81.4	34.8	46.1																		JBEAAFA-19-0002	44.9	43.2	28.5	32.5	55.9	25.6	96.8	98.6	96.8	95.2
	JBCIAAH-19-0284	50	54.2	66.3	97.9	32.5	46.3																		JBDAAAB-19-0054	45.3	65.1	30.8	34.4	44.4	30.5	95.2	93.2	96.9	95.2
	JBCGACB-19-0361	53.9	42.3	62.2	22.6	17.8	46.4																		JBCIAAB-19-0193	37.4	47.8	16.9	67.7	28	54.5	57.9	33	19.2	95.3
	JBBDAAE-19-0001	62.8	57	87.3	79.2	28.4	46.5																		JBEAAFA-19-0307	34.3	67.8	20.5	54.8	35.4	58.7	80.6	93.4	79.5	95.3
	JBEAAFA-19-0309	49.9	52.3	73.4	89.4	34	46.6																		JBEAACG-19-0013	30.3	61.1	45.6	43.9	93.4	96.1	80.7	93.5	82.4	95.3
	JBDCAAC-19-0164	66.8	75.6	65.4	49.3	24.8	46.8																		JBAGABF-19-0034	46.5	62	16.9	56.6	46.8	31.6	98.4	98.7	98.6	95.4
	JBCDAFJ-19-0095	60.7	55.4	86.1	80	29.2	46.9																		JBCHACG-19-0059	43.4	66.1	26.8	74.3	29.2	46.1	98.6	98.8	98.6	95.4
	JBCGAAG-19-0047	86.3	99.8	78.4	65.7	33.9	47.1																		JBCCACA-19-0002	41	60.9	12	79.2	44.3	34.5	98.5	95.7	98.7	95.4
	JBCHACG-19-0449	86.6	99.3	75.6	55.5	32.6	47.2																		JBDJAAE-19-0128	37.7	52	37.6	52	24.3	58.4	97.9	96.2	95.3	95.5
	JBCIAAI-19-0002	94.5	99	81	53.9	33.4	47.3																		JBCDAFI-19-0004	43.5	58.2	49.7	36	46.7	42	97.1	96.7	97.6	95.5
	JBDDABB-19-0156	60.5	89.4	48.9	56.4	34.5	47.5																		JBAJAAH-19-0241	39.2	61.7	28.5	41.3	86.8	64	85.1	93.4	86.3	95.6
	JBABAGH-19-0087	80.1	77.2	85.3	37.3	34	47.9																		JBBDAAB-19-0157	51.5	76.1	8.5	86.1	34.1	40.4	98.1	98.6	98.1	95.6
	JBEAACH-19-0044	62.2	44.1	76.4	85.7	39.6	48.3																		JBCGAAG-19-0144	38.8	57.8	12.5	92.3	83.9	91.7	84.6	91.1	84.7	95.7
	JBCDAAB-19-0145	87.2	55.1	80.8	80.1	35.6	48.6																		JBDGAAG-19-0002	45.5	57.1	65.5	18.1	77.2	67.6	97.8	93.6	93.8	95.7
	JBCGAAG-19-0132	70.3	79.4	53.7	47.9	28.6	48.7																		JBBCABH-19-0106	67.3	44.6	89.2	84	62.2	26.6	95.2	93.8	95.3	95.7
	JBCDAFI-19-0008	67.7	52.4	87.4	80.4	28.6	48.7																		JBCHACG-19-0282	40.8	63.4	15.4	77.4	34.5	57	95.8	99.1	95.5	95.7
	JBBCACA-19-0055	67.1	77.7	73.6	45.2	24.2	48.9																		JBCIAAH-19-0561	58.2	82.6	24	93.9	38.2	40.2	97.4	96.1	97.9	95.7
	JBCJABE-19-0060	31.1	57.3	48.1	91.4	32.9	48.9																		JBDAAAH-19-0040	54.2	78.5	62.2	24.6	22.5	70.5	100	99	100	95.7
	JBEDACG-19-0012	13.9	69.6	17.3	48.6	15.2	49.2																		JBBDAJB-19-0052	39.7	65.5	21.2	89	43.1	40.8	85.2	97.8	84.5	95.8
	JBBDAAF-19-0085	70.6	68	85.2	40	26.2	49.3																		JBBEADF-19-0076	48.1	55.9	72.9	18.3	89	91.7	81.7	94.2	85.4	95.8
	JBCIACE-19-0310	49.4	60.5	61.4	90.9	31.4	49.3																		JBCIAAH-19-0479	50.6	56.2	33.8	28.1	16.3	81	98.4	95.7	98.5	95.8
	JBBDAAB-19-0002	65.8	54.7	77.9	91.2	31.9	49.9																		JBDGAAD-19-0036	32	64.9	80.4	11	88.7	97.8	83.3	95	82.4	95.9
	JBBBAEF-19-0006	77.8	44.9	83.5	78.8	27.1	50																		JBCCACA-19-0027	54.4	67.6	80.7	27.3	69.8	34.7	98.2	99	98.2	96
	JBCGACB-19-0111	58.5	50.8	82	78.7	30.5	50																		JBBDAAB-19-0003	41.4	65.5	15.8	81.9	87.3	92.7	89.1	90.6	87.2	96.1
	JBCBAAJ-19-0010	79.2	95.8	73.9	59.9	28	50.1																		JBDIABB-19-0102	32.4	70	12.3	88.8	29.8	63.4	95.2	96.8	95.8	96.1
	JBABAIF-19-0061	73.4	71	71.3	46	22.5	50.3																		JBCGADG-19-0025	71.3	82.4	19.2	76.1	27.2	49.3	96.3	99.1	96.2	96.1
	JBBBABI-19-0178	60.2	78.7	67.5	47	24.4	50.3																		JBAJAAH-19-0001	32	59.1	28.9	30.8	89.7	89	85.3	92.9	86.9	96.2
	JBDEABH-19-0004	50.8	44.9	63.2	89	26.8	50.4																		JBAEABJ-19-0051	49.2	48.4	76.3	84.8	80.2	67.1	91	90.8	88.8	96.3
	JBDEAAB-19-0091	95.3	95.1	77.4	66.2	32.5	50.4																		JBCCACA-19-0007	54.9	68	84.9	25.4	58.6	40.6	98.2	99.7	98.2	96.3
	JBBDAJA-19-0052	58.6	46.2	96.3	60.2	25.3	50.7																		JBBCADC-19-0003	47.1	55.3	13.9	70.5	40.1	45.8	98.2	99.8	98.3	96.3
	JBCIAAH-19-0017	69.8	75.7	72.6	46.3	31.7	50.8																		JBBBAAH-19-0104	43.4	61.4	13.6	73.2	26	76.9	89.4	90.5	86.6	96.4
	JBEBAAB-19-0136	67.6	53.4	79.2	89.7	28.9	51.7																		JBCHAEJ-19-0004	47.5	61.9	18.6	69.8	27	78.5	87.9	94.2	87.8	96.4
	JBCIACA-19-0421	40	52.9	44.1	29.7	22.5	51.8																		JBEBAAD-19-0003	33.9	65.3	17	70.2	37.3	49.8	94.9	99.6	94.6	96.4
	JBDHAAI-19-0066	62.2	48.8	70.2	85.3	28.4	51.8																		JBEHAAB-19-0001	39.4	67	28	32.8	52.9	37.6	96.2	98.7	95.6	96.4
	JBEDACG-19-0008	66.4	53.3	78.7	93.4	29.2	51.8																		JBAGABE-19-0084	34.4	59	71	87.6	40.8	46.6	97.6	99.8	97.8	96.4
	JBBDAJA-19-0004	33.2	58.2	54.9	75.3	26.7	52.2																		JBBBABI-19-0104	36.8	65	47.2	24.7	38	47.1	97.8	99.7	97.9	96.4
	JBBAAAF-19-0016	88.1	99.7	56.4	60.8	30.1	52.3																		JBBDAJA-19-0028	36.8	65.2	71.1	44.9	81.5	94.7	84.4	92.4	87.5	96.5
	JBAJAAJ-19-0025	61.3	54.8	70.3	97.2	29.5	52.4																		JBEGADG-19-0013	50.8	68.1	44.2	42.9	39.8	39	98.5	99.6	98.5	96.5
	JBDEABH-19-0100	54.8	42.2	75.4	77.8	21.7	52.5																		JBEHABI-19-0149	33.7	71.5	19.2	93.3	27.9	63.8	51.9	90.9	49.2	96.6
	JBCHAEB-19-0010	51.4	38.7	73.2	82.5	35.9	52.6																		JBCDADA-19-0001	37.3	58.6	25.2	23.3	27.3	58.5	84.9	94	85.2	96.6
	JBAJAAJ-19-0004	67.8	52.1	88.4	75	26	52.7																		JBAGABF-19-0018	48.1	63.1	50.4	24.9	23.2	66.4	98.2	99.7	98.3	96.6
	JBCHAAB-19-0008	50.4	44	75.4	77.2	21.7	52.8																		JBBEADA-19-0021	42.7	47.7	9.6	88.2	80.9	94.3	86	93.3	86	96.7
	JBABAGH-19-0125	64.2	73.8	95.8	32.3	23	52.9																		JBBDADA-19-0010	36.8	64.4	9.1	91	90.9	81.3	89	93.2	88.9	96.7
	JBDDABB-19-0101	55.8	92.3	57.5	48.4	16.3	53																		JBBDAJA-19-0053	32.1	60.9	9.9	93.4	34.6	53.1	84.8	94.7	86.8	96.8
	JBDDAAF-19-0136	66.2	90.4	62	45.8	23.2	53																		JBCIAAH-19-0303	35.9	52.8	16	55.5	45.5	33.5	97.6	96.4	97	97
	JBEAAEI-19-0176	58.5	47.3	86.3	74.2	35	53																		JBBEABA-19-0018	40.6	65.2	17.7	63.7	88.4	97.9	93	84	83.8	97.1
	JBCJAAB-19-0015	58.7	82.1	59.7	53.5	22.4	53.2																		JBCIAAB-19-0059	67.3	84.8	33.5	70.4	27.3	75.2	95.5	96	95.5	97.1
	JBCBAAJ-19-0094	25.6	64.8	38.3	78.9	23.1	53.2																		JBCHACG-19-0211	47.9	49.1	14.4	68.5	84.2	15.2	97.4	93.5	97.4	97.1
	JBCHAAB-19-0003	71.5	80.8	65.5	53.8	22.3	53.3																		JBCGACB-19-0101	23.4	66.2	11.1	93.2	38.9	18.7	7.3	96.9	7	97.2
	JBEAAEE-19-0009	65.5	79.8	71.6	53.9	23.8	53.4																		JBCHAEJ-19-0087	35.8	55.4	26.6	35.2	73.4	57.8	94.2	95.9	91.8	97.3
	JBABAGH-19-0149	66.8	71.2	95.8	31.9	20.3	54																		JBDIABB-19-0210	40.9	63.3	8.8	88.8	83.8	97.2	94	96.9	94.1	97.3
	JBCIAAH-19-0102	89.7	100	78.9	65	28.9	54																		JBEAAAB-19-0014	45.5	58.6	53.7	25.2	29.4	61.3	84.9	93	86.7	97.6
	JBCDADA-19-0036	78.8	72	82.1	43.2	22	54.6																		JBEAAFA-19-0189	44.2	38.7	9.1	89.7	43.1	44.3	94.8	99.6	94.3	97.6
	JBBAAAF-19-0017	62.1	57.4	87.2	79.7	26.2	54.6																		JBCDAAB-19-0187	28	54.2	9.4	87.5	79	85.3	92.9	98.6	91	97.8
	JBAIABE-19-0002	55.7	60.4	70.7	97.7	30.5	54.7																		JBCDAFJ-19-0007	28.6	55	19.9	94.1	25.7	67.8	94.4	98.8	93.8	97.8
	JBCIAAB-19-0047	68.4	52	92.5	74.9	24.7	54.9																		JBABADF-19-0012	36.5	60.1	19.2	52.7	62.1	32.3	94.5	94.9	95.2	97.8
	JBCIACE-19-0011	69.9	77.4	77.1	45.7	26.5	54.9																		JBCCAAB-19-0057	37.8	59.2	16.5	87.9	92	86.6	84.8	93.6	84.4	97.9
	JBDDAAJ-19-0034	61.5	69.5	69.4	56.5	19.4	55																		JBABADF-19-0056	13.3	76.4	11.4	78.3	8.8	68.6	18.1	37.5	6.9	98
	JBEAAAD-19-0104	31.2	66.9	54.3	28.3	21.3	55																		JBDJAAE-19-0007	42.8	77.1	23.4	92.3	28	67.1	96.1	94	96.4	98
	JBBDAEB-19-0008	70.9	40.6	75.7	77.3	25.2	55.3																		JBBBADD-19-0014	39.7	43.5	52.1	18.8	54	25	96.6	94.4	96.5	98
	JBDIABB-19-0012	62	52.1	84.6	80	25.2	55.3																		JBBBACD-19-0052	20.8	50.3	11	72.3	46.8	12.7	52.3	13.1	6.3	98.1
	JBDDAAF-19-0063	61.4	82.4	85	42.1	26.2	55.4																		JBDAAAH-19-0023	39.1	57.7	38	26.8	19.4	88.2	95.1	99.7	93.7	98.1
	JBCHACG-19-0202	46.9	42.8	69.3	96.3	29.4	55.6																		JBDIAAB-19-0064	45.8	66.6	29.3	38.1	26.6	59.9	95.9	94.2	95.9	98.1
	JBBDACE-19-0034	53.4	54.7	79.8	89.3	88.3	55.9																		JBBDAJB-19-0047	39.6	70.2	73.6	94.9	93.6	99.9	84	94.8	80.3	98.2
	JBEAABH-19-0006	50.8	35.8	78.5	88.5	88.1	56																		JBDDAAF-19-0058	35.1	57.6	42.4	19.6	21.1	86.7	93.6	95.2	94.4	98.3
	JBCAADB-19-0045	48.5	52.6	79.8	74.1	25.8	56.1																		JBBDAEE-19-0002	26.9	65.4	11	79.2	81.9	88.6	93.6	99.1	91.7	98.5
	JBEAAGC-19-0050	47	53.8	66	93.5	29.2	56.1																		JBBBACB-19-0029	36.1	44	15.4	71	87.1	90.4	93.8	99.7	90.7	98.6
	JBCHACG-19-0109	72.7	88.8	77.1	54.4	23	56.2																		JBDAAAB-19-0070	17.9	62.8	9.2	90.8	71.9	10	28.1	25.1	6.4	98.8
	JBCHAAB-19-0086	57.6	82.6	69.6	48.8	20.7	56.3																		JBAIABE-19-0008	31.6	58.3	56	33.3	88.1	93.7	83.9	93	88.3	98.8
	JBCHAEA-19-0108	66.4	75.9	62	47.3	18.3	56.4																		JBCIAAH-19-0201	26.9	62.4	8.4	91.2	14.9	87.7	96.6	98.4	94.7	99.2
	JBBDAAB-19-0015	91.9	97.3	73.5	64.9	28.9	56.5																		JBDIABB-19-0142	36.3	64.7	41.4	24.6	92.8	95	98.2	95.7	98.2	99.5
	JBBDAFG-19-0011	68.9	37.9	71.9	70.8	90.4	56.5																		JBBDABE-19-0137	33.3	56.6	15.6	57	40.8	43.3	96.1	97.8	97.3	99.6
	JBCDAAB-19-0304	75.9	68.5	68.4	49.7	19.1	56.6																		JBECAAH-19-0008	22.9	67.1	10.1	87.1	25.2	26.4	34.3	18.9	5.9	99.8
	JBCDABA-19-0002	60.2	46.7	67.9	93.6	30	56.6
	JBCHAEA-19-0066	89.5	96.5	86.3	50.3	28.1	57
	JBCHAEJ-19-0009	84.7	99.7	78.2	65.8	28.6	57.1
	JBCCAAB-19-0018	57	48	64.7	90.6	30.9	57.3
	JBBDAFH-19-0095	55.5	82.5	69.2	48.9	20.1	57.5
	JBDGAAG-19-0024	60.6	89	39.4	55.3	22.8	57.6
	JBCBAAI-19-0001	34.1	45.8	45.8	75.9	28.2	57.6
	JBBBACD-19-0135	52.3	57.8	66.8	80.5	16.2	57.7
	JBBCABH-19-0091	69.6	69.7	68.6	49.1	18.7	57.7
	JBCHAEA-19-0046	73.4	94.1	80.8	49.9	23	57.8
	JBCBAAI-19-0005	77.8	33.2	69.7	89.3	31.2	57.8
	JBBDABE-19-0118	69	55.3	92.1	76.2	29.7	57.9
	JBCJAAB-19-0019	65.7	80.9	82.1	41.6	22.4	58.6
	JBBDABA-19-0018	66.6	80.5	78.7	44.2	23	58.6
	JBDDABB-19-0140	65.7	73.3	61.5	53.2	15.3	58.8
	JBCIACA-19-0449	67.8	85.3	69.7	49.6	24.7	59
	JBBDAEE-19-0001	95	95.4	75.8	63.1	28.3	59
	JBBDAAJ-19-0027	54.4	47.4	79.3	79.5	30.2	59
	JBBFABG-19-0002	52.4	59.5	78.7	96.6	27.7	59.1
	JBCHACG-19-0024	52.3	52.3	72.5	90.5	31.8	59.1
	JBDIABB-19-0200	49.7	49.9	77.4	79.6	95.4	59.1
	JBCIACA-19-0456	72.2	75.6	71.4	47.7	22.4	59.2
	JBDBAAB-19-0111	96.1	99.5	80	63.8	27	59.2
	JBEAACH-19-0116	51.3	17.1	10.3	50.9	12.1	59.3
	JBEDACG-19-0046	79.7	34.1	74.3	83.8	92.1	59.3
	JBDGAAG-19-0074	67	73.7	82.7	41.3	20.1	59.5
	JBBDADH-19-0011	52.6	50.4	85.7	93	82.3	59.6
	JBCCAAB-19-0020	54.2	29.6	62.6	93.9	93.1	59.6
	JBBDAFI-19-0008	55.6	58.8	69.1	97.7	94.6	59.6
	JBDCAAC-19-0167	62.7	54.5	82.8	79.4	20	59.7
	JBBAAAF-19-0031	51.6	52.2	77.2	88.8	24.7	59.7
	JBBDAAF-19-0072	61.6	78.5	72.5	47.3	14.8	59.8
	JBCBAAJ-19-0061	49.6	53.4	66.8	93.8	29.6	59.8
	JBBEADA-19-0095	54.4	60.5	84.1	77	23.1	60
	JBCDAFC-19-0024	56.4	55.1	78.7	81	97.9	60
	JBDGAAD-19-0011	69.7	83.9	77.7	46.5	22.1	60.1
	JBCFAAJ-19-0036	42.6	54.6	50.5	82.1	23.7	60.3
	JBBEABA-19-0006	80.6	100	79.9	56.9	19.1	60.4
	JBBDAFH-19-0152	58.7	49.9	72.7	85.2	25.9	60.4
	JBBFABC-19-0001	28.5	37.8	58.2	53.2	90.6	60.4
	JBEAAFA-19-0120	67.8	94.4	47.7	56.4	25.3	60.6
	JBCIAAB-19-0163	73	74.8	69.9	90.1	31.7	60.6
	JBCFAAJ-19-0023	64.4	49.5	78.2	86.9	92.2	60.7
	JBCJAAB-19-0003	72.1	75.5	68.3	50.9	22.5	60.8
	JBCDAGC-19-0003	77.5	30.5	75.9	77.6	22	61
	JBCHACA-19-0054	85.2	99.1	55	60.1	24.2	61
	JBBDAFH-19-0076	59.2	48.7	74.9	55.8	96.6	61
	JBCDAAB-19-0220	50.7	50	67.4	84	21.1	61.1
	JBCDACH-19-0012	40.3	35	70.3	95.1	22.7	61.1
	JBBCADC-19-0051	64.2	54	77.1	85.2	22.5	61.2
	JBAEABJ-19-0058	39.4	57.6	43.1	93.1	91	61.2
	JBCIAAB-19-0194	62.8	58.1	78.1	93.6	92.8	61.2
	JBCIAAH-19-0072	75	80	64	56.6	18.9	61.3
	JBBFABG-19-0096	61.6	82.2	72.6	50	14.4	61.5
	JBBGAAF-19-0080	35	56	52.1	67.3	91.2	61.5
	JBBDADH-19-0009	57	85.1	68.7	48.1	19.6	61.6
	JBEAAFA-19-0159	77.1	90	83	53.4	19.7	61.6
	JBEHABI-19-0178	60.8	84.2	72	47.1	19.2	62.4
	JBBCAEG-19-0009	47	53.3	73.4	88.6	28.3	62.4
	JBCGABB-19-0002	65.1	88.5	80.3	43.5	22.4	62.6
	JBBDADA-19-0068	47	41.6	73.2	82.6	90.2	62.6
	JBDGAAD-19-0043	52.3	57.7	69.3	23.9	22	62.7
	JBBDACI-19-0082	66.3	36.2	79.5	78.2	64.1	62.7
	JBDEABG-19-0148	64.7	60	88.7	80.4	97.6	62.7
	JBCGAAG-19-0309	61.8	83.5	38.1	55.7	21	62.8
	JBDHAAI-19-0009	70.8	72.5	68.2	49.4	19	63
	JBCDAAB-19-0259	66.1	86	66	54	20.7	63
	JBDDAAJ-19-0001	44.5	54.5	76.3	89.9	74.9	63
	JBBDAGF-19-0044	59.3	39.9	79.6	80.7	96.2	63
	JBCAADB-19-0057	77.4	68.5	76.2	44.2	17	63.6
	JBCIAAH-19-0429	51.8	53.3	77.8	84.6	28.9	63.7
	JBBDABE-19-0056	65.1	86.7	69.1	49.4	21.4	63.9
	JBCHAEJ-19-0097	84.5	100	77.9	66.3	24.6	64.1
	JBCIAAH-19-0203	65	94.5	72.6	50.1	20.9	64.2
	JBAGAAJ-19-0009	57.7	57.7	73.3	89.9	27.6	64.2
	JBDHAAI-19-0100	51.7	47.6	85.5	84.7	23.7	64.4
	JBBAAAB-19-0031	76.9	76	79.3	54.4	24.2	64.5
	JBCBAAJ-19-0060	82.4	77.1	82.1	51.3	20.6	64.7
	JBCBAAD-19-0029	40.4	58.3	31.1	41.6	16.8	64.8
	JBCIACA-19-0012	70.5	29.6	66.6	18.7	17.6	64.8
	JBBDAFH-19-0036	70.4	66.4	59.1	53.8	18	64.8
	JBDDABD-19-0007	64.1	57.2	85.2	79.9	21.8	64.9
	JBCIACE-19-0141	85.7	100	79.1	66.5	23.8	65
	JBDGAAG-19-0101	74.2	39.1	72	78.2	28	65.1
	JBCIACA-19-0273	78.5	90	53.5	61.6	23.9	65.2
	JBCJABE-19-0101	57.5	83	58.4	53.4	17.3	65.3
	JBDHAAI-19-0108	68.9	73.9	64.4	52.6	17.7	65.3
	JBCIACE-19-0176	61.2	86	72	45.7	18.2	65.5
	JBCIAEJ-19-0010	29.2	20.9	33.4	64.1	66.6	65.5
	JBBDACG-19-0006	78.2	98.3	80.4	64	19.9	65.6
	JBCHAEA-19-0030	84.4	100	77	66.8	24.1	65.6
	JBCHAEA-19-0054	84.3	99.9	79.9	63.1	23.9	65.8
	JBABADF-19-0048	65.9	51.8	93.7	73	20.3	66.1
	JBCGACB-19-0179	64.5	74.8	72.5	46.8	17.6	66.4
	JBDEAAB-19-0093	46.9	48.9	91	93.3	19.5	66.5
	JBBDAEE-19-0007	51.6	18	30.7	60.1	26.8	66.8
	JBBAAAB-19-0030	77	74.8	76.9	55.1	23	66.9
	JBACAAF-19-0002	79.7	76	72.4	53.2	22.5	67
	JBCGACB-19-0199	56.4	52.6	68.9	91.1	27.3	67
	JBBBAAI-19-0009	91.8	29.9	67.8	93.7	87.3	67
	JBCGACB-19-0233	60.1	79.2	76.3	47.8	12.8	67.2
	JBBBABI-19-0002	49.6	54	71.3	88.9	25.4	67.2
	JBCJABE-19-0075	41.3	42.8	49.6	88.5	24.8	67.6
	JBBDAFG-19-0181	88	98.2	74.6	62.3	23.7	67.9
	JBDEABG-19-0271	65.2	38.3	78.4	77.5	81.1	68
	JBBHAAB-19-0006	44.8	42.8	53.3	69.8	92.1	68.2
	JBCHAAB-19-0013	41.9	49.2	58.8	91.8	22.9	68.3
	JBBDABA-19-0065	49.9	61.8	96.2	85.7	84.8	69
	JBEDACG-19-0003	90	99.8	85.5	61.9	21.7	69.1
	JBCDAFC-19-0002	68.6	68.6	71.5	48.7	22.9	69.1
	JBDEACE-19-0110	63.2	35.6	97.8	54.1	18	69.2
	JBBAAAF-19-0011	75.9	38.4	81.7	78.8	28.6	69.3
	JBBDAJB-19-0026	57.1	45.5	68	76.2	17	69.5
	JBCDAAC-19-0081	72.3	49.4	64.4	93.5	29.1	69.6
	JBDCAAE-19-0010	33.5	49.9	43.6	35.6	11	69.9
	JBCDAFJ-19-0109	51.8	43.6	79.3	74.2	17.9	70
	JBEAAAD-19-0055	59.5	47.2	82.5	79.1	20.8	70.4
	JBBDAAB-19-0195	91.9	98.5	72.7	61.6	22.3	70.9
	JBAGAAD-19-0002	60.7	44.7	68.6	92.6	24.3	71
	JBBAAAF-19-0018	92	97.5	74.8	63.1	21.9	71.2
	JBBDACI-19-0011	71	85.5	72.4	53.4	21.2	71.4
	JBBGAAF-19-0001	22.3	36.4	46	54.2	92.1	71.6
	JBCHAFC-19-0056	85.4	100	84.9	55.2	22.2	71.8
	JBBDADH-19-0193	64.6	55.3	69.7	89.3	16.1	72.4
	JBCHAEA-19-0048	84.3	100	75.4	67.8	21.5	72.7
	JBBDAAB-19-0110	65.9	40.1	72	90.7	24.9	72.7
	JBCIAAH-19-0503	69.7	33.9	74.3	73.6	17	72.8
	JBCDACJ-19-0047	71.6	53.8	82.3	85.1	23.9	73.3
	JBBJAAG-19-0005	65.3	54.3	86.2	80.5	18.4	73.4
	JBDAAAE-19-0025	57.7	52.5	73.3	83.7	25.2	73.4
	JBABAGH-19-0141	61.8	60.7	86.4	91.1	23.3	73.8
	JBDEACE-19-0017	47.6	53	70.1	91.8	20.6	74
	JBBDAGF-19-0058	22.9	71	42.5	22.2	14.4	74.1
	JBDGAAG-19-0110	69.2	51.4	76.9	76.5	25.6	74.2
	JBCIAAH-19-0212	92.1	98.3	84.5	54.7	21.2	74.4
	JBABAFF-19-0013	63.4	42.5	65.1	93.2	22.2	74.4
	JBABAIF-19-0059	52.5	50.3	68.5	93.6	21.3	74.5
	JBEHABI-19-0228	80.1	41	78.3	77.5	21.7	74.5
	JBCDAFI-19-0039	50.9	50.9	76.7	81.6	24.1	74.8
	JBDGAAB-19-0031	45.7	38	64.6	55	19.7	74.9
	JBDAAAB-19-0062	66.2	41.6	74	89.8	22.5	74.9
	JBBDAGH-19-0010	35.5	27.2	33.5	55.3	99.4	75.3
	JBEAAAB-19-0010	37.9	45	71	96.8	18.1	75.8
	JBEAAFA-19-0215	73.8	28.6	71.1	84.8	57	75.9
	JBAIAAD-19-0096	66.4	39.9	41.9	33.6	11.2	76.2
	JBABAGH-19-0001	54.4	74.4	66.3	35.6	14.1	76.2
	JBBBAEF-19-0051	43	50.1	81.6	65.7	22.5	76.3
	JBBEADF-19-0158	48.3	59.4	89.8	89.8	27	76.3
	JBDCAAC-19-0178	30.1	24.7	70.6	8.2	12.5	76.7
	JBDEAAB-19-0218	49.7	60	76.6	90.2	21.2	77
	JBCHAEJ-19-0034	58.6	44.9	82.3	79.2	15.8	77.6
	JBBDAGD-19-0011	68.5	52.2	88.5	78.8	17.7	77.6
	JBDEAAB-19-0023	57.3	43.9	60.2	98.6	14.8	77.9
	JBCGAAG-19-0202	61.5	79.1	61.8	52.1	13.7	78.1
	JBDEACE-19-0130	53.9	63.1	76.8	88.8	19.3	78.4
	JBCJABE-19-0125	56.6	47.2	70.4	90.1	21.7	78.4
	JBBGABG-19-0007	54.8	38.4	67.8	45.9	71.4	78.4
	JBEGAAC-19-0002	79.9	13.4	59.9	29.9	89.2	78.7
	JBCAAAI-19-0109	61.1	46.9	75.8	81.5	22.9	78.8
	JBCHACG-19-0201	71.6	51.3	84.8	78.5	23.8	78.8
	JBCGAAG-19-0004	66	48	87.9	79.8	16.9	79
	JBBDAFH-19-0055	33.1	22.9	35.9	28.2	18.6	79
	JBBGAAF-19-0048	70.2	34.3	50.3	93.4	19.2	79.2
	JBEFAAC-19-0051	64.1	53.2	77.6	85	16.8	79.3
	JBDIAAB-19-0011	57.7	41	88.7	66	16.9	79.3
	JBCGACB-19-0005	66.1	50.7	87.7	78.7	16.9	79.3
	JBBGAAF-19-0032	83.6	26.6	39.7	94.9	83.7	79.5
	JBEAAFA-19-0239	56.9	49.9	64.9	85.9	14.9	80
	JBEAAEE-19-0030	68	76.5	84.7	68.8	19.9	80.1
	JBBDAGD-19-0244	69.1	57.1	82.2	88.9	17.9	80.3
	JBEAACH-19-0027	44.5	36.2	23.4	68.3	5.1	80.9
	JBCDADA-19-0004	37.7	53.4	57.5	67	17.4	81
	JBBCADC-19-0011	64.5	50.9	85.4	78.5	17.5	81
	JBDDABB-19-0015	44.3	40.4	78.1	92.9	18.1	81.9
	JBBDAFG-19-0003	62.9	58.3	77.1	94.6	20.5	82
	JBDEAAB-19-0064	76.3	50.9	78.9	93.5	21.5	82
	JBEAAFA-19-0208	55.5	46	70.1	86.5	19.2	82.3
	JBCJABE-19-0076	33.5	55.9	47.6	91.8	19.6	83.5
	JBBDAAB-19-0183	31.6	63.8	79.7	97.1	21.1	85.5
	JBCHACA-19-0002	36.2	28.8	29.3	64.6	83.5	85.5
	JBABADF-19-0061	55.9	55	87.7	89.9	22.9	85.7
	JBBCADC-19-0055	76.4	51.9	85.3	87.5	27.7	86.3
	JBBFABG-19-0022	30.4	55.3	50.7	57.1	97.5	86.8
	JBBBAAH-19-0004	40.1	54.3	59.1	90.9	19	87
	JBBDAAB-19-0105	33.9	48.3	66.6	95	15.8	87.2
	JBDAAAB-19-0065	41.3	6.6	10.4	58.7	4.5	87.5
	JBAGABF-19-0061	57.3	57.9	81.6	80.3	20	87.9
	JBEHABI-19-0371	45	54.7	77.6	95.4	15.9	88.1
	JBEDACG-19-0105	46.3	37.4	65	93.9	18.9	88.1
	JBEAACG-19-0005	40.3	49.4	78.3	81.4	20	88.4
	JBCHACG-19-0003	80.1	34.5	94.2	69.7	21.1	88.5
	JBCBAAJ-19-0063	74.4	49.3	91.6	78.1	97.7	88.5
	JBCHAEJ-19-0076	68.3	27	83.3	49.5	94.6	88.6
	JBABAIF-19-0051	51	50.2	58.7	84.3	17.4	88.7
	JBBDAAI-19-0048	53.8	52.1	68.4	91.8	19.7	88.9
	JBAIAAD-19-0058	51.6	62.4	74.8	90.9	20.3	88.9
	JBCDAFI-19-0036	54.2	54.2	70.2	79.5	99.5	89
	JBABADF-19-0057	49.6	63	88.2	88.1	21.3	89.3
	JBBAAAE-19-0004	52	50.5	71.8	94.9	15.1	89.6
	JBEHAAB-19-0014	46.5	59.3	66.1	89.8	12.5	89.7
	JBBCACA-19-0035	64.8	56.2	80.9	92.2	18.5	89.7
	JBEAAFA-19-0001	66.9	47.6	79.1	84.8	22.1	89.9
	JBCIACE-19-0411	60.7	43.4	76	80.9	95.4	89.9
	JBDGAAB-19-0104	65.5	52.3	82.2	93.6	18.5	90
	JBAIAAD-19-0034	49.7	51.9	69.8	94	15.1	90.1
	JBBDAAB-19-0188	44	58.5	72	88.9	18.4	90.2
	JBCIAAH-19-0242	38.6	43.3	71.9	92.9	15.1	90.3
	JBBDAFH-19-0047	35.4	56.9	79	87.7	17.2	90.4
	JBCGACB-19-0116	51	53.4	73	89.9	19.4	90.4
	JBCIACA-19-0209	66.5	54.5	84.4	87.8	20	90.4
	JBCIACA-19-0008	52.5	64.2	66.3	92.8	21.2	90.4
	JBCIAAB-19-0007	56.8	41.2	65.5	84	15.5	90.5
	JBDFABA-19-0005	80.7	35	81.5	70.9	17.9	90.6
	JBBBAAI-19-0023	56	46.6	68.4	93.3	19	90.6
	JBBBACD-19-0007	42.5	53.3	56.9	72.6	12.9	90.8
	JBCIAEJ-19-0006	67	40.8	62.3	90.9	17.7	91
	JBCIAAH-19-0308	54.5	48.4	74.1	89.7	18.6	91.1
	JBCDADA-19-0069	60.9	54.9	74.7	94.1	22.1	91.3
	JBEHAAB-19-0065	54.5	50	69.4	89.9	92	91.3
	JBCBAAI-19-0080	55.2	49.6	74.3	88.1	16.4	91.4
	JBDEACE-19-0106	69.2	42.1	98.1	69.4	17.7	91.5
	JBECAAH-19-0015	64.9	40.6	79.5	77.5	90.7	91.7
	JBBBAEF-19-0022	51.3	53.4	71.6	85.4	16.8	91.8
	JBCDAAB-19-0018	51.9	54.4	67.5	93.7	20.2	91.8
	JBCDAAC-19-0066	74.1	71.8	66.7	50.5	11.8	91.9
	JBCDACH-19-0017	55.5	56.2	73	89.5	18.4	91.9
	JBCIACE-19-0203	59.9	54	88.1	73.1	16.6	92
	JBBCAHF-19-0006	65.5	54.5	86.9	91.4	18.5	92.2
	JBCIAAI-19-0053	52.9	54.1	85.8	92.5	15.3	92.3
	JBDEAAB-19-0095	52.5	58.9	78.6	85.5	15.7	92.3
	JBDCAAC-19-0197	44.1	48.6	55.5	83.7	94.3	92.4
	JBDDABB-19-0088	63.8	45.1	64.8	86.6	11.8	92.5
	JBCGAAG-19-0312	44.5	39.5	73.5	86.5	14.9	92.5
	JBBDADA-19-0006	42.1	23.5	50.1	34.2	92.7	92.5
	JBBGAAF-19-0129	50.7	54	68.1	94.1	21	92.6
	JBCIAAH-19-0287	28.4	32.7	27.1	66	90.8	92.6
	JBBCAHF-19-0003	61.6	56.2	88.3	89.8	17.9	92.7
	JBBBABI-19-0006	53.1	55.8	71.7	90.5	21.3	92.7
	JBBEABA-19-0030	36.3	35.2	36.2	78.2	98.1	92.7
	JBCIACA-19-0202	54.1	54	72.5	95.1	87.5	92.9
	JBBAAAB-19-0002	65.1	48.6	93.7	89.4	87.9	92.9
	JBCIAAH-19-0213	63.5	43.2	74.3	85.3	16.4	93.1
	JBCIACA-19-0160	58.3	51.1	77.3	88.8	87.8	93.1
	JBEAAGC-19-0005	54.8	40.8	84.9	85.8	90.8	93.2
	JBEAAFA-19-0015	39.9	63.4	74.2	87	91.2	93.2
	JBCBAAI-19-0014	48.2	54.6	79.4	85.1	92.2	93.2
	JBCGACB-19-0102	63.2	42.7	94.1	59.7	95	93.2
	JBDJAAE-19-0125	44.6	58.2	77.8	86.1	94.9	93.3
	JBCIAFF-19-0003	69	42.7	90.8	78	91.6	93.4
	JBBDABE-19-0008	65.3	42.8	71.9	77.9	11.3	93.5
	JBDCAAC-19-0145	58.9	44.5	78.9	76.9	92.8	93.5
	JBBDAAB-19-0005	48.9	50.3	75.5	89.4	93.4	93.5
	JBEAAFA-19-0523	60.4	28.1	61.2	47.3	6.6	93.6
	JBCIAAH-19-0005	70.9	41.8	88.5	80.5	91.3	93.6
	JBBDAGI-19-0020	40.8	23	34.7	46.5	91.8	93.6
	JBAGAAJ-19-0066	66	52.7	87.2	82.1	92.5	93.6
	JBBHAAC-19-0001	61.5	55	77.4	88.1	92.8	93.6
	JBBEABA-19-0002	59.8	49.4	74.2	83.1	89.7	93.7
	JBAGABF-19-0006	65.6	46.7	87.8	81.4	92.1	93.7
	JBCGACB-19-0296	35.5	63	86.8	65.5	93.5	93.7
	JBCDACJ-19-0033	34.7	61.5	85.2	86.4	16.6	93.8
	JBDDAAF-19-0078	52.8	42.4	79.6	95.7	92.4	93.8
	JBAIAAD-19-0052	52.9	52.5	70.2	86.4	92.6	93.8
	JBBBAAB-19-0017	54.9	48.7	70	90.4	18.4	93.9
	JBBDAFG-19-0029	41.3	47.8	54.7	68.6	49.5	93.9
	JBAIAAD-19-0095	52.5	52.5	21.3	65	7.8	94.1
	JBBAAAF-19-0003	80.2	41.2	87.5	87.3	58.8	94.1
	JBCIAAH-19-0502	52.8	48.2	68.6	90.2	19.1	94.2
	JBEAAFA-19-0503	52.2	45.7	83.7	73.6	92.6	94.3
	JBEAAAD-19-0061	61.9	81.9	81.9	51.5	95.9	94.3
	JBDGAAD-19-0002	24.7	58.6	56.3	48.1	98.5	94.3
	JBCGAAG-19-0113	64.9	44	79.3	84.2	19.4	94.4
	JBBFABC-19-0002	31.3	37.5	58.6	50.5	59.5	94.5
	JBBEADF-19-0081	72.4	43.9	85	79.2	94.7	94.5
	JBBBABI-19-0100	27	74.1	39.9	38.8	7.8	94.6
	JBDGAAG-19-0028	27.1	48.7	31.2	87.2	99.8	94.7
	JBEFAAC-19-0098	51.4	34.1	67.2	54.2	9.7	94.8
	JBBJAAG-19-0003	57.4	48.6	81.5	79.9	93.1	94.8
	JBDEABG-19-0134	50.2	49.6	87.6	69.3	95	94.8
	JBBBABI-19-0003	40	26.1	15	56.5	7.4	95.1
	JBDAAAB-19-0029	62.9	52.5	77.6	83.1	16.3	95.1
	JBCHAEJ-19-0007	61.3	45	67	89.1	98.1	95.1
	JBAGABE-19-0017	56.5	40.6	48.7	83.9	58.6	95.6
	JBBCAEG-19-0002	22.3	54.5	52.6	59.3	58.8	95.6
	JBABADA-19-0009	39.1	52.9	42.4	96	58.8	95.6
	JBABAIF-19-0035	41.1	59.3	55.8	74.4	59	95.6
	JBCCACA-19-0011	35.4	57.3	67.2	95	21	95.9
	JBAGAAJ-19-0001	29.1	36.8	61.9	46.4	58.2	95.9
	JBBFABG-19-0004	43.3	23.5	39.8	77	58.8	95.9
	JBCIACE-19-0170	50.7	51	73	89.7	86.1	95.9
	JBBAAAE-19-0003	59.6	41.3	68.3	91.5	93.8	95.9
	JBEAAEE-19-0106	28.1	20.4	76.5	6.6	4.9	96
	JBDIABB-19-0134	49.9	54.8	85.2	97.7	18.7	96
	JBBFABG-19-0085	44.2	53.3	47.8	83.8	58.2	96
	JBDEABG-19-0014	39.5	64.5	81.6	42.8	98	96
	JBCFAAJ-19-0007	29.7	35.1	35.2	48.3	97.5	96.2
	JBCGABB-19-0009	55.9	21.6	42.8	64.1	97.5	96.2
	JBDCAAE-19-0288	31.5	44.9	43.3	65.2	98.1	96.2
	JBDEABH-19-0046	66.1	60.6	88.2	82.4	93.8	96.3
	JBDCAAE-19-0156	49	55.2	68.2	93.8	97.3	96.3
	JBCDAAC-19-0002	69.5	57.5	85.1	97.5	97.6	96.4
	JBAJAAH-19-0004	38.2	31.9	71.1	32.9	97.4	96.5
	JBDEABG-19-0160	40.8	62.7	50.6	69.6	97.4	96.5
	JBABAHA-19-0013	72.6	53	78.7	94.2	97.5	96.5
	JBBCACA-19-0054	54.6	59.5	65.3	92.3	97.6	96.5
	JBDEABG-19-0161	41.3	63.1	88	43.6	97.9	96.5
	JBECAAH-19-0036	67.3	30	45	63.6	97.9	96.5
	JBBEABA-19-0011	79.7	45	68.5	80.3	98	96.5
	JBEAAGC-19-0016	23.2	58.2	35.8	75.3	98.3	96.5
	JBBFABG-19-0054	20.4	41.6	45.1	59.3	87.4	96.8
	JBABAEJ-19-0008	69.8	42.2	71.6	85.7	90.7	97.3
	JBDEABH-19-0097	23	73.8	57.7	25.9	8.7	98.1
	JBDCAAC-19-0173	38.4	31.1	81.2	33.8	94	99.6
	JBBDACG-19-0057	38.9	28.2	69.7	37.8	94.8	99.9
	JBDCAAE-19-0212	69.8	41	72.4	87.9	98.7	100

[truncated: 12 more sheets: SupplFig8, SupplFig9-10, SupplFig11, SupplFig12-15, SupplFig16, SupplFig17, SupplFig18, SupplFig19, SupplFig20-23, SupplFig24, SupplFig25-26, SupplFig27-31]
